# Supplementary material for: Key residues in the VDAC2-BAK complex can be targeted to modulate apoptosis
Source: PLoS Biol. 2024 May 2;22(5):e3002617. doi: 10.1371/journal.pbio.3002617 (PMC11098506; doi:10.1371/journal.pbio.3002617)
Supplement: S1 Data — (XLSX) [file pbio.3002617.s006.xlsx]

## Sheet: Fig. 1B
barcode	position	wt_aa	mut_aa	code	sequence	Log2(CPM+offset) - GFP-BAK-HIGH	Log2(CPM+offset) - GFP-BAK-LOW	Log2 Fold Difference
CTGTTCAGGCCCCAG	165	Q	STOP	Q165*	*MTFDSAKSKLTRNNF	6.68425	6.71925	-0.035
GTACCACAATCACCA	165	Q	STOP	Q165*	*MTFDSAKSKLTRNNF	6.4575	6.8735	-0.416
TTCATAACATTACTC	165	Q	STOP	Q165*	*MTFDSAKSKLTRNNF	6.4005	7.91875	-1.51825
TCATTTGCAGATGCC	165	Q	STOP	Q165*	*MTFDSAKSKLTRNNF	7.30475	9.0945	-1.78975
AAAAACGCTTAGGAC	165	Q	STOP	Q165*	*MTFDSAKSKLTRNNF	5.78925	7.69825	-1.909
TGTGAGTACGATAAA	165	Q	STOP	Q165*	*MTFDSAKSKLTRNNF	6.31025	7.3595	-1.04925
TTATAATTCCATGCC	165	Q	STOP	Q165*	*MTFDSAKSKLTRNNF	5.82725	6.3735	-0.54625
GCCAATCCCGTCCCA	165	Q	A	Q165A	AMTFDSAKSKLTRNNF	8.3985	6.9515	1.447
GCCGTCCTGCAACTC	165	Q	A	Q165A	AMTFDSAKSKLTRNNF	7.65925	7.68625	-0.027
GTTGCTGTTCTAGGG	165	Q	A	Q165A	AMTFDSAKSKLTRNNF	7.824	8.526	-0.702
TACTTCAGGTAAAGT	165	Q	A	Q165A	AMTFDSAKSKLTRNNF	8.63125	6.349	2.28225
AGGCCGAATTTTCGA	165	Q	A	Q165A	AMTFDSAKSKLTRNNF	5.6745	6.40275	-0.72825
AGGTCCGTTGACATT	165	Q	C	Q165C	CMTFDSAKSKLTRNNF	7.2505	7.58625	-0.33575
CAAAGCACCCGTACG	165	Q	C	Q165C	CMTFDSAKSKLTRNNF	7.46475	9.0055	-1.54075
ACCGTATTAGCGCGG	165	Q	C	Q165C	CMTFDSAKSKLTRNNF	8.369	7.366	1.003
TCCTAATCCACCGCG	165	Q	C	Q165C	CMTFDSAKSKLTRNNF	9.7465	7.687	2.0595
TCTTATTTTCGGACT	165	Q	C	Q165C	CMTFDSAKSKLTRNNF	6.312	7.6975	-1.3855
CTCACCACCCAGATC	165	Q	C	Q165C	CMTFDSAKSKLTRNNF	6.92925	5.38125	1.548
CCGCCCAGAAGATAA	165	Q	D	Q165D	DMTFDSAKSKLTRNNF	8.69975	9.11125	-0.4115
ATATCTTTTCTTGGT	165	Q	D	Q165D	DMTFDSAKSKLTRNNF	7.33675	8.46975	-1.133
AAATCAAAAATGTTG	165	Q	D	Q165D	DMTFDSAKSKLTRNNF	6.938	6.41125	0.52675
AACTAGAAGTAGACC	165	Q	D	Q165D	DMTFDSAKSKLTRNNF	5.48025	6.59875	-1.1185
CCGTCCTCACCCCCC	165	Q	D	Q165D	DMTFDSAKSKLTRNNF	8.09775	8.54	-0.44225
GATGCCATAACACCG	165	Q	D	Q165D	DMTFDSAKSKLTRNNF	7.363	8.43725	-1.07425
TTCCCTTGCCCACAT	165	Q	D	Q165D	DMTFDSAKSKLTRNNF	8.05975	7.492	0.56775
CTTCCAAACCGTCTG	165	Q	D	Q165D	DMTFDSAKSKLTRNNF	5.803	6.724	-0.921
CCTAACTGTTCCCAC	165	Q	D	Q165D	DMTFDSAKSKLTRNNF	7.52275	7.9995	-0.47675
CGCAAACCTTCGCGA	165	Q	D	Q165D	DMTFDSAKSKLTRNNF	6.773	8.30925	-1.53625
CAACTCAGTGTGCAC	165	Q	E	Q165E	EMTFDSAKSKLTRNNF	7.59375	6.9055	0.68825
TGCGACGCCAGCCTG	165	Q	E	Q165E	EMTFDSAKSKLTRNNF	8.335	5.9055	2.4295
AAGCGACCGATAGCT	165	Q	E	Q165E	EMTFDSAKSKLTRNNF	7.696	7.9735	-0.2775
ACCACAAACTAACTC	165	Q	E	Q165E	EMTFDSAKSKLTRNNF	7.57775	7.49825	0.0795
ACGGGCCTACGTACC	165	Q	E	Q165E	EMTFDSAKSKLTRNNF	8.26425	8.87975	-0.6155
ACTCTTGATAGCCGG	165	Q	E	Q165E	EMTFDSAKSKLTRNNF	8.369	7.2375	1.1315
ACAGAACTATGACAC	165	Q	F	Q165F	FMTFDSAKSKLTRNNF	9.47175	8.986	0.48575
AACCCCCAATGTCCT	165	Q	F	Q165F	FMTFDSAKSKLTRNNF	6.51625	6.15725	0.359
AGGGAAGATCCCCGA	165	Q	F	Q165F	FMTFDSAKSKLTRNNF	8.208	8.15325	0.05475
AGCGCCAGTGCACCA	165	Q	F	Q165F	FMTFDSAKSKLTRNNF	6.775	6.467	0.308
CATCCCTCCTGGCTA	165	Q	F	Q165F	FMTFDSAKSKLTRNNF	6.898	6.3125	0.5855
TTTACCATACACCAT	165	Q	F	Q165F	FMTFDSAKSKLTRNNF	6.89375	5.85575	1.038
CTACACTACCTTTGA	165	Q	F	Q165F	FMTFDSAKSKLTRNNF	6.4545	6.5485	-0.094
CGGCGCGCGATGATT	165	Q	G	Q165G	GMTFDSAKSKLTRNNF	8.1685	7.131	1.0375
GAAATTACGCAGAAG	165	Q	G	Q165G	GMTFDSAKSKLTRNNF	7.1345	6.427	0.7075
AAAACCGATAAAGCC	165	Q	G	Q165G	GMTFDSAKSKLTRNNF	8.161	6.92525	1.23575
TAAGTGCTTGAATTC	165	Q	G	Q165G	GMTFDSAKSKLTRNNF	6.6685	7.029	-0.3605
CTGAACATATGCCCT	165	Q	G	Q165G	GMTFDSAKSKLTRNNF	7.5895	7.943	-0.3535
ATAACAATCCCCTGG	165	Q	G	Q165G	GMTFDSAKSKLTRNNF	6.6055	7.14475	-0.53925
TGCTTTCACACCGCT	165	Q	G	Q165G	GMTFDSAKSKLTRNNF	7.33275	6.23625	1.0965
CAGGTACTCTGAATT	165	Q	G	Q165G	GMTFDSAKSKLTRNNF	7.20575	6.2875	0.91825
CCCCAGGCATTAAGC	165	Q	G	Q165G	GMTFDSAKSKLTRNNF	8.32625	7.773	0.55325
GACTCATCACCCCGG	165	Q	G	Q165G	GMTFDSAKSKLTRNNF	6.92825	6.558	0.37025
TCATAGAATCACCGC	165	Q	G	Q165G	GMTFDSAKSKLTRNNF	6.33875	7.16375	-0.825
ACCACGAGGTATGCA	165	Q	G	Q165G	GMTFDSAKSKLTRNNF	6.71925	6.1255	0.59375
ACAGAGGACCCATTG	165	Q	G	Q165G	GMTFDSAKSKLTRNNF	9.045	7.915	1.13
AGAGCGCGGCCGACT	165	Q	H	Q165H	HMTFDSAKSKLTRNNF	8.5715	9.0755	-0.504
CATAAGTAATCTCAT	165	Q	H	Q165H	HMTFDSAKSKLTRNNF	7.15025	6.37725	0.773
CTATTTAAGATCGTT	165	Q	I	Q165I	IMTFDSAKSKLTRNNF	8.00275	6.67025	1.3325
CTCTATTCCCCCAGT	165	Q	I	Q165I	IMTFDSAKSKLTRNNF	6.447	6.026	0.421
GATTGCACTTCATCG	165	Q	I	Q165I	IMTFDSAKSKLTRNNF	8.44775	8.4345	0.01325
CTACTGCCTCTTTGT	165	Q	I	Q165I	IMTFDSAKSKLTRNNF	7.099	7.8375	-0.7385
CGGTACACCACAATA	165	Q	I	Q165I	IMTFDSAKSKLTRNNF	6.89825	5.322	1.57625
AGCAACCTTAAGGGG	165	Q	I	Q165I	IMTFDSAKSKLTRNNF	7.60175	6.599	1.00275
GTGTCTCAGCCTATG	165	Q	K	Q165K	KMTFDSAKSKLTRNNF	6.5135	6.64825	-0.13475
ATTCCAGCTGACAAA	165	Q	K	Q165K	KMTFDSAKSKLTRNNF	7.387	5.575	1.812
ACCCATCGTCATAAT	165	Q	K	Q165K	KMTFDSAKSKLTRNNF	7.44025	8.0465	-0.60625
AGTACCAAGGAGACG	165	Q	L	Q165L	LMTFDSAKSKLTRNNF	6.12475	7.10275	-0.978
CCACTAGGGCGCTCT	165	Q	L	Q165L	LMTFDSAKSKLTRNNF	6.57675	6.56675	0.01
AAGAAGTTAACAGGA	165	Q	L	Q165L	LMTFDSAKSKLTRNNF	5.98525	7.8805	-1.89525
AGATTGACCCTGAGT	165	Q	L	Q165L	LMTFDSAKSKLTRNNF	6.34175	5.888	0.45375
CCCGTCCAGTGTCAA	165	Q	L	Q165L	LMTFDSAKSKLTRNNF	7.08475	6.611	0.47375
CTTAATCGCTGAGCA	165	Q	L	Q165L	LMTFDSAKSKLTRNNF	6.538	5.96675	0.57125
GACCAACTCTGTGTT	165	Q	L	Q165L	LMTFDSAKSKLTRNNF	9.191	8.65325	0.53775
TCAAAGATAAATAAG	165	Q	L	Q165L	LMTFDSAKSKLTRNNF	7.94225	7.099	0.84325
GCCGGCCTGATGCGA	165	Q	L	Q165L	LMTFDSAKSKLTRNNF	9.38725	8.97425	0.413
GCCCCAGACATCCTT	165	Q	L	Q165L	LMTFDSAKSKLTRNNF	7.66575	6.27	1.39575
GCTTAATACGACACT	165	Q	L	Q165L	LMTFDSAKSKLTRNNF	9.03775	7.0045	2.03325
GGGAGCGACGCCCCT	165	Q	L	Q165L	LMTFDSAKSKLTRNNF	5.74875	7.63975	-1.891
TGAAAGCCTGTCCAT	165	Q	L	Q165L	LMTFDSAKSKLTRNNF	8.258	7.3615	0.8965
ACGTCTATCCCACAT	165	Q	M	Q165M	MMTFDSAKSKLTRNNF	7.3735	5.74825	1.62525
TAACCAACGTAAACC	165	Q	M	Q165M	MMTFDSAKSKLTRNNF	6.3515	5.718	0.6335
CCTGTTCATGACGAA	165	Q	M	Q165M	MMTFDSAKSKLTRNNF	7.08925	6.72225	0.367
CTGCATTAATTCAGG	165	Q	M	Q165M	MMTFDSAKSKLTRNNF	8.77225	8.08725	0.685
ACCAAACGTTTATTA	165	Q	M	Q165M	MMTFDSAKSKLTRNNF	9.62825	9.26675	0.3615
AAAAGATAACGTGAG	165	Q	M	Q165M	MMTFDSAKSKLTRNNF	8.9325	8.1135	0.819
TCGAAGCAGCGCGTA	165	Q	M	Q165M	MMTFDSAKSKLTRNNF	8.309	7.81725	0.49175
GCACAATATCTCACA	165	Q	N	Q165N	NMTFDSAKSKLTRNNF	6.7705	7.47875	-0.70825
TGTCCCTATAGTCCG	165	Q	N	Q165N	NMTFDSAKSKLTRNNF	5.96025	6.52175	-0.5615
CCTACTATTTCGTGA	165	Q	N	Q165N	NMTFDSAKSKLTRNNF	6.92125	8.3135	-1.39225
CCGATGCAAGAGTAA	165	Q	N	Q165N	NMTFDSAKSKLTRNNF	6.6195	6.204	0.4155
TATTAAGCCACCAGA	165	Q	N	Q165N	NMTFDSAKSKLTRNNF	8.859	7.89775	0.96125
GGCACCCCCTAGGTC	165	Q	N	Q165N	NMTFDSAKSKLTRNNF	8.99075	6.089	2.90175
TCCCTGGCATAGACA	165	Q	N	Q165N	NMTFDSAKSKLTRNNF	6.94875	7.3895	-0.44075
AAACCTGGCCGGGTC	165	Q	N	Q165N	NMTFDSAKSKLTRNNF	7.733	6.66425	1.06875
GGAAATGTTCTTGGG	165	Q	P	Q165P	PMTFDSAKSKLTRNNF	7.196	6.163	1.033
GAACCGACCTCAATG	165	Q	P	Q165P	PMTFDSAKSKLTRNNF	7.1985	7.4155	-0.217
GACGCCTTGTAGCTG	165	Q	P	Q165P	PMTFDSAKSKLTRNNF	5.77025	7.7715	-2.00125
ATCTCTAAGTCCGCG	165	Q	P	Q165P	PMTFDSAKSKLTRNNF	5.648	7.87675	-2.22875
AACTCGCTATCCGGC	165	Q	P	Q165P	PMTFDSAKSKLTRNNF	8.127	7.77775	0.34925
CTCCTACTGTGTTAC	165	Q	R	Q165R	RMTFDSAKSKLTRNNF	10.3232	9.6655	0.65775
GGCACACCAGAGGCC	165	Q	R	Q165R	RMTFDSAKSKLTRNNF	9.23525	9.74775	-0.5125
CGCCACATCGGACTA	165	Q	R	Q165R	RMTFDSAKSKLTRNNF	7.12725	6.284	0.84325
AGCGCTGCGACCGAA	165	Q	R	Q165R	RMTFDSAKSKLTRNNF	9.323	9.2	0.123
CGACCACCTGGATAT	165	Q	R	Q165R	RMTFDSAKSKLTRNNF	7.33675	7.631	-0.29425
CGAGTTGGCGCGCCT	165	Q	R	Q165R	RMTFDSAKSKLTRNNF	8.9375	7.8605	1.077
AGCCCAGTGTAATGT	165	Q	R	Q165R	RMTFDSAKSKLTRNNF	8.776	7.85125	0.92475
CAGATAAGTGAGCCA	165	Q	R	Q165R	RMTFDSAKSKLTRNNF	7.297	6.68425	0.61275
CCGATACACGCAGCA	165	Q	R	Q165R	RMTFDSAKSKLTRNNF	8.67075	7.647	1.02375
CAGCGCACGGCAAAC	165	Q	R	Q165R	RMTFDSAKSKLTRNNF	8.75525	8.06375	0.6915
CCAGAATCCACCCAC	165	Q	R	Q165R	RMTFDSAKSKLTRNNF	5.888	6.96425	-1.07625
TACGTAAGACCTGCC	165	Q	R	Q165R	RMTFDSAKSKLTRNNF	7.94975	7.21775	0.732
CAACCATCATGTACA	165	Q	R	Q165R	RMTFDSAKSKLTRNNF	6.9275	7.43625	-0.50875
CAACGACAATCCCCC	165	Q	R	Q165R	RMTFDSAKSKLTRNNF	9.79775	8.835	0.96275
CACAGTTTTTGAGAT	165	Q	R	Q165R	RMTFDSAKSKLTRNNF	9.731	9.17025	0.56075
TTGCCTAGACTCTGT	165	Q	R	Q165R	RMTFDSAKSKLTRNNF	6.27125	6.06825	0.203
TGTAGCCCTCATTAA	165	Q	R	Q165R	RMTFDSAKSKLTRNNF	8.868	8.56175	0.30625
TGCCCCAACCACGCC	165	Q	R	Q165R	RMTFDSAKSKLTRNNF	6.3515	7.543	-1.1915
TCCTCATGTCATACA	165	Q	R	Q165R	RMTFDSAKSKLTRNNF	7.789	6.98925	0.79975
TCACCGCCGACTGGT	165	Q	R	Q165R	RMTFDSAKSKLTRNNF	7.121	6.96475	0.15625
TCAGACAAAGCTTCC	165	Q	S	Q165S	SMTFDSAKSKLTRNNF	8.096	7.8	0.296
TCTGCTCAAGGCCGG	165	Q	S	Q165S	SMTFDSAKSKLTRNNF	7.82675	6.049	1.77775
AAAAATGTACTGTCA	165	Q	S	Q165S	SMTFDSAKSKLTRNNF	8.117	6.186	1.931
GCTTATCTGGATTAC	165	Q	S	Q165S	SMTFDSAKSKLTRNNF	6.5305	6.86625	-0.33575
GACGAATGGCTGGAT	165	Q	S	Q165S	SMTFDSAKSKLTRNNF	7.28225	7.259	0.02325
GCAATCATCCGAGTA	165	Q	S	Q165S	SMTFDSAKSKLTRNNF	8.79	8.69	0.1
GTGATGCTGACTACC	165	Q	S	Q165S	SMTFDSAKSKLTRNNF	8.20225	8.03775	0.1645
GGTCCAGCTCCCTCC	165	Q	S	Q165S	SMTFDSAKSKLTRNNF	10.05	9.93	0.12
GAATCGTCGTACAGC	165	Q	S	Q165S	SMTFDSAKSKLTRNNF	7.039	7.355	-0.316
AAGAGCAAGATGCGA	165	Q	S	Q165S	SMTFDSAKSKLTRNNF	6.9465	5.3815	1.565
CTGATTTCGCGCACG	165	Q	S	Q165S	SMTFDSAKSKLTRNNF	6.16475	7.34025	-1.1755
CCCCCTCCAAGGAGT	165	Q	S	Q165S	SMTFDSAKSKLTRNNF	8.702	7.0175	1.6845
CAGGCGCACAACGGT	165	Q	S	Q165S	SMTFDSAKSKLTRNNF	8.71825	8.01825	0.7
CTGATACTCATCTCC	165	Q	S	Q165S	SMTFDSAKSKLTRNNF	6.703	6.4665	0.2365
ACCCCTTTCGTTTTG	165	Q	S	Q165S	SMTFDSAKSKLTRNNF	5.68425	6.569	-0.88475
ACGTTGCTGACCGAG	165	Q	S	Q165S	SMTFDSAKSKLTRNNF	6.12975	5.92675	0.203
ACACCCGATGCCAGG	165	Q	S	Q165S	SMTFDSAKSKLTRNNF	8.13725	8.8655	-0.72825
TTGCCCGCGACAATG	165	Q	T	Q165T	TMTFDSAKSKLTRNNF	6.829	7.89125	-1.06225
AATTTAAAAATATCC	165	Q	T	Q165T	TMTFDSAKSKLTRNNF	7.75625	6.807	0.94925
CAATTTACATACTGG	165	Q	T	Q165T	TMTFDSAKSKLTRNNF	8.2485	7.767	0.4815
CAAAAACCGCGGATG	165	Q	T	Q165T	TMTFDSAKSKLTRNNF	8.44475	7.62375	0.821
TCCAATCCCGGGGTG	165	Q	T	Q165T	TMTFDSAKSKLTRNNF	7.82	8.545	-0.725
GCCGCCAATCCTATC	165	Q	T	Q165T	TMTFDSAKSKLTRNNF	8.64	6.8455	1.7945
TACACACTGAGCTTC	165	Q	T	Q165T	TMTFDSAKSKLTRNNF	8.072	7.721	0.351
GAGTAACGACATAAG	165	Q	T	Q165T	TMTFDSAKSKLTRNNF	7.2235	7.62075	-0.39725
CGACAGACGCAAGCA	165	Q	T	Q165T	TMTFDSAKSKLTRNNF	8.52375	6.9925	1.53125
CTGGCCCAAGTACTA	165	Q	T	Q165T	TMTFDSAKSKLTRNNF	7.04625	6.0525	0.99375
CCCGGCCTAGAAACC	165	Q	T	Q165T	TMTFDSAKSKLTRNNF	8.38525	6.99125	1.394
CCATCCAACGAGCAT	165	Q	T	Q165T	TMTFDSAKSKLTRNNF	7.22225	5.99825	1.224
AGAGACCAAACCCGG	165	Q	V	Q165V	VMTFDSAKSKLTRNNF	8.28725	9.151	-0.86375
CCAAAACCCTTGTGT	165	Q	V	Q165V	VMTFDSAKSKLTRNNF	9.03575	7.77025	1.2655
CCCAATTGCTAGCCA	165	Q	V	Q165V	VMTFDSAKSKLTRNNF	6.65575	7.18275	-0.527
ACGAACAGCGTACAC	165	Q	V	Q165V	VMTFDSAKSKLTRNNF	8.60675	7.61925	0.9875
AATAACGACCCACAT	165	Q	V	Q165V	VMTFDSAKSKLTRNNF	6.43775	6.76975	-0.332
CCTAAATGCGAAACC	165	Q	V	Q165V	VMTFDSAKSKLTRNNF	7.399	8.787	-1.388
ACGCCGTACGACACA	165	Q	V	Q165V	VMTFDSAKSKLTRNNF	8.152	7.4635	0.6885
CCTACTTCTTCTGAC	165	Q	V	Q165V	VMTFDSAKSKLTRNNF	9.36725	8.898	0.46925
CCTCGATGGACATGA	165	Q	V	Q165V	VMTFDSAKSKLTRNNF	6.252	6.52575	-0.27375
CGCATAGGGCCTGAA	165	Q	V	Q165V	VMTFDSAKSKLTRNNF	8.323	8.3715	-0.0485
CTGACTCTAAAAAAA	165	Q	V	Q165V	VMTFDSAKSKLTRNNF	6.317	8.029	-1.712
GCAATAACCCCATAT	165	Q	V	Q165V	VMTFDSAKSKLTRNNF	7.34625	7.93925	-0.593
GTAACATGTTCTACC	165	Q	V	Q165V	VMTFDSAKSKLTRNNF	10.037	10.391	-0.354
TACCCCTTCATAGCT	165	Q	V	Q165V	VMTFDSAKSKLTRNNF	6.51425	6.46825	0.046
TCCCAAGTTTCACGC	165	Q	V	Q165V	VMTFDSAKSKLTRNNF	6.144	6.156	-0.012
TTCTCACCCTGTGCA	165	Q	V	Q165V	VMTFDSAKSKLTRNNF	6.38775	6.0785	0.30925
TCCGCTCAACGCGTT	165	Q	W	Q165W	WMTFDSAKSKLTRNNF	7.3515	7.395	-0.0435
TCTCCGCCACATACT	165	Q	W	Q165W	WMTFDSAKSKLTRNNF	8.661	8.55025	0.11075
CTAACGTGGAAGGTC	165	Q	W	Q165W	WMTFDSAKSKLTRNNF	6.25025	7.1565	-0.90625
CCTAACCGAGCTATC	165	Q	W	Q165W	WMTFDSAKSKLTRNNF	7.04175	6.63225	0.4095
ACTTCGTAAAGCCGC	165	Q	W	Q165W	WMTFDSAKSKLTRNNF	7.273	6.93875	0.33425
AAATTGGGCCACCGT	165	Q	W	Q165W	WMTFDSAKSKLTRNNF	8.62325	7.32375	1.2995
CTGCTCTCATTTGCC	165	Q	Y	Q165Y	YMTFDSAKSKLTRNNF	5.74175	8.06525	-2.3235
AGGCTGCACTTCACA	165	Q	Y	Q165Y	YMTFDSAKSKLTRNNF	6.57575	6.24575	0.33
ATATCACATACATAC	166	M	STOP	M166*	Q*TFDSAKSKLTRNNF	6.27075	7.19325	-0.9225
ATTCCCGCTGTGTGT	166	M	STOP	M166*	Q*TFDSAKSKLTRNNF	6.0945	7.21275	-1.11825
CAGAAATAAATGCGA	166	M	STOP	M166*	Q*TFDSAKSKLTRNNF	7.25325	8.46	-1.20675
CATCCCAAACTTACA	166	M	STOP	M166*	Q*TFDSAKSKLTRNNF	6.78625	7.02225	-0.236
GATCTCAACGATGCC	166	M	STOP	M166*	Q*TFDSAKSKLTRNNF	5.54325	7.30925	-1.766
GCAAAGTACTGCAAA	166	M	STOP	M166*	Q*TFDSAKSKLTRNNF	5.1945	7.035	-1.8405
TCCTTGTCTCGTGGT	166	M	STOP	M166*	Q*TFDSAKSKLTRNNF	9.25175	9.696	-0.44425
TGCAACCATGACTCG	166	M	STOP	M166*	Q*TFDSAKSKLTRNNF	5.44125	6.645	-1.20375
TTGGCACAAGGCTCC	166	M	STOP	M166*	Q*TFDSAKSKLTRNNF	6.14675	7.95	-1.80325
AAAACCCCTGCACTG	166	M	A	M166A	QATFDSAKSKLTRNNF	5.9065	7.5635	-1.657
AACACTACCTCCTGC	166	M	A	M166A	QATFDSAKSKLTRNNF	8.77225	7.5385	1.23375
CAATGACCGCACCAC	166	M	A	M166A	QATFDSAKSKLTRNNF	7.152	6.0255	1.1265
CCAATTGAACCCCAC	166	M	A	M166A	QATFDSAKSKLTRNNF	6.1245	6.57225	-0.44775
CGGAGATCACTGATT	166	M	A	M166A	QATFDSAKSKLTRNNF	6.448	6.26925	0.17875
GAGTAAGATGCCACA	166	M	A	M166A	QATFDSAKSKLTRNNF	7.16425	8.7625	-1.59825
GTATACCACGAAAAA	166	M	A	M166A	QATFDSAKSKLTRNNF	7.8435	7.1415	0.702
TCATGGACCGAGTCA	166	M	A	M166A	QATFDSAKSKLTRNNF	5.72475	7.13525	-1.4105
TGCTATCCCTTCGGA	166	M	A	M166A	QATFDSAKSKLTRNNF	8.75075	6.82525	1.9255
TTGCGAGATGCTAGC	166	M	A	M166A	QATFDSAKSKLTRNNF	6.54775	7.0225	-0.47475
GTAGGTTTATAGTGA	166	M	C	M166C	QCTFDSAKSKLTRNNF	7.89875	7.731	0.16775
TACTCCGTTCCTTCA	166	M	C	M166C	QCTFDSAKSKLTRNNF	8.56025	5.97375	2.5865
TTAGCCCTAGTGATA	166	M	C	M166C	QCTFDSAKSKLTRNNF	8.75125	8.5765	0.17475
AGCGTACTGAAACTC	166	M	C	M166C	QCTFDSAKSKLTRNNF	8.8515	7.66475	1.18675
CTTATAACCCAAGAG	166	M	C	M166C	QCTFDSAKSKLTRNNF	7.5185	5.986	1.5325
GAACCTTCTCTCCAG	166	M	C	M166C	QCTFDSAKSKLTRNNF	8.62525	8.42675	0.1985
AAACTCGTGAACTGA	166	M	C	M166C	QCTFDSAKSKLTRNNF	6.339	6.65075	-0.31175
AACAGCTAGAGCCTT	166	M	C	M166C	QCTFDSAKSKLTRNNF	8.545	7.54375	1.00125
AGCCTAAAGCTTAAA	166	M	C	M166C	QCTFDSAKSKLTRNNF	7.70425	7.6935	0.01075
ACTTGGTGAACGCCC	166	M	D	M166D	QDTFDSAKSKLTRNNF	5.85675	6.842	-0.98525
TCATCGACACAATGT	166	M	D	M166D	QDTFDSAKSKLTRNNF	8.2275	8.917	-0.6895
TCAGAGAAAAGTCCA	166	M	D	M166D	QDTFDSAKSKLTRNNF	7.22125	6.39925	0.822
ATGTACGGACTGGGA	166	M	E	M166E	QETFDSAKSKLTRNNF	7.1115	7.34725	-0.23575
TAGATAACGCATTTC	166	M	E	M166E	QETFDSAKSKLTRNNF	7.56625	8.59425	-1.028
CAATAGGGAACAAAT	166	M	E	M166E	QETFDSAKSKLTRNNF	7.20575	8.77975	-1.574
CAAGACGCAATTCAC	166	M	E	M166E	QETFDSAKSKLTRNNF	7.68925	7.9725	-0.28325
GTGCACCACTCGCGT	166	M	E	M166E	QETFDSAKSKLTRNNF	5.79825	7.77075	-1.9725
TACTTGGTCGTCACT	166	M	F	M166F	QFTFDSAKSKLTRNNF	6.09075	6.06225	0.0285
ATCTCACCTCGAAAC	166	M	F	M166F	QFTFDSAKSKLTRNNF	7.418	6.698	0.72
ACCGGCCACGGATTG	166	M	F	M166F	QFTFDSAKSKLTRNNF	7.35375	7.371	-0.01725
AGCCACGCACCCCAC	166	M	G	M166G	QGTFDSAKSKLTRNNF	5.745	7.0995	-1.3545
ACAGTCCACTACAAC	166	M	G	M166G	QGTFDSAKSKLTRNNF	10.3343	9.70125	0.633
CAGCTTAAGTGTGTG	166	M	G	M166G	QGTFDSAKSKLTRNNF	7.668	7.2765	0.3915
CCTCACATAATAGAC	166	M	G	M166G	QGTFDSAKSKLTRNNF	9.3665	9.2175	0.149
CTGGTTAACTGCCCG	166	M	G	M166G	QGTFDSAKSKLTRNNF	9.97175	8.33775	1.634
GATGCCCCTCTCAGT	166	M	G	M166G	QGTFDSAKSKLTRNNF	8.095	8.5375	-0.4425
TCAGCGAAACTAATG	166	M	G	M166G	QGTFDSAKSKLTRNNF	6.48	7.339	-0.859
TTTATAAGCCCCTGC	166	M	G	M166G	QGTFDSAKSKLTRNNF	9.1585	8.794	0.3645
GTCAGGCACCATCGA	166	M	G	M166G	QGTFDSAKSKLTRNNF	5.98175	6.74625	-0.7645
CACAACATACTATAC	166	M	H	M166H	QHTFDSAKSKLTRNNF	6.679	7.491	-0.812
ATTTGCATTCACCCC	166	M	I	M166I	QITFDSAKSKLTRNNF	7.84925	7.627	0.22225
TTAGGCTAACTTCCC	166	M	I	M166I	QITFDSAKSKLTRNNF	6.074	6.5475	-0.4735
GCTAAACACTGATGA	166	M	I	M166I	QITFDSAKSKLTRNNF	7.078	6.21	0.868
GCAAGATGGGTACGC	166	M	I	M166I	QITFDSAKSKLTRNNF	9.15325	7.6625	1.49075
CGAAACTTAAGCCAA	166	M	I	M166I	QITFDSAKSKLTRNNF	7.30425	7.07325	0.231
GGCTGTTACCTTTAT	166	M	K	M166K	QKTFDSAKSKLTRNNF	6.4795	7.68125	-1.20175
GTGGTCCCCAAATCC	166	M	K	M166K	QKTFDSAKSKLTRNNF	5.50325	6.53075	-1.0275
GAACGTTAGAGGAAG	166	M	K	M166K	QKTFDSAKSKLTRNNF	5.2555	7.203	-1.9475
CACTCACTCGGCAGC	166	M	K	M166K	QKTFDSAKSKLTRNNF	7.6085	8.88575	-1.27725
CGAGCGACGCAGTAC	166	M	K	M166K	QKTFDSAKSKLTRNNF	6.059	7.1135	-1.0545
AGGCTACAAATCGTA	166	M	L	M166L	QLTFDSAKSKLTRNNF	8.87925	8.795	0.08425
ACACTGGTTAATGCT	166	M	L	M166L	QLTFDSAKSKLTRNNF	5.967	6.78875	-0.82175
ACCATCAACCGTCTA	166	M	L	M166L	QLTFDSAKSKLTRNNF	8.0335	7.021	1.0125
ACGAACAACTAAATC	166	M	L	M166L	QLTFDSAKSKLTRNNF	6.58675	5.8285	0.75825
ATCGCTCGTCTAAAT	166	M	L	M166L	QLTFDSAKSKLTRNNF	6.948	6.351	0.597
CCAGAAGAAGAAGAA	166	M	L	M166L	QLTFDSAKSKLTRNNF	8.54	7.26575	1.27425
AACATGAGGTCTATA	166	M	L	M166L	QLTFDSAKSKLTRNNF	8.9525	9.422	-0.4695
CAGTTAAAGAGAAGT	166	M	L	M166L	QLTFDSAKSKLTRNNF	6.0465	6.1375	-0.091
CCTAGCCGCGTAGCC	166	M	L	M166L	QLTFDSAKSKLTRNNF	6.82425	7.47325	-0.649
CCTGGGTATTCGCGC	166	M	L	M166L	QLTFDSAKSKLTRNNF	7.61125	8.19825	-0.587
CGAAGAACGCTGAAA	166	M	L	M166L	QLTFDSAKSKLTRNNF	7.9255	8.16925	-0.24375
CGGCTTTATAACTGT	166	M	L	M166L	QLTFDSAKSKLTRNNF	8.16575	8.03625	0.1295
CTAATTCACACTCGG	166	M	L	M166L	QLTFDSAKSKLTRNNF	8.939	9.20825	-0.26925
CTCAGGAATCTAATT	166	M	L	M166L	QLTFDSAKSKLTRNNF	6.83975	7.40425	-0.5645
GTGCTGCCCTGTAAG	166	M	L	M166L	QLTFDSAKSKLTRNNF	7.21125	7.8965	-0.68525
ATTATCTGTAGAACT	166	M	L	M166L	QLTFDSAKSKLTRNNF	8.70675	7.879	0.82775
TACGTACCTCTATAT	166	M	L	M166L	QLTFDSAKSKLTRNNF	7.35825	8.30625	-0.948
TCCGCCTCTCCAGTT	166	M	L	M166L	QLTFDSAKSKLTRNNF	5.53925	6.579	-1.03975
TCTGAGGAACGGTCC	166	M	L	M166L	QLTFDSAKSKLTRNNF	7.747	7.29025	0.45675
GCGAAGCTAATCATC	166	M	L	M166L	QLTFDSAKSKLTRNNF	7.069	7.424	-0.355
TAAGCGTGAGCACAC	166	M	L	M166L	QLTFDSAKSKLTRNNF	9.317	9.4745	-0.1575
TCGCTTCATAAGACA	166	M	L	M166L	QLTFDSAKSKLTRNNF	6.04825	7.331	-1.28275
ACCACTCACTCGACA	166	M	N	M166N	QNTFDSAKSKLTRNNF	6.1885	6.0755	0.113
TGACCGACCCTCCAG	166	M	N	M166N	QNTFDSAKSKLTRNNF	9.481	8.22675	1.25425
AAGGTCGTCTTCCCA	166	M	N	M166N	QNTFDSAKSKLTRNNF	6.56925	7.3605	-0.79125
CTAACCATAACTCAC	166	M	N	M166N	QNTFDSAKSKLTRNNF	7.2745	7.63625	-0.36175
TTGGCGGGGAGCTTC	166	M	N	M166N	QNTFDSAKSKLTRNNF	10.2163	9.9095	0.30675
AAGGAATACGACCAT	166	M	Q	M166Q	QQTFDSAKSKLTRNNF	6.691	6.921	-0.23
AGTACCACTACCAAT	166	M	Q	M166Q	QQTFDSAKSKLTRNNF	7.13075	7.70875	-0.578
GTGACTAACAAGAAT	166	M	Q	M166Q	QQTFDSAKSKLTRNNF	9.13875	8.68675	0.452
CGCATAATTCGACTC	166	M	Q	M166Q	QQTFDSAKSKLTRNNF	6.476	8.19825	-1.72225
GCGGAGGAAAACACA	166	M	Q	M166Q	QQTFDSAKSKLTRNNF	6.84875	6.74975	0.099
GTCCACGACGGTAAA	166	M	Q	M166Q	QQTFDSAKSKLTRNNF	8.1395	8.39875	-0.25925
GGTGATCAGGCCGCA	166	M	R	M166R	QRTFDSAKSKLTRNNF	8.37625	8.87625	-0.5
CTAATGCACATTAGA	166	M	R	M166R	QRTFDSAKSKLTRNNF	6.13475	7.9065	-1.77175
TTCCGAGGGACACAC	166	M	R	M166R	QRTFDSAKSKLTRNNF	6.62525	8.331	-1.70575
ACCGTTGCAAACACT	166	M	R	M166R	QRTFDSAKSKLTRNNF	6.66875	7.70875	-1.04
GTGCCCAAACCTACC	166	M	R	M166R	QRTFDSAKSKLTRNNF	5.422	7.32775	-1.90575
GACACCCCCTGCGCC	166	M	R	M166R	QRTFDSAKSKLTRNNF	6.5045	7.75625	-1.25175
GCACTGGCGTAACCC	166	M	R	M166R	QRTFDSAKSKLTRNNF	6.66025	7.93575	-1.2755
GCGCTCCCAAACACC	166	M	R	M166R	QRTFDSAKSKLTRNNF	8.181	8.097	0.084
TAGTTGGAACACACT	166	M	R	M166R	QRTFDSAKSKLTRNNF	6.3885	6.6015	-0.213
CGCAGTCGGTCTCAA	166	M	R	M166R	QRTFDSAKSKLTRNNF	6.49425	7.365	-0.87075
CATTAAAACGTAACG	166	M	R	M166R	QRTFDSAKSKLTRNNF	9.18375	8.758	0.42575
CTATAGGCAGACCCG	166	M	S	M166S	QSTFDSAKSKLTRNNF	6.57725	7.99225	-1.415
GCCCCATAGAATGAC	166	M	S	M166S	QSTFDSAKSKLTRNNF	7.175	7.73575	-0.56075
CGAAATTAATCCACG	166	M	S	M166S	QSTFDSAKSKLTRNNF	6.817	6.0015	0.8155
CGCTTTGAGTACAGA	166	M	S	M166S	QSTFDSAKSKLTRNNF	7.83175	6.8215	1.01025
CCACACTACTACCCG	166	M	S	M166S	QSTFDSAKSKLTRNNF	7.03775	6.6455	0.39225
TAGTCAATGGAATGC	166	M	S	M166S	QSTFDSAKSKLTRNNF	8.74125	8.2145	0.52675
TCCTTGATCTATGCT	166	M	S	M166S	QSTFDSAKSKLTRNNF	6.20225	6.454	-0.25175
ATACCGCATAACAAT	166	M	S	M166S	QSTFDSAKSKLTRNNF	6.9	7.2255	-0.3255
ACTATGTCCGGCCCC	166	M	S	M166S	QSTFDSAKSKLTRNNF	9.1755	8.49675	0.67875
AAACAACGGGCGAGT	166	M	S	M166S	QSTFDSAKSKLTRNNF	7.11325	7.05075	0.0625
ACAGACATGGTTGAC	166	M	T	M166T	QTTFDSAKSKLTRNNF	8.9925	8.69825	0.29425
TGCTCCTCGGAGTAA	166	M	T	M166T	QTTFDSAKSKLTRNNF	7.9315	8.41525	-0.48375
GAATCGCAACCAGGA	166	M	T	M166T	QTTFDSAKSKLTRNNF	6.6235	6.69075	-0.06725
CCAAAATCTTGTACC	166	M	T	M166T	QTTFDSAKSKLTRNNF	7.47575	7.94475	-0.469
CCATTAAACTATCTG	166	M	T	M166T	QTTFDSAKSKLTRNNF	7.473	7.27325	0.19975
CCCGCTTCTGACAGG	166	M	T	M166T	QTTFDSAKSKLTRNNF	7.79275	7.53475	0.258
CAATGCTGTTCACAC	166	M	T	M166T	QTTFDSAKSKLTRNNF	6.6015	6.73975	-0.13825
ATTTCTGACTAAATT	166	M	V	M166V	QVTFDSAKSKLTRNNF	8.62925	7.70375	0.9255
ACGCATATCGGCGCA	166	M	V	M166V	QVTFDSAKSKLTRNNF	7.7285	7.20425	0.52425
AACAACCCCACTGGA	166	M	V	M166V	QVTFDSAKSKLTRNNF	8.98675	8.105	0.88175
CATAATATATCTACC	166	M	V	M166V	QVTFDSAKSKLTRNNF	7.588	7.934	-0.346
CCCATTCCAAACCCA	166	M	V	M166V	QVTFDSAKSKLTRNNF	6.7235	6.0775	0.646
TTATTCTAACTTGAC	166	M	V	M166V	QVTFDSAKSKLTRNNF	10.4452	7.86925	2.576
CGTATACTAACCTCA	166	M	V	M166V	QVTFDSAKSKLTRNNF	7.4605	7.05275	0.40775
TAAGAAGACGCAAAT	166	M	V	M166V	QVTFDSAKSKLTRNNF	8.35825	7.04	1.31825
CTCAAGTATCACCGG	166	M	V	M166V	QVTFDSAKSKLTRNNF	8.9475	7.11525	1.83225
GCAACGAAAAGGAAA	166	M	V	M166V	QVTFDSAKSKLTRNNF	7.23175	8.43825	-1.2065
TCCTAGTCTAAGATC	166	M	V	M166V	QVTFDSAKSKLTRNNF	7.5195	6.65375	0.86575
TCGCACGTTTTTACC	166	M	W	M166W	QWTFDSAKSKLTRNNF	9.03125	6.96675	2.0645
CGACTTACGCCAAAC	166	M	W	M166W	QWTFDSAKSKLTRNNF	9.20975	7.53925	1.6705
ATCAACTTGACATCA	166	M	W	M166W	QWTFDSAKSKLTRNNF	8.18825	6.84925	1.339
CCTTAATCGTACTCC	166	M	W	M166W	QWTFDSAKSKLTRNNF	7.42675	7.237	0.18975
TGATGTTTCCTGGAT	166	M	Y	M166Y	QYTFDSAKSKLTRNNF	5.53575	6.4695	-0.93375
ATAAGATAACATGTC	166	M	Y	M166Y	QYTFDSAKSKLTRNNF	6.4955	6.966	-0.4705
TAATAGCCGACTATG	166	M	Y	M166Y	QYTFDSAKSKLTRNNF	6.83975	8.289	-1.44925
ACCAGACATTATCTC	166	M	Y	M166Y	QYTFDSAKSKLTRNNF	5.92775	6.6825	-0.75475
AAACACGCCCGGGAA	167	T	STOP	T167*	QM*FDSAKSKLTRNNF	5.896	6.9825	-1.0865
AAACTATCGTACAGG	167	T	STOP	T167*	QM*FDSAKSKLTRNNF	6.27225	7.64	-1.36775
AATTGATGGCGAATA	167	T	STOP	T167*	QM*FDSAKSKLTRNNF	7.35275	5.105	2.24775
ACTTCTATTAAAAAA	167	T	STOP	T167*	QM*FDSAKSKLTRNNF	5.82675	6.53975	-0.713
AGCGAGTTATAACGG	167	T	STOP	T167*	QM*FDSAKSKLTRNNF	5.7125	6.98475	-1.27225
ATGCTTTCGCAAGTC	167	T	STOP	T167*	QM*FDSAKSKLTRNNF	6.25625	8.021	-1.76475
CACTGGTAACGTGGC	167	T	STOP	T167*	QM*FDSAKSKLTRNNF	7.59975	7.94	-0.34025
CCAGGTTCTGCCCAG	167	T	STOP	T167*	QM*FDSAKSKLTRNNF	6.73425	7.92375	-1.1895
CTGTTCATACCGGGT	167	T	STOP	T167*	QM*FDSAKSKLTRNNF	7.92075	8.4105	-0.48975
GACGCGGTTGACTTC	167	T	STOP	T167*	QM*FDSAKSKLTRNNF	7.1395	6.225	0.9145
GTAGTCCCGGCATCA	167	T	STOP	T167*	QM*FDSAKSKLTRNNF	7.227	7.64275	-0.41575
TAAAAACTGATTTCC	167	T	STOP	T167*	QM*FDSAKSKLTRNNF	5.981	7.0655	-1.0845
TACTAGCTTGCTACC	167	T	STOP	T167*	QM*FDSAKSKLTRNNF	5.83075	7.02625	-1.1955
TGGCGTCATTCGCTC	167	T	STOP	T167*	QM*FDSAKSKLTRNNF	6.3905	7.75575	-1.36525
AACCCCGGAGTGGTT	167	T	A	T167A	QMAFDSAKSKLTRNNF	5.395	6.9255	-1.5305
ACGTCCATACCGAAC	167	T	A	T167A	QMAFDSAKSKLTRNNF	7.5285	8.63225	-1.10375
CAATAATCCGAATTT	167	T	A	T167A	QMAFDSAKSKLTRNNF	6.76825	7.74175	-0.9735
CCAAAGTCCTTCCCG	167	T	A	T167A	QMAFDSAKSKLTRNNF	8.119	7.595	0.524
TACACGTGGAATACA	167	T	A	T167A	QMAFDSAKSKLTRNNF	7.245	8.00725	-0.76225
TACGCCTAAAGGATA	167	T	A	T167A	QMAFDSAKSKLTRNNF	5.903	7.11325	-1.21025
TGAATTCCTCGTTAA	167	T	A	T167A	QMAFDSAKSKLTRNNF	7.63125	7.039	0.59225
ACACACAGACTCTCT	167	T	C	T167C	QMCFDSAKSKLTRNNF	8.6685	7.46025	1.20825
TGGGGCTAAGCAGAG	167	T	C	T167C	QMCFDSAKSKLTRNNF	6.39	5.718	0.672
GGACGACGGTCTGTC	167	T	D	T167D	QMDFDSAKSKLTRNNF	6.47	7.91025	-1.44025
ATGCATTTGTCCGAT	167	T	D	T167D	QMDFDSAKSKLTRNNF	5.85125	6.997	-1.14575
CCCCAACAAGCCTCA	167	T	E	T167E	QMEFDSAKSKLTRNNF	6.8	6.19	0.61
AACAGAGGGGTATCA	167	T	E	T167E	QMEFDSAKSKLTRNNF	8.264	7.218	1.046
GGCAACTTACCTTTC	167	T	E	T167E	QMEFDSAKSKLTRNNF	7.495	6.795	0.7
TACCCCCACAATGGA	167	T	F	T167F	QMFFDSAKSKLTRNNF	6.648	7.2765	-0.6285
TTCCCTCCCTATAAG	167	T	F	T167F	QMFFDSAKSKLTRNNF	8.069	9.2645	-1.1955
GATACCGCTCCTTCC	167	T	F	T167F	QMFFDSAKSKLTRNNF	8.6465	6.5115	2.135
AAAATTCACTGATGA	167	T	F	T167F	QMFFDSAKSKLTRNNF	6.2095	6.82475	-0.61525
GATACCCAGCGTATA	167	T	F	T167F	QMFFDSAKSKLTRNNF	7.9315	6.189	1.7425
CACTTCAAACGCATG	167	T	F	T167F	QMFFDSAKSKLTRNNF	8.0875	6.908	1.1795
AACGATCGTCGGGGC	167	T	F	T167F	QMFFDSAKSKLTRNNF	7.32875	6.48975	0.839
GAATCCCGGTCACCT	167	T	F	T167F	QMFFDSAKSKLTRNNF	7.64475	6.34825	1.2965
ATTTACTTACTTCGA	167	T	F	T167F	QMFFDSAKSKLTRNNF	6.81875	7.32025	-0.5015
ATAAAACTCAGCTAC	167	T	F	T167F	QMFFDSAKSKLTRNNF	7.4225	7.85875	-0.43625
CGCAGGGGTCGTGGT	167	T	F	T167F	QMFFDSAKSKLTRNNF	9.22025	8.40375	0.8165
AAGTAACATGTCTGT	167	T	F	T167F	QMFFDSAKSKLTRNNF	10.0228	10.277	-0.25425
ACTGCTCGGTATTAG	167	T	F	T167F	QMFFDSAKSKLTRNNF	7.3195	6.7385	0.581
GACCACCAATTAAGA	167	T	G	T167G	QMGFDSAKSKLTRNNF	10.1602	9.48175	0.6785
CGTTCCCAACGCTCC	167	T	G	T167G	QMGFDSAKSKLTRNNF	6.296	8.26625	-1.97025
CCGCAAAAGTAGTAT	167	T	G	T167G	QMGFDSAKSKLTRNNF	6.89275	7.2485	-0.35575
CCGAAATGAAAAACT	167	T	G	T167G	QMGFDSAKSKLTRNNF	7.3215	7.96325	-0.64175
AATGAGAACGGACGT	167	T	G	T167G	QMGFDSAKSKLTRNNF	8.784	8.01	0.774
CCCCCTGATATTGCG	167	T	G	T167G	QMGFDSAKSKLTRNNF	7.699	7.48725	0.21175
TAATCGTAGCGTTGT	167	T	G	T167G	QMGFDSAKSKLTRNNF	7.673	6.388	1.285
TACTACTCATAGGTT	167	T	G	T167G	QMGFDSAKSKLTRNNF	6.2305	7.16375	-0.93325
GGGAGATGCGCCATG	167	T	G	T167G	QMGFDSAKSKLTRNNF	7.9115	7.68175	0.22975
TCGGAAGATATCTCA	167	T	G	T167G	QMGFDSAKSKLTRNNF	5.82625	6.65425	-0.828
TGAAACCAATACTCT	167	T	G	T167G	QMGFDSAKSKLTRNNF	5.71075	6.68425	-0.9735
GCAATGAGCTGACTG	167	T	G	T167G	QMGFDSAKSKLTRNNF	6.39575	7.7065	-1.31075
AACGGCTATCAGTTT	167	T	G	T167G	QMGFDSAKSKLTRNNF	7.0055	8.503	-1.4975
ACCTACCTTAAAAAT	167	T	H	T167H	QMHFDSAKSKLTRNNF	7.6665	6.3075	1.359
ACAGACCCGCTTCGT	167	T	H	T167H	QMHFDSAKSKLTRNNF	6.8555	6.833	0.0225
AGATGGCTGTCCGTT	167	T	H	T167H	QMHFDSAKSKLTRNNF	6.01	6.3515	-0.3415
ATGGAGCTAACAACG	167	T	H	T167H	QMHFDSAKSKLTRNNF	5.76975	6.54725	-0.7775
TACCCTGCGCGAGAA	167	T	H	T167H	QMHFDSAKSKLTRNNF	8.7075	8.65425	0.05325
GGTGCGCGCGCCTAT	167	T	H	T167H	QMHFDSAKSKLTRNNF	7.296	6.83325	0.46275
GATTGACCTAACCCT	167	T	H	T167H	QMHFDSAKSKLTRNNF	7.82375	8.77975	-0.956
CCCACGACAAACACA	167	T	I	T167I	QMIFDSAKSKLTRNNF	6.67125	6.93175	-0.2605
CGGGAACATCGATAG	167	T	I	T167I	QMIFDSAKSKLTRNNF	7.80275	6.69875	1.104
GCAAAGCAGACACTC	167	T	I	T167I	QMIFDSAKSKLTRNNF	9.2795	8.647	0.6325
GACAAGCCCGTATGT	167	T	K	T167K	QMKFDSAKSKLTRNNF	7.366	5.79775	1.56825
CGAACCCACGGGTTG	167	T	K	T167K	QMKFDSAKSKLTRNNF	6.825	7.5785	-0.7535
CAGTCCGGATAATTA	167	T	K	T167K	QMKFDSAKSKLTRNNF	5.99425	7.78675	-1.7925
AGCTGTTGACTGAGG	167	T	K	T167K	QMKFDSAKSKLTRNNF	6.1115	7.8255	-1.714
GCACGGGCCCCAGTC	167	T	L	T167L	QMLFDSAKSKLTRNNF	6.43475	7.57625	-1.1415
GCATAACTTGATGGA	167	T	L	T167L	QMLFDSAKSKLTRNNF	8.5675	8.33975	0.22775
GGCGATACGAAAAAG	167	T	L	T167L	QMLFDSAKSKLTRNNF	5.0035	7.11975	-2.11625
GTAGCATCAATTCGC	167	T	L	T167L	QMLFDSAKSKLTRNNF	6.268	7.08375	-0.81575
GTTACATGCGCTACG	167	T	L	T167L	QMLFDSAKSKLTRNNF	6.254	7.673	-1.419
TACTCACATACTATG	167	T	L	T167L	QMLFDSAKSKLTRNNF	7.55325	8.4225	-0.86925
CATTCTTAAGACCCT	167	T	L	T167L	QMLFDSAKSKLTRNNF	7.02775	5.76	1.26775
CCGTTGATAAAAGTA	167	T	L	T167L	QMLFDSAKSKLTRNNF	8.148	8.3465	-0.1985
CTCGACTTAAAACAT	167	T	L	T167L	QMLFDSAKSKLTRNNF	8.8025	8.582	0.2205
GATAACGGGGTCATC	167	T	L	T167L	QMLFDSAKSKLTRNNF	7.15175	7.78375	-0.632
ACGAGAGATCACCCT	167	T	L	T167L	QMLFDSAKSKLTRNNF	8.8495	9.02275	-0.17325
ACGTGTACCCGAAAA	167	T	M	T167M	QMMFDSAKSKLTRNNF	5.89375	7.32725	-1.4335
CGCAGTCACTAATGG	167	T	M	T167M	QMMFDSAKSKLTRNNF	6.81875	7.1525	-0.33375
TGATGTCAAACCATG	167	T	M	T167M	QMMFDSAKSKLTRNNF	5.954	7.07425	-1.12025
CATCTCACGGCTATT	167	T	M	T167M	QMMFDSAKSKLTRNNF	6.6845	6.499	0.1855
AGGAGAATGTCCAAA	167	T	N	T167N	QMNFDSAKSKLTRNNF	8.66525	9.14875	-0.4835
GGACTCTAGTCTTCC	167	T	N	T167N	QMNFDSAKSKLTRNNF	5.6685	7.58125	-1.91275
TTCTATGTTCGATTA	167	T	N	T167N	QMNFDSAKSKLTRNNF	9.34775	8.955	0.39275
AAATCTATTCCGACT	167	T	N	T167N	QMNFDSAKSKLTRNNF	8.419	7.97225	0.44675
CGCCTAGTCTTTACG	167	T	P	T167P	QMPFDSAKSKLTRNNF	7.044	7.666	-0.622
GGCCCACCCAGCTTC	167	T	P	T167P	QMPFDSAKSKLTRNNF	6.46375	6.96625	-0.5025
ACAGAAACGTTCACT	167	T	P	T167P	QMPFDSAKSKLTRNNF	7.76675	7.92	-0.15325
AACAATCACAACATA	167	T	P	T167P	QMPFDSAKSKLTRNNF	5.78875	6.60625	-0.8175
ATCAATCTTTATCAG	167	T	Q	T167Q	QMQFDSAKSKLTRNNF	7.249	7.45675	-0.20775
TAGAATTCTCCAGAA	167	T	Q	T167Q	QMQFDSAKSKLTRNNF	6.38775	7.761	-1.37325
TCCACACACACTTTA	167	T	Q	T167Q	QMQFDSAKSKLTRNNF	5.97925	6.32125	-0.342
CAATAGATAGGATGT	167	T	Q	T167Q	QMQFDSAKSKLTRNNF	6.05075	7.186	-1.13525
CATCGCTACGTTGCA	167	T	Q	T167Q	QMQFDSAKSKLTRNNF	7.07825	7.494	-0.41575
CATTCCTAACCCCCA	167	T	Q	T167Q	QMQFDSAKSKLTRNNF	8.85275	9.18425	-0.3315
ATCTAACAGCGTCGA	167	T	R	T167R	QMRFDSAKSKLTRNNF	7.497	8.19725	-0.70025
ACCAATTCCGTCGGA	167	T	R	T167R	QMRFDSAKSKLTRNNF	6.54675	5.964	0.58275
AACACCTTAGCATTC	167	T	R	T167R	QMRFDSAKSKLTRNNF	7.34275	7.84375	-0.501
CACTGTCGTTAGCAT	167	T	R	T167R	QMRFDSAKSKLTRNNF	6.5845	7.55225	-0.96775
CATATATACGGACAA	167	T	R	T167R	QMRFDSAKSKLTRNNF	7.91875	5.72725	2.1915
CCGAACCCAGAACGT	167	T	R	T167R	QMRFDSAKSKLTRNNF	6.26425	6.52125	-0.257
CCTCCAGAGCGACTT	167	T	R	T167R	QMRFDSAKSKLTRNNF	6.934	5.12525	1.80875
TGCGAGAGTCTGAAG	167	T	R	T167R	QMRFDSAKSKLTRNNF	5.8615	6.3585	-0.497
GACCATATTGGACGA	167	T	R	T167R	QMRFDSAKSKLTRNNF	7.30175	7.9135	-0.61175
GTCTTCTAACCGAAT	167	T	R	T167R	QMRFDSAKSKLTRNNF	10.466	9.6945	0.7715
GTTAGGCGAAGATCG	167	T	R	T167R	QMRFDSAKSKLTRNNF	6.60425	7.08225	-0.478
TCTTTAGTTTTTTCG	167	T	R	T167R	QMRFDSAKSKLTRNNF	5.9155	6.27625	-0.36075
TGTGGACTATTACAC	167	T	R	T167R	QMRFDSAKSKLTRNNF	6.5055	8.231	-1.7255
TTCCGGATACAACTA	167	T	R	T167R	QMRFDSAKSKLTRNNF	5.59475	7.2575	-1.66275
TAGCCCTTGCTTGAC	167	T	S	T167S	QMSFDSAKSKLTRNNF	8.609	8.93825	-0.32925
GTGCCATTAGTATAT	167	T	S	T167S	QMSFDSAKSKLTRNNF	7.13625	5.5575	1.57875
CCACATCCTACAGAT	167	T	S	T167S	QMSFDSAKSKLTRNNF	6.53725	8.01725	-1.48
CGGGATCTAGATGCC	167	T	S	T167S	QMSFDSAKSKLTRNNF	7.50325	7.2055	0.29775
GCCTCTGATCGCACA	167	T	S	T167S	QMSFDSAKSKLTRNNF	6.10925	6.31025	-0.201
CAGTTAGTTAGATAA	167	T	S	T167S	QMSFDSAKSKLTRNNF	7.46975	6.619	0.85075
CATCCTGCGCGGAGT	167	T	S	T167S	QMSFDSAKSKLTRNNF	6.80725	6.6145	0.19275
CCACCACTAAAGCAC	167	T	S	T167S	QMSFDSAKSKLTRNNF	7.00975	8.214	-1.20425
TCCCGCCCTCTCGTA	167	T	S	T167S	QMSFDSAKSKLTRNNF	8.44475	7.33425	1.1105
ATGGAGAGTAAGGCT	167	T	S	T167S	QMSFDSAKSKLTRNNF	6.349	6.6735	-0.3245
ACTACGGGGAACTAG	167	T	S	T167S	QMSFDSAKSKLTRNNF	6.88425	5.46925	1.415
ATATCGATTTCCCGA	167	T	S	T167S	QMSFDSAKSKLTRNNF	8.4905	7.71325	0.77725
AATAACACGCAAACG	167	T	S	T167S	QMSFDSAKSKLTRNNF	7.997	8.06625	-0.06925
AACTTGTCCAAATCT	167	T	S	T167S	QMSFDSAKSKLTRNNF	7.61425	8.03425	-0.42
GAATCAATCCTCGAT	167	T	V	T167V	QMVFDSAKSKLTRNNF	6.64375	7.49225	-0.8485
GAGGGACTGATGGTA	167	T	V	T167V	QMVFDSAKSKLTRNNF	7.6705	6.4875	1.183
CTAAAGCCGCAGTGG	167	T	V	T167V	QMVFDSAKSKLTRNNF	6.6425	7.97225	-1.32975
ACACACGCCTTACGT	167	T	V	T167V	QMVFDSAKSKLTRNNF	6.9255	7.1275	-0.202
AGATACCTTGGCCTA	167	T	V	T167V	QMVFDSAKSKLTRNNF	6.16225	7.12	-0.95775
ATTACACCCGCGAGC	167	T	V	T167V	QMVFDSAKSKLTRNNF	8.484	8.9445	-0.4605
CGCCTGATACTTCAA	167	T	V	T167V	QMVFDSAKSKLTRNNF	8.59025	7.0015	1.58875
CACTCATACAGCGTT	167	T	V	T167V	QMVFDSAKSKLTRNNF	8.9725	7.83775	1.13475
GATCTACAGAGTGAG	167	T	V	T167V	QMVFDSAKSKLTRNNF	7.52525	9.7575	-2.23225
GGTGTAAAAAGCACA	167	T	V	T167V	QMVFDSAKSKLTRNNF	5.98	7.69175	-1.71175
TTTCTAGAGAATTTT	167	T	V	T167V	QMVFDSAKSKLTRNNF	7.05625	7.905	-0.84875
TACTCCACATGGAAA	167	T	V	T167V	QMVFDSAKSKLTRNNF	7.61225	6.17825	1.434
TTGGGACCACACCTT	167	T	V	T167V	QMVFDSAKSKLTRNNF	7.60475	6.9675	0.63725
AGGGCTGACCTCCCA	167	T	W	T167W	QMWFDSAKSKLTRNNF	6.044	7.08425	-1.04025
AGCCAGTGTCGGGCC	167	T	W	T167W	QMWFDSAKSKLTRNNF	5.71175	6.61775	-0.906
AATAAAAACGGCCAT	167	T	W	T167W	QMWFDSAKSKLTRNNF	6.234	6.39575	-0.16175
ACTATAAACCGCACA	167	T	Y	T167Y	QMYFDSAKSKLTRNNF	5.9035	6.76825	-0.86475
AGACGCTGTTCATTA	167	T	Y	T167Y	QMYFDSAKSKLTRNNF	7.5395	8.49075	-0.95125
CAACAGGCACAGCAA	167	T	Y	T167Y	QMYFDSAKSKLTRNNF	7.66925	8.426	-0.75675
AGCGCCACAAGCTAA	168	F	STOP	F168*	QMT*DSAKSKLTRNNF	7.8045	10.1305	-2.326
GACATCGCGAGAGGA	168	F	STOP	F168*	QMT*DSAKSKLTRNNF	6.457	7.85025	-1.39325
TCAATTGAGGTCCCG	168	F	STOP	F168*	QMT*DSAKSKLTRNNF	7.563	8.4755	-0.9125
TCGTGGATCCGCCAC	168	F	STOP	F168*	QMT*DSAKSKLTRNNF	5.97075	6.38275	-0.412
TTACTTAAATTCATT	168	F	STOP	F168*	QMT*DSAKSKLTRNNF	6.324	8.1935	-1.8695
TTTCGAACGGCATGT	168	F	STOP	F168*	QMT*DSAKSKLTRNNF	7.2665	7.33375	-0.06725
ACCGCTACGGCTATC	168	F	STOP	F168*	QMT*DSAKSKLTRNNF	6.96925	8.53125	-1.562
AATGGCTCATCTCGG	168	F	STOP	F168*	QMT*DSAKSKLTRNNF	5.71475	6.852	-1.13725
ACCCAACTTCTTACG	168	F	A	F168A	QMTADSAKSKLTRNNF	9.08225	7.98925	1.093
CGCCCTTGCGCAGGT	168	F	A	F168A	QMTADSAKSKLTRNNF	7.35525	8.23925	-0.884
TACTTGGCAAAACTA	168	F	A	F168A	QMTADSAKSKLTRNNF	6.62875	6.972	-0.34325
TCGCAACTTACGCAA	168	F	A	F168A	QMTADSAKSKLTRNNF	5.366	6.813	-1.447
GCGAGACCGTTGCTA	168	F	A	F168A	QMTADSAKSKLTRNNF	6.4885	8.3435	-1.855
GAGCCCTATGCGAGC	168	F	A	F168A	QMTADSAKSKLTRNNF	6.2175	6.39525	-0.17775
TGAAAACACCGCCAC	168	F	A	F168A	QMTADSAKSKLTRNNF	7.89525	8.56525	-0.67
TGTTAGACAGAATCA	168	F	A	F168A	QMTADSAKSKLTRNNF	9.2865	7.86975	1.41675
TTCTGCCGAGCACGG	168	F	A	F168A	QMTADSAKSKLTRNNF	9.1355	9.2145	-0.079
ATGACAACTCACCAC	168	F	C	F168C	QMTCDSAKSKLTRNNF	5.5975	7.4955	-1.898
TTCCGGACACTACAC	168	F	C	F168C	QMTCDSAKSKLTRNNF	6.402	6.7055	-0.3035
GAAGTTTACTGTTTT	168	F	C	F168C	QMTCDSAKSKLTRNNF	6.22	8.08575	-1.86575
ATGTCACACCTAAAG	168	F	C	F168C	QMTCDSAKSKLTRNNF	6.11775	7.072	-0.95425
GCCCCATGCCTTGGA	168	F	C	F168C	QMTCDSAKSKLTRNNF	5.92825	6.8235	-0.89525
CCTGACCTACGTGAA	168	F	C	F168C	QMTCDSAKSKLTRNNF	7.4605	6.57125	0.88925
CATGCGATGCCGGAA	168	F	D	F168D	QMTDDSAKSKLTRNNF	6.396	7.50725	-1.11125
TAACCCACGCTAGAA	168	F	D	F168D	QMTDDSAKSKLTRNNF	6.73525	7.25975	-0.5245
CACCCTTAAAACACA	168	F	E	F168E	QMTEDSAKSKLTRNNF	8.22825	7.161	1.06725
GCCGTCAGAAACGGC	168	F	E	F168E	QMTEDSAKSKLTRNNF	6.1075	7.2355	-1.128
TTGACCTAGGTAGCG	168	F	E	F168E	QMTEDSAKSKLTRNNF	9.1555	9.408	-0.2525
TTCAGTATCAAGACT	168	F	E	F168E	QMTEDSAKSKLTRNNF	6.66325	8.27775	-1.6145
GTTCCCATCTTAATC	168	F	E	F168E	QMTEDSAKSKLTRNNF	6.919	7.57725	-0.65825
CCCTCTATAGTCAGC	168	F	E	F168E	QMTEDSAKSKLTRNNF	8.68475	8.20125	0.4835
GACTTCTTTTCCGCG	168	F	G	F168G	QMTGDSAKSKLTRNNF	7.55	7.69825	-0.14825
CATTGCGCCCGGTAA	168	F	G	F168G	QMTGDSAKSKLTRNNF	7.83725	7.6695	0.16775
GCAAGGAGTTATATC	168	F	G	F168G	QMTGDSAKSKLTRNNF	7.1465	7.97475	-0.82825
CATCGCGAGCAGAGA	168	F	G	F168G	QMTGDSAKSKLTRNNF	6.624	7.23125	-0.60725
CCAAATAGAGATGCA	168	F	G	F168G	QMTGDSAKSKLTRNNF	6.10425	6.75375	-0.6495
GCTAACTATAGCCCG	168	F	G	F168G	QMTGDSAKSKLTRNNF	5.337	6.892	-1.555
AGTAACCACAAACAG	168	F	G	F168G	QMTGDSAKSKLTRNNF	6.81975	7.42825	-0.6085
GGCTGAGATTACTAA	168	F	G	F168G	QMTGDSAKSKLTRNNF	6.538	7.992	-1.454
GGTCCAATCTGCAAC	168	F	G	F168G	QMTGDSAKSKLTRNNF	6.91875	7.69025	-0.7715
AGATGCATTAGATAC	168	F	G	F168G	QMTGDSAKSKLTRNNF	6.8235	7.93575	-1.11225
AGTACATTCCCGGAA	168	F	G	F168G	QMTGDSAKSKLTRNNF	6.461	8.54575	-2.08475
AAGGGACGTACCGTG	168	F	G	F168G	QMTGDSAKSKLTRNNF	8.3445	9.30275	-0.95825
GTCGAGAATTATAAA	168	F	G	F168G	QMTGDSAKSKLTRNNF	8.2255	7.232	0.9935
TGCGACGTGTACGGC	168	F	G	F168G	QMTGDSAKSKLTRNNF	6.26525	7.449	-1.18375
TTATGATGTTTGTCG	168	F	G	F168G	QMTGDSAKSKLTRNNF	7.2985	9.02075	-1.72225
AAATCACTATTACAC	168	F	G	F168G	QMTGDSAKSKLTRNNF	7.8755	7.6165	0.259
ACGCAATCATAGCCC	168	F	G	F168G	QMTGDSAKSKLTRNNF	5.80075	6.87125	-1.0705
TTGACACGACACGGC	168	F	H	F168H	QMTHDSAKSKLTRNNF	5.85525	6.70625	-0.851
GACACCCAGGGTACT	168	F	H	F168H	QMTHDSAKSKLTRNNF	9.244	9.5995	-0.3555
GAGGCCCTACAGCCA	168	F	H	F168H	QMTHDSAKSKLTRNNF	7.0885	8.4495	-1.361
CACGGCACATTAATT	168	F	H	F168H	QMTHDSAKSKLTRNNF	6.48775	6.925	-0.43725
CGTGGTACTTATAAC	168	F	H	F168H	QMTHDSAKSKLTRNNF	6.936	6.5195	0.4165
TTCGCATGCTCACAT	168	F	H	F168H	QMTHDSAKSKLTRNNF	6.5205	8.06925	-1.54875
CGACCCAACGAATGA	168	F	I	F168I	QMTIDSAKSKLTRNNF	7.4195	7.6635	-0.244
GGAATGCATGCTTCA	168	F	I	F168I	QMTIDSAKSKLTRNNF	9.1585	6.9565	2.202
GCGCCTAGAACTGAG	168	F	I	F168I	QMTIDSAKSKLTRNNF	5.80425	6.61875	-0.8145
AATATTTCATGACGG	168	F	I	F168I	QMTIDSAKSKLTRNNF	6.59325	8.46275	-1.8695
ACCACGAAGGCCGGA	168	F	I	F168I	QMTIDSAKSKLTRNNF	6.10025	6.095	0.00525
CAAGACCATTGTGTG	168	F	I	F168I	QMTIDSAKSKLTRNNF	7.1045	7.71475	-0.61025
CCGCAGTAAACCCCG	168	F	I	F168I	QMTIDSAKSKLTRNNF	9.346	7.8845	1.4615
GGGTGTTGTCTAAGG	168	F	I	F168I	QMTIDSAKSKLTRNNF	6.99025	7.44225	-0.452
CACGTGTACGCATGA	168	F	K	F168K	QMTKDSAKSKLTRNNF	6.02	5.9825	0.0375
ACCCAGCGACCAGGC	168	F	K	F168K	QMTKDSAKSKLTRNNF	6.9535	7.0555	-0.102
AAGTTAAACCTGGGT	168	F	K	F168K	QMTKDSAKSKLTRNNF	5.386	7.15125	-1.76525
GCATGAAATCCTTGC	168	F	K	F168K	QMTKDSAKSKLTRNNF	7.2935	6.47675	0.81675
TATCTCACGGGAGCG	168	F	L	F168L	QMTLDSAKSKLTRNNF	8.96175	9.128	-0.16625
GCAAAGTGTGCCACC	168	F	L	F168L	QMTLDSAKSKLTRNNF	6.45	6.43575	0.01425
AAATAGCTCACTCAC	168	F	L	F168L	QMTLDSAKSKLTRNNF	7.726	7.71275	0.01325
GCTTCGTCCACGAGA	168	F	L	F168L	QMTLDSAKSKLTRNNF	7.3835	8.558	-1.1745
GGAGTCTAGTGTATC	168	F	L	F168L	QMTLDSAKSKLTRNNF	6.30725	7.97625	-1.669
CCAAACAGTTGAAAT	168	F	L	F168L	QMTLDSAKSKLTRNNF	7.82675	7.847	-0.02025
GTATGATATCTGCTG	168	F	L	F168L	QMTLDSAKSKLTRNNF	7.488	5.996	1.492
AGCCGCGCGGGAACA	168	F	L	F168L	QMTLDSAKSKLTRNNF	6.69125	7.67275	-0.9815
CAGCGAGAAAAAATA	168	F	L	F168L	QMTLDSAKSKLTRNNF	7.1395	7.8595	-0.72
CACATACCCTAGCTC	168	F	L	F168L	QMTLDSAKSKLTRNNF	7.08325	8.2055	-1.12225
TGCACAGGTCGCCTG	168	F	M	F168M	QMTMDSAKSKLTRNNF	7.115	7.12125	-0.00625
CTATCCCTTTTGTCT	168	F	N	F168N	QMTNDSAKSKLTRNNF	8.23275	7.322	0.91075
AACCACAGCGGGTAA	168	F	N	F168N	QMTNDSAKSKLTRNNF	6.3205	6.87775	-0.55725
CGGTATCTACTCCCG	168	F	N	F168N	QMTNDSAKSKLTRNNF	7.004	8.7425	-1.7385
GCCGAATGCCTGCGT	168	F	P	F168P	QMTPDSAKSKLTRNNF	5.4755	6.968	-1.4925
GATGCTTTATTAGCA	168	F	P	F168P	QMTPDSAKSKLTRNNF	6.69975	8.529	-1.82925
GCGGCATACAGCGGT	168	F	P	F168P	QMTPDSAKSKLTRNNF	7.06	7.686	-0.626
TCACAACGGACCAGT	168	F	P	F168P	QMTPDSAKSKLTRNNF	5.60175	7.613	-2.01125
TGACTGGCTATTGAT	168	F	P	F168P	QMTPDSAKSKLTRNNF	6.50225	7.87225	-1.37
CAGTTGACTCCCACG	168	F	P	F168P	QMTPDSAKSKLTRNNF	10.7525	10.6532	0.09925
AGCGCTCCCGGACTC	168	F	P	F168P	QMTPDSAKSKLTRNNF	5.709	7.6325	-1.9235
AACGGAGGAATTAGT	168	F	P	F168P	QMTPDSAKSKLTRNNF	7.3285	8.386	-1.0575
CCAAGATACCAGCAG	168	F	Q	F168Q	QMTQDSAKSKLTRNNF	6.93125	7.71675	-0.7855
CTCGATGCGCGGACT	168	F	Q	F168Q	QMTQDSAKSKLTRNNF	6.88575	8.1725	-1.28675
ACTCAGCCTAGTCAC	168	F	Q	F168Q	QMTQDSAKSKLTRNNF	7.475	7.5455	-0.0705
GCTTTCCGATCCACA	168	F	R	F168R	QMTRDSAKSKLTRNNF	6.64775	8.2695	-1.62175
GCGGACAATTGTCGG	168	F	R	F168R	QMTRDSAKSKLTRNNF	6.39725	6.8635	-0.46625
GCATAAACACTAGAT	168	F	R	F168R	QMTRDSAKSKLTRNNF	7.5625	8.79	-1.2275
CGACCACCCCTTAAA	168	F	R	F168R	QMTRDSAKSKLTRNNF	6.86925	5.57325	1.296
CACAGTGCTAACCAA	168	F	R	F168R	QMTRDSAKSKLTRNNF	5.84575	6.53575	-0.69
TCCACCACCACGTCG	168	F	R	F168R	QMTRDSAKSKLTRNNF	5.8425	7.47125	-1.62875
ATTCGCTCGACAGTG	168	F	R	F168R	QMTRDSAKSKLTRNNF	6.4315	6.14125	0.29025
AGAACACACCACTTC	168	F	R	F168R	QMTRDSAKSKLTRNNF	7.575	5.8725	1.7025
GTACCAGTAACAGTC	168	F	R	F168R	QMTRDSAKSKLTRNNF	6.85175	5.38425	1.4675
TCGACCTTCCCCGGC	168	F	R	F168R	QMTRDSAKSKLTRNNF	5.692	7.149	-1.457
TTGTCATACGCCTTC	168	F	R	F168R	QMTRDSAKSKLTRNNF	7.88225	7.24625	0.636
TTAATGGACCCGCCC	168	F	R	F168R	QMTRDSAKSKLTRNNF	6.2455	7.80275	-1.55725
TGTCCATAACGAGTT	168	F	R	F168R	QMTRDSAKSKLTRNNF	6.1735	6.114	0.0595
TGGTTCGCAAGAATA	168	F	R	F168R	QMTRDSAKSKLTRNNF	7.172	8.796	-1.624
GACGTGCTCTCAAAT	168	F	S	F168S	QMTSDSAKSKLTRNNF	6.08325	6.7385	-0.65525
GTAACCCACCGGTTC	168	F	S	F168S	QMTSDSAKSKLTRNNF	7.205	8.259	-1.054
CATGCCTGACTGAGT	168	F	S	F168S	QMTSDSAKSKLTRNNF	6.75175	7.3225	-0.57075
CCCAGACAGACCCGT	168	F	S	F168S	QMTSDSAKSKLTRNNF	6.169	7.48475	-1.31575
TACAACCCGGAAATT	168	F	S	F168S	QMTSDSAKSKLTRNNF	6.57575	6.34175	0.234
ATCTGAGCTGGCGCC	168	F	S	F168S	QMTSDSAKSKLTRNNF	6.15525	7.77675	-1.6215
AACAGGATACCTGTG	168	F	T	F168T	QMTTDSAKSKLTRNNF	6.84225	7.854	-1.01175
CTAACAGGGTATGCC	168	F	T	F168T	QMTTDSAKSKLTRNNF	6.63175	8.71125	-2.0795
ATAAATCCTCAAAAT	168	F	T	F168T	QMTTDSAKSKLTRNNF	5.528	6.68625	-1.15825
CCCCTATCTAGCTAT	168	F	T	F168T	QMTTDSAKSKLTRNNF	6.04425	6.6385	-0.59425
TTCTCCGCAAGGTGA	168	F	T	F168T	QMTTDSAKSKLTRNNF	7.176	8.259	-1.083
TTGCTCGCATAACAG	168	F	T	F168T	QMTTDSAKSKLTRNNF	7.03075	6.157	0.87375
GTGCCGAAATCCGAA	168	F	T	F168T	QMTTDSAKSKLTRNNF	7.11725	7.31225	-0.195
GTGCCCCAGGGTGTC	168	F	T	F168T	QMTTDSAKSKLTRNNF	6.16975	7.467	-1.29725
CCTTAAAGACATAAG	168	F	V	F168V	QMTVDSAKSKLTRNNF	6.83325	8.62375	-1.7905
TTAAGCCAGCCAGTC	168	F	V	F168V	QMTVDSAKSKLTRNNF	6.87775	5.913	0.96475
TCGCACCTCCAGTTT	168	F	V	F168V	QMTVDSAKSKLTRNNF	5.886	6.86975	-0.98375
CCCCATACTCAAGAC	168	F	V	F168V	QMTVDSAKSKLTRNNF	6.368	7.12925	-0.76125
CCTGTAACTGACTCT	168	F	V	F168V	QMTVDSAKSKLTRNNF	5.226	6.865	-1.639
GGAAGGTACTCCTGG	168	F	V	F168V	QMTVDSAKSKLTRNNF	6.679	8.09575	-1.41675
TCTGCCGCCTGGATA	168	F	V	F168V	QMTVDSAKSKLTRNNF	7.61825	6.72775	0.8905
CGGAACACTGTGGTA	168	F	V	F168V	QMTVDSAKSKLTRNNF	6.57375	7.92325	-1.3495
GCTAGAACATAACAA	168	F	V	F168V	QMTVDSAKSKLTRNNF	7.501	6.36225	1.13875
CATATAGCGCGGCCT	168	F	V	F168V	QMTVDSAKSKLTRNNF	8.435	7.7595	0.6755
CACGGCGCCCTGAAA	168	F	V	F168V	QMTVDSAKSKLTRNNF	6.1505	7.059	-0.9085
AATATCCAAAGAGGT	168	F	V	F168V	QMTVDSAKSKLTRNNF	6.418	7.0355	-0.6175
CAACGGACATCACCA	168	F	V	F168V	QMTVDSAKSKLTRNNF	5.68775	6.798	-1.11025
CAGTCATGAGAGAAT	168	F	V	F168V	QMTVDSAKSKLTRNNF	6.8755	8.42075	-1.54525
AAAATATCGCGATAT	168	F	V	F168V	QMTVDSAKSKLTRNNF	5.87025	6.30625	-0.436
GTGCTACCCTTGAGA	168	F	W	F168W	QMTWDSAKSKLTRNNF	7.678	5.84375	1.83425
CCCCCTGATCCTTGG	168	F	W	F168W	QMTWDSAKSKLTRNNF	7.66075	6.89125	0.7695
ATAAGCTGCGCTCAA	168	F	Y	F168Y	QMTYDSAKSKLTRNNF	9.03675	7.81025	1.2265
TAGCTTCTAGTCTAA	168	F	Y	F168Y	QMTYDSAKSKLTRNNF	8.91325	9.149	-0.23575
ACCAAACCGTGCGAG	168	F	Y	F168Y	QMTYDSAKSKLTRNNF	6.638	6.49	0.148
GTCCACACTGTTAGA	169	D	STOP	D169*	QMTF*SAKSKLTRNNF	5.85075	6.80575	-0.955
TTAGTTCTGACTGCA	169	D	STOP	D169*	QMTF*SAKSKLTRNNF	7.04375	8.61475	-1.571
ATCTAATGAGGTATA	169	D	STOP	D169*	QMTF*SAKSKLTRNNF	5.91825	8.258	-2.33975
CAAAACAGGGCCCTA	169	D	STOP	D169*	QMTF*SAKSKLTRNNF	5.424	6.89275	-1.46875
CTCGCCGAGCCTCAT	169	D	STOP	D169*	QMTF*SAKSKLTRNNF	9.8985	10.5828	-0.68425
GCTAGCCCACATAAC	169	D	STOP	D169*	QMTF*SAKSKLTRNNF	5.71025	7.4935	-1.78325
TATCACTTAAAGTGG	169	D	A	D169A	QMTFASAKSKLTRNNF	5.644	6.87875	-1.23475
CTGAGCAGTCCGATG	169	D	A	D169A	QMTFASAKSKLTRNNF	6.56225	7.96	-1.39775
GGGCTCCTATGTGAC	169	D	A	D169A	QMTFASAKSKLTRNNF	6.68025	8.1315	-1.45125
AAACAAGAGCAAATC	169	D	A	D169A	QMTFASAKSKLTRNNF	7.32175	8.14675	-0.825
ATTACCCGTGCCCAC	169	D	A	D169A	QMTFASAKSKLTRNNF	8.37475	8.98225	-0.6075
CGACTCGGTATTACC	169	D	A	D169A	QMTFASAKSKLTRNNF	6.91425	8.934	-2.01975
CTGCCGCCTAGACTC	169	D	A	D169A	QMTFASAKSKLTRNNF	8.29875	8.35025	-0.0515
TCGGGCGATGCTCCC	169	D	A	D169A	QMTFASAKSKLTRNNF	6.23875	7.24375	-1.005
CAAACTACTCGCGCG	169	D	C	D169C	QMTFCSAKSKLTRNNF	7.2545	5.7995	1.455
CCAAAAGGCTCCACA	169	D	C	D169C	QMTFCSAKSKLTRNNF	6.92625	6.04625	0.88
CCGTTATCCAGCTGT	169	D	C	D169C	QMTFCSAKSKLTRNNF	6.39075	6.54725	-0.1565
ACGCACGCACATGAC	169	D	C	D169C	QMTFCSAKSKLTRNNF	8.878	8.96025	-0.08225
TGGTTGATATAACCT	169	D	C	D169C	QMTFCSAKSKLTRNNF	6.4695	6.16075	0.30875
CTTTCGAACATAATC	169	D	E	D169E	QMTFESAKSKLTRNNF	7.432	7.772	-0.34
CGACCACGCCAAACG	169	D	E	D169E	QMTFESAKSKLTRNNF	7.39225	7.41625	-0.024
CGGTGATCTCCCGCG	169	D	E	D169E	QMTFESAKSKLTRNNF	6.417	7.85625	-1.43925
CCTTCACGTGTAGTG	169	D	E	D169E	QMTFESAKSKLTRNNF	6.14975	6.67725	-0.5275
TCCTGAGTGAAACTG	169	D	E	D169E	QMTFESAKSKLTRNNF	6.19	6.59775	-0.40775
ACGCTACCACCCATA	169	D	E	D169E	QMTFESAKSKLTRNNF	6.54125	7.04325	-0.502
TTGGGCTCTGGAACT	169	D	F	D169F	QMTFFSAKSKLTRNNF	6.08425	6.41925	-0.335
ACATTCATCGTTTTT	169	D	F	D169F	QMTFFSAKSKLTRNNF	6.1485	6.075	0.0735
TAATAGACTACCATC	169	D	F	D169F	QMTFFSAKSKLTRNNF	5.80075	6.93775	-1.137
TCGGATAGCATATTA	169	D	F	D169F	QMTFFSAKSKLTRNNF	5.3355	7.13025	-1.79475
ACTGGCCAATCATGT	169	D	F	D169F	QMTFFSAKSKLTRNNF	9.2065	8.1485	1.058
AAATTATGCGAAACG	169	D	G	D169G	QMTFGSAKSKLTRNNF	7.31925	8.17925	-0.86
TTACAACTTACTTGA	169	D	G	D169G	QMTFGSAKSKLTRNNF	6.97625	7.5005	-0.52425
TCACTGACCTGACGC	169	D	G	D169G	QMTFGSAKSKLTRNNF	7.09575	8.22525	-1.1295
ATCTAACTAGAGAAT	169	D	G	D169G	QMTFGSAKSKLTRNNF	5.436	6.759	-1.323
TAGCAGAGCCTCGTG	169	D	G	D169G	QMTFGSAKSKLTRNNF	7.2595	6.85075	0.40875
TCAAAATAAAATTAT	169	D	G	D169G	QMTFGSAKSKLTRNNF	7.27675	7.616	-0.33925
ATAGCACAGAACAAA	169	D	G	D169G	QMTFGSAKSKLTRNNF	6.23075	7.692	-1.46125
ATTATGGTACTGCTT	169	D	G	D169G	QMTFGSAKSKLTRNNF	7.0355	6.9285	0.107
TACCATCACGTATAA	169	D	G	D169G	QMTFGSAKSKLTRNNF	5.074	7.08725	-2.01325
GCAGATTTAATTCAA	169	D	G	D169G	QMTFGSAKSKLTRNNF	7.14025	8.34925	-1.209
GGCTCGATCTCTTCC	169	D	G	D169G	QMTFGSAKSKLTRNNF	8.07075	9.10225	-1.0315
GTATTCCCTACTGTG	169	D	G	D169G	QMTFGSAKSKLTRNNF	6.27225	6.23675	0.0355
CTAAATAGGGCCACT	169	D	H	D169H	QMTFHSAKSKLTRNNF	7.50025	6.76425	0.736
AAGCATTGCTTATAC	169	D	H	D169H	QMTFHSAKSKLTRNNF	7.89325	8.61675	-0.7235
ATAAAACAGTTCGAG	169	D	I	D169I	QMTFISAKSKLTRNNF	7.275	8.4775	-1.2025
CCGCTCAAGCGACAC	169	D	I	D169I	QMTFISAKSKLTRNNF	5.33575	7.34325	-2.0075
GAATTACCACCATCT	169	D	I	D169I	QMTFISAKSKLTRNNF	6.4215	6.62325	-0.20175
GCCCATAGCTTATAA	169	D	I	D169I	QMTFISAKSKLTRNNF	8.444	8.1105	0.3335
ACGGTACCAATATTC	169	D	I	D169I	QMTFISAKSKLTRNNF	8.26575	8.73225	-0.4665
ATCCGGGCCGTGCAC	169	D	K	D169K	QMTFKSAKSKLTRNNF	6.37425	7.37625	-1.002
ATGCGGACAGCACAG	169	D	K	D169K	QMTFKSAKSKLTRNNF	6.59175	6.17225	0.4195
ATTGCTGCGCAACAG	169	D	K	D169K	QMTFKSAKSKLTRNNF	6.1665	6.212	-0.0455
AATAACATATCGCCT	169	D	K	D169K	QMTFKSAKSKLTRNNF	6.4245	8.162	-1.7375
GCCCATGGTTTCCTC	169	D	K	D169K	QMTFKSAKSKLTRNNF	8.61725	9.73975	-1.1225
CACAGATTTAGCGCT	169	D	L	D169L	QMTFLSAKSKLTRNNF	7.936	8.36	-0.424
ACTATTTTGCACGCT	169	D	L	D169L	QMTFLSAKSKLTRNNF	5.8075	6.398	-0.5905
ACATAAGTGACAACA	169	D	L	D169L	QMTFLSAKSKLTRNNF	6.74925	8.21975	-1.4705
ATATGCATAGGGTGG	169	D	L	D169L	QMTFLSAKSKLTRNNF	6.72825	5.98075	0.7475
CCGGTCCCTAAATAG	169	D	L	D169L	QMTFLSAKSKLTRNNF	8.47875	8.10225	0.3765
CGGATTAGGATGAAT	169	D	L	D169L	QMTFLSAKSKLTRNNF	6.61425	6.8405	-0.22625
GCCCACGTCACCAAG	169	D	L	D169L	QMTFLSAKSKLTRNNF	7.36925	6.4	0.96925
TCCGTGAACTTCACA	169	D	L	D169L	QMTFLSAKSKLTRNNF	5.867	7.16775	-1.30075
AGAGTCCATTGAAAC	169	D	M	D169M	QMTFMSAKSKLTRNNF	6.9165	6.716	0.2005
CGCATTACTCATACG	169	D	N	D169N	QMTFNSAKSKLTRNNF	6.74725	7.1015	-0.35425
GAACCAGAACGAAAA	169	D	N	D169N	QMTFNSAKSKLTRNNF	8.491	9.8945	-1.4035
GCCAGCATACTATTC	169	D	N	D169N	QMTFNSAKSKLTRNNF	6.30925	7.3085	-0.99925
CCCTCATCGGCGTGA	169	D	N	D169N	QMTFNSAKSKLTRNNF	6.41175	6.68675	-0.275
TTCTAAACAAACCCA	169	D	P	D169P	QMTFPSAKSKLTRNNF	5.29975	7.0305	-1.73075
CCACAAATGTCACTC	169	D	P	D169P	QMTFPSAKSKLTRNNF	6.879	8.4695	-1.5905
GTTGTCCAACTCATT	169	D	P	D169P	QMTFPSAKSKLTRNNF	5.7435	6.9435	-1.2
ACTGCGATAGCCCAT	169	D	P	D169P	QMTFPSAKSKLTRNNF	6.905	5.6665	1.2385
CAATGGACACGCATG	169	D	P	D169P	QMTFPSAKSKLTRNNF	5.43675	7.23275	-1.796
GCCGCCACCGGCAGT	169	D	Q	D169Q	QMTFQSAKSKLTRNNF	5.378	7.151	-1.773
AATGTAGCCGGAAGT	169	D	Q	D169Q	QMTFQSAKSKLTRNNF	5.66875	7.68825	-2.0195
CCAATAAAACGCCAC	169	D	Q	D169Q	QMTFQSAKSKLTRNNF	6.73475	8.341	-1.60625
AAATCTACGCTTTAT	169	D	Q	D169Q	QMTFQSAKSKLTRNNF	6.9845	7.32725	-0.34275
GGTGAAGCTTTGCAT	169	D	R	D169R	QMTFRSAKSKLTRNNF	6.11275	7.8425	-1.72975
GGCATAGGGCCCCGA	169	D	R	D169R	QMTFRSAKSKLTRNNF	8.72725	9.17025	-0.443
GCAGACAAAACGACA	169	D	R	D169R	QMTFRSAKSKLTRNNF	6.88175	5.999	0.88275
GCGTCCAGAGTAGAC	169	D	R	D169R	QMTFRSAKSKLTRNNF	9.4725	9.63525	-0.16275
GGACGGACAGATTAA	169	D	R	D169R	QMTFRSAKSKLTRNNF	6.5155	7.96825	-1.45275
ACCCCGATATCAATC	169	D	R	D169R	QMTFRSAKSKLTRNNF	6.56575	7.478	-0.91225
ATTGTCACGATTGGG	169	D	R	D169R	QMTFRSAKSKLTRNNF	6.8165	6.03925	0.77725
CAATTTGTGTAGACG	169	D	R	D169R	QMTFRSAKSKLTRNNF	6.24	8.28675	-2.04675
CAGTCGCACAGACAC	169	D	S	D169S	QMTFSSAKSKLTRNNF	7.227	7.987	-0.76
ATTTAACAACCTTCC	169	D	S	D169S	QMTFSSAKSKLTRNNF	6.49325	6.443	0.05025
ACTAATACTGTATCG	169	D	S	D169S	QMTFSSAKSKLTRNNF	5.86125	6.862	-1.00075
ACCCCACGGTGCATC	169	D	S	D169S	QMTFSSAKSKLTRNNF	8.5705	9.052	-0.4815
CCGCGGTATCATGAA	169	D	S	D169S	QMTFSSAKSKLTRNNF	5.4475	7.346	-1.8985
CGAAAGCGTCAGCGT	169	D	S	D169S	QMTFSSAKSKLTRNNF	6.43125	7.07375	-0.6425
GGCGTTAACCCTCGA	169	D	S	D169S	QMTFSSAKSKLTRNNF	5.7335	6.72325	-0.98975
GATGTACCTCCACCG	169	D	S	D169S	QMTFSSAKSKLTRNNF	6.0635	7.645	-1.5815
GTCTACTTTACGCAT	169	D	S	D169S	QMTFSSAKSKLTRNNF	7.5085	9.5335	-2.025
ACCTTTACATAACAC	169	D	T	D169T	QMTFTSAKSKLTRNNF	6.3525	7.318	-0.9655
TATAAGAACCGCTTC	169	D	T	D169T	QMTFTSAKSKLTRNNF	6.679	6.20525	0.47375
TTGCCCACACCACTC	169	D	T	D169T	QMTFTSAKSKLTRNNF	5.5515	7.7465	-2.195
ACGTTTGTACGCGAC	169	D	T	D169T	QMTFTSAKSKLTRNNF	5.3045	7.16925	-1.86475
CATCGCTGGTTTACA	169	D	T	D169T	QMTFTSAKSKLTRNNF	5.81475	6.6645	-0.84975
CTAGAATTGGCCGTA	169	D	V	D169V	QMTFVSAKSKLTRNNF	7.30775	9.2245	-1.91675
GACGACGGAGAACCC	169	D	V	D169V	QMTFVSAKSKLTRNNF	7.65675	7.78725	-0.1305
CACAACTTGACAACA	169	D	V	D169V	QMTFVSAKSKLTRNNF	7.0995	7.26875	-0.16925
ATACAGAAAATTCAA	169	D	V	D169V	QMTFVSAKSKLTRNNF	7.73825	7.0425	0.69575
ACTATAACGAGCCAA	169	D	V	D169V	QMTFVSAKSKLTRNNF	8.90425	7.96775	0.9365
GAGGCGATATATACC	169	D	V	D169V	QMTFVSAKSKLTRNNF	5.3085	7.28175	-1.97325
AAGCATTCAGTACAG	169	D	V	D169V	QMTFVSAKSKLTRNNF	6.4715	8.60675	-2.13525
ACGAAAGCGCGGCAA	169	D	W	D169W	QMTFWSAKSKLTRNNF	8.499	9.37525	-0.87625
ACACGCTGCGTAAGG	169	D	W	D169W	QMTFWSAKSKLTRNNF	8.158	7.50625	0.65175
TCACAACTCCGGTAC	169	D	W	D169W	QMTFWSAKSKLTRNNF	6.20275	6.84825	-0.6455
GCCACACCCACAATG	169	D	W	D169W	QMTFWSAKSKLTRNNF	6.27675	6.756	-0.47925
AGCCCATTCCTTCCC	169	D	Y	D169Y	QMTFYSAKSKLTRNNF	6.79325	7.169	-0.37575
CATATAATGTCGACT	169	D	Y	D169Y	QMTFYSAKSKLTRNNF	6.3275	6.26075	0.06675
TGGCGTCCCTAAAGT	169	D	Y	D169Y	QMTFYSAKSKLTRNNF	5.80825	7.07575	-1.2675
ACCGTGCCGCTGAGC	170	S	STOP	S170*	QMTFD*AKSKLTRNNF	7.7985	9.65625	-1.85775
AGTTCTCTAAATCCA	170	S	STOP	S170*	QMTFD*AKSKLTRNNF	7.271	7.35825	-0.08725
CACAACTAGCGTGTG	170	S	STOP	S170*	QMTFD*AKSKLTRNNF	5.969	6.75	-0.781
CGCCCACTTCCTCTC	170	S	STOP	S170*	QMTFD*AKSKLTRNNF	6.418	7.54025	-1.12225
CTAACGAATACGGCA	170	S	STOP	S170*	QMTFD*AKSKLTRNNF	5.8215	8.15075	-2.32925
GCTCGAACCGGATCC	170	S	STOP	S170*	QMTFD*AKSKLTRNNF	7.08325	7.416	-0.33275
GGCATGAACCCGCCC	170	S	STOP	S170*	QMTFD*AKSKLTRNNF	6.38925	7.70925	-1.32
ACAGTATCTGCCTGT	170	S	STOP	S170*	QMTFD*AKSKLTRNNF	8.0595	9.16275	-1.10325
AACCGATCCACCCTA	170	S	STOP	S170*	QMTFD*AKSKLTRNNF	6.73575	8.35175	-1.616
ACTTGCCTATCTTTT	170	S	A	S170A	QMTFDAAKSKLTRNNF	5.37025	6.80575	-1.4355
CAATCTGCTCACAGT	170	S	A	S170A	QMTFDAAKSKLTRNNF	9.28225	8.04925	1.233
CACTCAAAGCAGACA	170	S	A	S170A	QMTFDAAKSKLTRNNF	8.0255	6.55025	1.47525
TACCCCTACTAGGCT	170	S	A	S170A	QMTFDAAKSKLTRNNF	9.43325	8.68925	0.744
TCCACAGAGTTAATG	170	S	A	S170A	QMTFDAAKSKLTRNNF	7.25875	6.069	1.18975
TCCTAAGGAACCCAC	170	S	A	S170A	QMTFDAAKSKLTRNNF	8.428	7.60675	0.82125
TATACCTATTGGGTA	170	S	C	S170C	QMTFDCAKSKLTRNNF	7.05575	8.29225	-1.2365
CGACCAATGTACCGT	170	S	C	S170C	QMTFDCAKSKLTRNNF	6.763	6.726	0.037
TATCCTAATTTACTA	170	S	C	S170C	QMTFDCAKSKLTRNNF	6.9625	6.41075	0.55175
ATTCTAACAGCGTAG	170	S	C	S170C	QMTFDCAKSKLTRNNF	9.088	9.39775	-0.30975
CGTTCCCTGGCGGAA	170	S	C	S170C	QMTFDCAKSKLTRNNF	6.96975	7.23675	-0.267
GCATAAGCTCCACAG	170	S	C	S170C	QMTFDCAKSKLTRNNF	6.515	5.71625	0.79875
ACAAACTACTCCGTC	170	S	C	S170C	QMTFDCAKSKLTRNNF	8.02625	9.986	-1.95975
AATCAAGAGGTGTTT	170	S	E	S170E	QMTFDEAKSKLTRNNF	6.28325	5.8025	0.48075
CGAGCCACCAACCTT	170	S	E	S170E	QMTFDEAKSKLTRNNF	7.431	6.15875	1.27225
CACCACGAGTTGCCC	170	S	F	S170F	QMTFDFAKSKLTRNNF	8.9155	8.314	0.6015
CTCTAAACTTAGCCA	170	S	F	S170F	QMTFDFAKSKLTRNNF	6.0415	6.02425	0.01725
AGTCCCGTGACTTAA	170	S	F	S170F	QMTFDFAKSKLTRNNF	8.51675	6.6985	1.81825
TTACTTAACACCGCA	170	S	G	S170G	QMTFDGAKSKLTRNNF	7.4225	6.97625	0.44625
TTTGTAATCTTTTCC	170	S	G	S170G	QMTFDGAKSKLTRNNF	7.2395	7.321	-0.0815
TCTACCGACTTTGAC	170	S	G	S170G	QMTFDGAKSKLTRNNF	8.5375	7.834	0.7035
ATATTCCAACTAATA	170	S	G	S170G	QMTFDGAKSKLTRNNF	8.48275	7.80375	0.679
AAAACTAAGGATTCA	170	S	G	S170G	QMTFDGAKSKLTRNNF	8.05875	8.49525	-0.4365
ATAGCGGACACGTGA	170	S	G	S170G	QMTFDGAKSKLTRNNF	10.0105	10.0962	-0.08575
CCCAAGCTTCGGCAA	170	S	G	S170G	QMTFDGAKSKLTRNNF	9.22125	8.92475	0.2965
CCGACCTTATTCAAA	170	S	G	S170G	QMTFDGAKSKLTRNNF	8.6415	7.6515	0.99
CGGCTGACACTTGAC	170	S	G	S170G	QMTFDGAKSKLTRNNF	9.95175	8.75475	1.197
CTTAGCGACATTACG	170	S	G	S170G	QMTFDGAKSKLTRNNF	10.2172	9.923	0.29425
AAAACGAAATTTAAC	170	S	G	S170G	QMTFDGAKSKLTRNNF	9.1745	7.0975	2.077
TCCCCACTAATTCAA	170	S	G	S170G	QMTFDGAKSKLTRNNF	6.095	7.0945	-0.9995
TCGAATTTCAGGTAA	170	S	G	S170G	QMTFDGAKSKLTRNNF	9.11925	6.651	2.46825
GCTCACCGAGGAACT	170	S	G	S170G	QMTFDGAKSKLTRNNF	6.72275	6.596	0.12675
ACACTATACAGATGC	170	S	G	S170G	QMTFDGAKSKLTRNNF	7.31575	6.71375	0.602
AGAAATTCCAGAATG	170	S	G	S170G	QMTFDGAKSKLTRNNF	7.43575	5.14125	2.2945
AGGGACGAAAGCCCG	170	S	G	S170G	QMTFDGAKSKLTRNNF	5.94975	6.95225	-1.0025
GTAAATAAGGCGGCC	170	S	G	S170G	QMTFDGAKSKLTRNNF	7.7865	7.16375	0.62275
AGAATCGGAACCATA	170	S	G	S170G	QMTFDGAKSKLTRNNF	7.91925	5.9245	1.99475
GTACCAACAGTGGCC	170	S	G	S170G	QMTFDGAKSKLTRNNF	9.57225	8.0385	1.53375
TAGGTAGATCATCGC	170	S	G	S170G	QMTFDGAKSKLTRNNF	6.329	6.78925	-0.46025
TTACTCCTTACACGA	170	S	H	S170H	QMTFDHAKSKLTRNNF	7.03625	7.0265	0.00975
TTGATCCAGTAAGAC	170	S	H	S170H	QMTFDHAKSKLTRNNF	6.318	7.3995	-1.0815
CTATTTCGGGCCGCT	170	S	H	S170H	QMTFDHAKSKLTRNNF	7.4285	8.02475	-0.59625
CCAAACCCCAGTATA	170	S	H	S170H	QMTFDHAKSKLTRNNF	6.23075	7.73775	-1.507
AAAAACCAAGGTTTC	170	S	H	S170H	QMTFDHAKSKLTRNNF	7.82125	5.54025	2.281
ATCTGACTACGTAAT	170	S	I	S170I	QMTFDIAKSKLTRNNF	6.30325	8.976	-2.67275
CTTGTTAGAGCTGAG	170	S	I	S170I	QMTFDIAKSKLTRNNF	7.28425	6.50875	0.7755
ACGCCCCACGGCGGT	170	S	K	S170K	QMTFDKAKSKLTRNNF	8.969	7.88025	1.08875
TCGCCTGTAAAGAGT	170	S	K	S170K	QMTFDKAKSKLTRNNF	5.97375	6.60475	-0.631
TGACTGACCCTAGAC	170	S	K	S170K	QMTFDKAKSKLTRNNF	7.9225	7.52375	0.39875
CGACATTTACAGCTT	170	S	L	S170L	QMTFDLAKSKLTRNNF	7.72375	5.992	1.73175
CACACTTCAACAGGC	170	S	L	S170L	QMTFDLAKSKLTRNNF	6.1275	7.947	-1.8195
ACCGGTTGGACGTCG	170	S	L	S170L	QMTFDLAKSKLTRNNF	8.27175	7.71275	0.559
AGATTAGCCCTACTA	170	S	L	S170L	QMTFDLAKSKLTRNNF	5.857	6.34575	-0.48875
CGCAGTGCGGCCATT	170	S	L	S170L	QMTFDLAKSKLTRNNF	9.56625	9.0645	0.50175
AACATAGCGTGTCAA	170	S	L	S170L	QMTFDLAKSKLTRNNF	7.1155	6.7805	0.335
AACTACCATACCTCA	170	S	L	S170L	QMTFDLAKSKLTRNNF	7.41025	8.2185	-0.80825
CGGGACAGCCTTAGA	170	S	L	S170L	QMTFDLAKSKLTRNNF	6.105	6.98025	-0.87525
GCTAAAATCGCCTAC	170	S	L	S170L	QMTFDLAKSKLTRNNF	8.81	8.289	0.521
GGGCTTCACGAGGGT	170	S	L	S170L	QMTFDLAKSKLTRNNF	7.226	7.6845	-0.4585
TATACCACCAAAAGA	170	S	L	S170L	QMTFDLAKSKLTRNNF	6.665	7.05925	-0.39425
TCTTGAGGAGCCCAC	170	S	L	S170L	QMTFDLAKSKLTRNNF	5.73275	7.223	-1.49025
CCGACACACCCTGCT	170	S	M	S170M	QMTFDMAKSKLTRNNF	8.25525	8.11975	0.1355
GACCATATGCACGCA	170	S	N	S170N	QMTFDNAKSKLTRNNF	6.49175	6.4845	0.00725
AAAGTTAACCCCTCC	170	S	P	S170P	QMTFDPAKSKLTRNNF	7.15175	8.2635	-1.11175
CCTCTCCGACATCGA	170	S	P	S170P	QMTFDPAKSKLTRNNF	5.8685	8.00475	-2.13625
CATAGTTCTTACTTG	170	S	P	S170P	QMTFDPAKSKLTRNNF	7.82175	7.195	0.62675
CCAGTACCGCCTTAG	170	S	P	S170P	QMTFDPAKSKLTRNNF	7.2935	8.633	-1.3395
TAAAGCCTCACACCA	170	S	Q	S170Q	QMTFDQAKSKLTRNNF	6.49725	6.67675	-0.1795
GCACCAAACCCACAT	170	S	Q	S170Q	QMTFDQAKSKLTRNNF	7.16125	6.97	0.19125
ATCCCTAAATAGTCA	170	S	Q	S170Q	QMTFDQAKSKLTRNNF	6.18375	6.11975	0.064
ACCGACGCTGCTCGT	170	S	Q	S170Q	QMTFDQAKSKLTRNNF	8.13775	7.43975	0.698
CTCCTCTACTATAAC	170	S	Q	S170Q	QMTFDQAKSKLTRNNF	7.661	6.7395	0.9215
GCTAAGAATTTCCAC	170	S	Q	S170Q	QMTFDQAKSKLTRNNF	8.0565	7.6355	0.421
TTTAGCTTCATCTAA	170	S	R	S170R	QMTFDRAKSKLTRNNF	6.8115	6.599	0.2125
TCGATTACGTAAGCC	170	S	R	S170R	QMTFDRAKSKLTRNNF	8.5665	8.4405	0.126
ACAATGATGTTGACC	170	S	R	S170R	QMTFDRAKSKLTRNNF	8.14375	7.56325	0.5805
CTAGGACTCAAGACT	170	S	R	S170R	QMTFDRAKSKLTRNNF	6.17425	6.8805	-0.70625
GAGTCCCCAGTGCAC	170	S	R	S170R	QMTFDRAKSKLTRNNF	6.0885	6.19625	-0.10775
AACCATTAAATCTGT	170	S	R	S170R	QMTFDRAKSKLTRNNF	6.165	7.50925	-1.34425
ACCACGAATACTGGA	170	S	R	S170R	QMTFDRAKSKLTRNNF	6.356	5.97675	0.37925
ACCTCAGAACCAAAC	170	S	R	S170R	QMTFDRAKSKLTRNNF	7.54075	8.33975	-0.799
ACTCCGACTTCGGCC	170	S	R	S170R	QMTFDRAKSKLTRNNF	6.86975	8.249	-1.37925
CATCACACCTCATAC	170	S	R	S170R	QMTFDRAKSKLTRNNF	6.556	8.78025	-2.22425
CATGGATCACCCCTT	170	S	R	S170R	QMTFDRAKSKLTRNNF	7.4605	9.2305	-1.77
CGCCTTGGCACGGAA	170	S	R	S170R	QMTFDRAKSKLTRNNF	7.61625	7.96575	-0.3495
GTCTACATCATACTA	170	S	R	S170R	QMTFDRAKSKLTRNNF	6.33725	7.67425	-1.337
CGCAGGACCAAACAC	170	S	R	S170R	QMTFDRAKSKLTRNNF	8.69125	7.5885	1.10275
CGCCGTCCGAATTGT	170	S	R	S170R	QMTFDRAKSKLTRNNF	7.304	8.55325	-1.24925
TCAGTCTTATACATC	170	S	T	S170T	QMTFDTAKSKLTRNNF	7.82825	6.621	1.20725
TTCCTGCAAAAACAA	170	S	T	S170T	QMTFDTAKSKLTRNNF	7.87475	8.15125	-0.2765
AGATGCGTCTCCACT	170	S	T	S170T	QMTFDTAKSKLTRNNF	6.98625	7.493	-0.50675
ACCGCACGACTTACG	170	S	T	S170T	QMTFDTAKSKLTRNNF	9.822	9.6915	0.1305
ACACCCATCTGACCC	170	S	V	S170V	QMTFDVAKSKLTRNNF	5.6845	6.34175	-0.65725
AGGGAAACGACGTCG	170	S	V	S170V	QMTFDVAKSKLTRNNF	6.481	6.354	0.127
ATTCCTGTCTATTAA	170	S	V	S170V	QMTFDVAKSKLTRNNF	5.5475	7.377	-1.8295
CTAAAACGGAGGTCA	170	S	V	S170V	QMTFDVAKSKLTRNNF	8.05775	7.642	0.41575
TCCCGTTCCATGCTG	170	S	V	S170V	QMTFDVAKSKLTRNNF	7.2555	9.24275	-1.98725
TCGGCGAGCCGCGCA	170	S	V	S170V	QMTFDVAKSKLTRNNF	6.96875	7.34475	-0.376
TGTAAAGTCACAGGT	170	S	V	S170V	QMTFDVAKSKLTRNNF	5.28025	7.23675	-1.9565
GGTGTCCTATAAGCT	170	S	W	S170W	QMTFDWAKSKLTRNNF	5.916	7.0785	-1.1625
AACTCACAATCTACA	170	S	W	S170W	QMTFDWAKSKLTRNNF	6.862	6.888	-0.026
ACAGAGTTATTGATC	170	S	Y	S170Y	QMTFDYAKSKLTRNNF	6.9215	6.68975	0.23175
TGGCTCTACATCCTC	170	S	Y	S170Y	QMTFDYAKSKLTRNNF	6.98125	7.421	-0.43975
CCAAAAGAAAAAACA	170	S	Y	S170Y	QMTFDYAKSKLTRNNF	8.3405	7.07475	1.26575
CTCATGACAACCTCG	170	S	Y	S170Y	QMTFDYAKSKLTRNNF	7.46825	7.9695	-0.50125
CCGCGCTTTCCAAGC	170	S	Y	S170Y	QMTFDYAKSKLTRNNF	6.87025	6.35775	0.5125
AACCACTCGTCAAAC	171	A	STOP	A171*	QMTFDS*KSKLTRNNF	7.995	9.45925	-1.46425
AAGGCAAATAAAGTA	171	A	STOP	A171*	QMTFDS*KSKLTRNNF	8.29675	7.33025	0.9665
AGCGGATGAAGGAGA	171	A	STOP	A171*	QMTFDS*KSKLTRNNF	5.121	7.545	-2.424
ATAGACCCACGCTCA	171	A	STOP	A171*	QMTFDS*KSKLTRNNF	6.43475	8.09925	-1.6645
CAAAGAGCATGAACT	171	A	STOP	A171*	QMTFDS*KSKLTRNNF	7.37425	8.14325	-0.769
CACATGCTGCAGCTA	171	A	STOP	A171*	QMTFDS*KSKLTRNNF	6.49375	7.87175	-1.378
CATGAGTACCCAAGC	171	A	STOP	A171*	QMTFDS*KSKLTRNNF	7.8465	9.90025	-2.05375
CCACCTCTCGTTACC	171	A	STOP	A171*	QMTFDS*KSKLTRNNF	6.87475	7.16625	-0.2915
CCCGAGAAAAGAACT	171	A	STOP	A171*	QMTFDS*KSKLTRNNF	7.45075	8.21575	-0.765
CGGAACGTCCTTAGT	171	A	STOP	A171*	QMTFDS*KSKLTRNNF	5.7005	7.6645	-1.964
CTTGCACAAAGAACG	171	A	STOP	A171*	QMTFDS*KSKLTRNNF	7.05175	7.83	-0.77825
GAGGGTTACCACCCA	171	A	STOP	A171*	QMTFDS*KSKLTRNNF	7.40575	8.01575	-0.61
GCCCACTGCCGAATA	171	A	STOP	A171*	QMTFDS*KSKLTRNNF	5.851	7.20175	-1.35075
GTTAGGCTATCTTCA	171	A	STOP	A171*	QMTFDS*KSKLTRNNF	7.467	9.0855	-1.6185
TAGCCAAATGATCTC	171	A	STOP	A171*	QMTFDS*KSKLTRNNF	5.629	6.65975	-1.03075
TGATGACTGCACCAA	171	A	STOP	A171*	QMTFDS*KSKLTRNNF	5.7825	7.23175	-1.44925
TATTCATAATGCGCC	171	A	C	A171C	QMTFDSCKSKLTRNNF	6.9535	8.7905	-1.837
TCTACCAACCTACGA	171	A	C	A171C	QMTFDSCKSKLTRNNF	9.96575	9.30725	0.6585
CCATACAAGACAAAT	171	A	C	A171C	QMTFDSCKSKLTRNNF	6.873	5.252	1.621
GTAAAAGCACTGTCC	171	A	C	A171C	QMTFDSCKSKLTRNNF	10.2728	8.84625	1.4265
TCCGAGTCGCACTAT	171	A	C	A171C	QMTFDSCKSKLTRNNF	6.5495	5.69575	0.85375
CCACTAACGACCTTC	171	A	C	A171C	QMTFDSCKSKLTRNNF	9.51675	8.77175	0.745
CAGTATAGACCCGGT	171	A	C	A171C	QMTFDSCKSKLTRNNF	8.42225	6.953	1.46925
ACCTTACTCGACGTA	171	A	C	A171C	QMTFDSCKSKLTRNNF	6.4585	5.81375	0.64475
ACCGGATATAGACGG	171	A	C	A171C	QMTFDSCKSKLTRNNF	7.982	7.673	0.309
AACACTTGCTTACAA	171	A	C	A171C	QMTFDSCKSKLTRNNF	6.05075	6.128	-0.07725
AAACATAAGTCAGCA	171	A	C	A171C	QMTFDSCKSKLTRNNF	7.702	6.5745	1.1275
TGCGCCTAAAGTGAT	171	A	D	A171D	QMTFDSDKSKLTRNNF	8.26275	7.416	0.84675
AAAACCACGGACAGC	171	A	D	A171D	QMTFDSDKSKLTRNNF	7.93775	5.9315	2.00625
GTGGAACCTTGCCTC	171	A	D	A171D	QMTFDSDKSKLTRNNF	5.7805	6.55525	-0.77475
TATGCCAGAGCACAC	171	A	D	A171D	QMTFDSDKSKLTRNNF	7.80725	9.02975	-1.2225
TAAGATCTATGCCCA	171	A	D	A171D	QMTFDSDKSKLTRNNF	7.6665	7.20175	0.46475
CAGCTACTAACTAAC	171	A	D	A171D	QMTFDSDKSKLTRNNF	6.4685	5.5895	0.879
TTCTCGATGATATCG	171	A	D	A171D	QMTFDSDKSKLTRNNF	8.188	6.6085	1.5795
GCTGTTCCCATCTGA	171	A	D	A171D	QMTFDSDKSKLTRNNF	6.95975	5.53625	1.4235
ACAGTGCCCGCTCGT	171	A	D	A171D	QMTFDSDKSKLTRNNF	8.6335	8.293	0.3405
AAACGGTGGAACTAG	171	A	D	A171D	QMTFDSDKSKLTRNNF	10.668	9.3125	1.3555
TCTGTCATCGATTCA	171	A	E	A171E	QMTFDSEKSKLTRNNF	6.92225	5.3055	1.61675
TCAACAATGCTAACA	171	A	E	A171E	QMTFDSEKSKLTRNNF	9.64725	9.39775	0.2495
TACCATCACCTTATT	171	A	E	A171E	QMTFDSEKSKLTRNNF	9.19025	7.401	1.78925
AATGAGACCGTGTTG	171	A	E	A171E	QMTFDSEKSKLTRNNF	9.2875	8.703	0.5845
AAACACGCAACTAGG	171	A	E	A171E	QMTFDSEKSKLTRNNF	7.97175	6.19425	1.7775
ATTTGGGCTAAAAAC	171	A	E	A171E	QMTFDSEKSKLTRNNF	7.075	6.7975	0.2775
ACCAGCTTGATTCAA	171	A	E	A171E	QMTFDSEKSKLTRNNF	6.929	6.08325	0.84575
ATTAAGGGTAACGCC	171	A	F	A171F	QMTFDSFKSKLTRNNF	7.32675	6.36075	0.966
TTAGCCCTGCCTCAC	171	A	F	A171F	QMTFDSFKSKLTRNNF	9.435	8.918	0.517
ATCAACCAAGTGTCC	171	A	F	A171F	QMTFDSFKSKLTRNNF	6.36175	6.30175	0.06
AGCAGACATTTGTAT	171	A	F	A171F	QMTFDSFKSKLTRNNF	6.9965	7.02525	-0.02875
ATGCAAGACCTGACC	171	A	F	A171F	QMTFDSFKSKLTRNNF	10.3082	8.14825	2.16
GCGGTAGGGCCACTA	171	A	F	A171F	QMTFDSFKSKLTRNNF	8.931	8.96075	-0.02975
TTACAGGATATAACT	171	A	F	A171F	QMTFDSFKSKLTRNNF	7.98425	6.61775	1.3665
GCCGCATCACCCGAG	171	A	F	A171F	QMTFDSFKSKLTRNNF	8.15575	5.2735	2.88225
GCAAGGGGGGTTGCC	171	A	F	A171F	QMTFDSFKSKLTRNNF	7.952	6.82225	1.12975
TGCTAGTTAACAAAA	171	A	F	A171F	QMTFDSFKSKLTRNNF	6.59125	7.123	-0.53175
GCCAGTGCACCCGTG	171	A	F	A171F	QMTFDSFKSKLTRNNF	9.8095	9.32375	0.48575
GCATTAAAGAAAAAC	171	A	F	A171F	QMTFDSFKSKLTRNNF	8.82775	6.6185	2.20925
CGCCAAACTATCTTT	171	A	F	A171F	QMTFDSFKSKLTRNNF	7.0395	6.35175	0.68775
CGCCCGTCTGAACCG	171	A	F	A171F	QMTFDSFKSKLTRNNF	6.62825	6.90125	-0.273
TCGCCACGTGCTGTC	171	A	G	A171G	QMTFDSGKSKLTRNNF	6.25825	7.65525	-1.397
TGAAGTAAGAGCAGG	171	A	G	A171G	QMTFDSGKSKLTRNNF	6.28575	8.3605	-2.07475
TCCCATTATCACAAG	171	A	G	A171G	QMTFDSGKSKLTRNNF	6.6135	5.45425	1.15925
GCGTCGAGCACGTTC	171	A	G	A171G	QMTFDSGKSKLTRNNF	8.00975	6.409	1.60075
GCTTAAGGACTATGG	171	A	G	A171G	QMTFDSGKSKLTRNNF	6.84875	5.94575	0.903
GTCGGTACCCCCGCG	171	A	G	A171G	QMTFDSGKSKLTRNNF	6.44525	7.3315	-0.88625
GTCGTCTCAGACCCT	171	A	G	A171G	QMTFDSGKSKLTRNNF	7.37675	7.90025	-0.5235
TACTCAGAGTGACGA	171	A	G	A171G	QMTFDSGKSKLTRNNF	6.93525	6.73925	0.196
GGGGACATACCTACA	171	A	G	A171G	QMTFDSGKSKLTRNNF	8.8145	8.276	0.5385
GATCGGCAGCCCACA	171	A	G	A171G	QMTFDSGKSKLTRNNF	5.1525	7.368	-2.2155
TTTCCTTGAGCTGCC	171	A	G	A171G	QMTFDSGKSKLTRNNF	7.37175	7.6675	-0.29575
GCAGTGGTGTCCGCA	171	A	G	A171G	QMTFDSGKSKLTRNNF	5.9365	8.17675	-2.24025
GCATAACTAGAGCCG	171	A	G	A171G	QMTFDSGKSKLTRNNF	7.07825	8.0685	-0.99025
GCCACTCGCAGTGCT	171	A	G	A171G	QMTFDSGKSKLTRNNF	6.42075	7.55725	-1.1365
CCTATAACATGTACA	171	A	G	A171G	QMTFDSGKSKLTRNNF	8.40675	8.754	-0.34725
CGCTCGGATTTGTGC	171	A	G	A171G	QMTFDSGKSKLTRNNF	6.198	6.483	-0.285
GATTAGGGGACGATT	171	A	G	A171G	QMTFDSGKSKLTRNNF	6.84925	6.5105	0.33875
GCGGGTATAAACTAT	171	A	G	A171G	QMTFDSGKSKLTRNNF	6.19825	7.42175	-1.2235
CACTAACTATTCTTC	171	A	G	A171G	QMTFDSGKSKLTRNNF	6.68275	6.57025	0.1125
CACCAATAGTGAGTA	171	A	G	A171G	QMTFDSGKSKLTRNNF	6.97525	8.50825	-1.533
CAATGAGAAACTATA	171	A	G	A171G	QMTFDSGKSKLTRNNF	8.85625	8.81775	0.0385
AACTGGGGGCGAAAG	171	A	G	A171G	QMTFDSGKSKLTRNNF	8.106	9.3915	-1.2855
ACTAGCGCATATGAA	171	A	G	A171G	QMTFDSGKSKLTRNNF	6.5025	7.36575	-0.86325
ACGCCATACAAATCA	171	A	G	A171G	QMTFDSGKSKLTRNNF	6.11375	6.4095	-0.29575
ATTCTCATACATAAA	171	A	G	A171G	QMTFDSGKSKLTRNNF	6.213	7.1935	-0.9805
TCCTGGTTCCCATTG	171	A	H	A171H	QMTFDSHKSKLTRNNF	6.31925	6.1755	0.14375
AAATCCCATCCTTGG	171	A	H	A171H	QMTFDSHKSKLTRNNF	9.16075	9.05425	0.1065
TCCTTTCGCTACGAC	171	A	H	A171H	QMTFDSHKSKLTRNNF	7.523	6.02725	1.49575
GGCCTTTAAAGATTA	171	A	H	A171H	QMTFDSHKSKLTRNNF	8.834	9.42875	-0.59475
TACAACTCCCTCACA	171	A	H	A171H	QMTFDSHKSKLTRNNF	7.44325	6.87775	0.5655
CAACCTTATGCCGGC	171	A	H	A171H	QMTFDSHKSKLTRNNF	8.97225	7.924	1.04825
GTAATCGGTACAGCT	171	A	I	A171I	QMTFDSIKSKLTRNNF	8.1765	7.39325	0.78325
CAGTATACTCCGTAA	171	A	I	A171I	QMTFDSIKSKLTRNNF	8.684	7.28475	1.39925
CACACCAGAGAAAAC	171	A	I	A171I	QMTFDSIKSKLTRNNF	7.25725	5.54725	1.71
CGGGTCCACCGCTAA	171	A	I	A171I	QMTFDSIKSKLTRNNF	9.232	8.9145	0.3175
CTCTCTACCCACCCA	171	A	I	A171I	QMTFDSIKSKLTRNNF	11.0143	9.77525	1.239
ACGCCGAAACTCATT	171	A	I	A171I	QMTFDSIKSKLTRNNF	9.1215	7.2335	1.888
AAGAGCACAGAGTGG	171	A	I	A171I	QMTFDSIKSKLTRNNF	7.07075	5.69325	1.3775
ATACCCCCAAACAAA	171	A	I	A171I	QMTFDSIKSKLTRNNF	9.0895	8.04725	1.04225
GAACGGGGACTAGGG	171	A	K	A171K	QMTFDSKKSKLTRNNF	6.34025	7.21	-0.86975
TTCCGTATCATTCTC	171	A	K	A171K	QMTFDSKKSKLTRNNF	5.44625	6.73275	-1.2865
TAATGAATTGACCCC	171	A	K	A171K	QMTFDSKKSKLTRNNF	9.12775	8.7825	0.34525
TGGTCTTGCTAGAGC	171	A	L	A171L	QMTFDSLKSKLTRNNF	6.7435	6.006	0.7375
TAGGCATCATCAGAA	171	A	L	A171L	QMTFDSLKSKLTRNNF	9.278	8.22925	1.04875
TTCGCCGGCCAAGAT	171	A	L	A171L	QMTFDSLKSKLTRNNF	8.82375	6.77675	2.047
CTACTAAGTTACTCT	171	A	L	A171L	QMTFDSLKSKLTRNNF	7.64925	6.65925	0.99
GCCAAGAGTAGGCCT	171	A	L	A171L	QMTFDSLKSKLTRNNF	9.78125	9.15025	0.631
GAAGTCATTCATTAG	171	A	L	A171L	QMTFDSLKSKLTRNNF	8.21125	6.44825	1.763
CGAAAGGCCCATTCC	171	A	L	A171L	QMTFDSLKSKLTRNNF	8.20925	7.15875	1.0505
CGACTTTTTGTAACG	171	A	L	A171L	QMTFDSLKSKLTRNNF	7.6495	7.06375	0.58575
CGAATCCGCGTTGAC	171	A	L	A171L	QMTFDSLKSKLTRNNF	7.6945	6.05675	1.63775
AATCCAGTTTAGAAC	171	A	L	A171L	QMTFDSLKSKLTRNNF	9.80225	8.65075	1.1515
CCTGATCAAGACGCA	171	A	L	A171L	QMTFDSLKSKLTRNNF	9.02575	8.2785	0.74725
AACGCATTTGCACCG	171	A	L	A171L	QMTFDSLKSKLTRNNF	9.08925	7.137	1.95225
CACGGTTCTACAGAA	171	A	L	A171L	QMTFDSLKSKLTRNNF	7.03075	5.2385	1.79225
CCGCCGGCGATTTCA	171	A	L	A171L	QMTFDSLKSKLTRNNF	7.97475	6.5645	1.41025
CCTGGAACACACGAA	171	A	L	A171L	QMTFDSLKSKLTRNNF	7.0005	5.4005	1.6
AAAGGTAGGAATTGT	171	A	L	A171L	QMTFDSLKSKLTRNNF	9.07625	7.93475	1.1415
AATGTCTCAGGACGA	171	A	L	A171L	QMTFDSLKSKLTRNNF	6.28875	7.8085	-1.51975
AGCACGTGCGACTCT	171	A	L	A171L	QMTFDSLKSKLTRNNF	8.82525	7.50025	1.325
AGGTGACAATTCAGT	171	A	L	A171L	QMTFDSLKSKLTRNNF	7.6105	5.5795	2.031
CCCCGTATCTTTCAC	171	A	L	A171L	QMTFDSLKSKLTRNNF	7.24975	6.524	0.72575
ACCGTACCAACGAAT	171	A	L	A171L	QMTFDSLKSKLTRNNF	8.93825	7.853	1.08525
ACCGTACATAAGCCA	171	A	M	A171M	QMTFDSMKSKLTRNNF	8.17975	6.569	1.61075
TGCGGATTCGTAGCT	171	A	M	A171M	QMTFDSMKSKLTRNNF	7.649	6.355	1.294
TCCCCCCTCACATGC	171	A	M	A171M	QMTFDSMKSKLTRNNF	6.78575	6.39	0.39575
GTGTGTCAACATTGA	171	A	N	A171N	QMTFDSNKSKLTRNNF	7.50875	8.78425	-1.2755
GTATGCTTGATTACT	171	A	N	A171N	QMTFDSNKSKLTRNNF	7.79575	7.5485	0.24725
TACTATGTGACGTCC	171	A	P	A171P	QMTFDSPKSKLTRNNF	8.0055	5.4085	2.597
GCAAAATAGAGGAGA	171	A	P	A171P	QMTFDSPKSKLTRNNF	7.83675	6.23475	1.602
CGAGAGAATTCTTCT	171	A	P	A171P	QMTFDSPKSKLTRNNF	8.451	8.14525	0.30575
CCTTTACTAGCAAAG	171	A	P	A171P	QMTFDSPKSKLTRNNF	7.3645	6.578	0.7865
AGTCGGCTGACATAA	171	A	P	A171P	QMTFDSPKSKLTRNNF	6.89225	6.6825	0.20975
GCCCGCGGTTTGAGA	171	A	P	A171P	QMTFDSPKSKLTRNNF	7.66875	8.28675	-0.618
GAGAACAAACCACTG	171	A	P	A171P	QMTFDSPKSKLTRNNF	6.91275	8.19725	-1.2845
AGCATGATGAAGCGA	171	A	Q	A171Q	QMTFDSQKSKLTRNNF	6.25375	6.4465	-0.19275
AAGCAGGTCCGAGGA	171	A	Q	A171Q	QMTFDSQKSKLTRNNF	7.16675	6.674	0.49275
CAATCTAAAAGTCGT	171	A	Q	A171Q	QMTFDSQKSKLTRNNF	5.94725	6.391	-0.44375
ATCAGCGTCGTCCCT	171	A	Q	A171Q	QMTFDSQKSKLTRNNF	6.58775	8.55825	-1.9705
ACCCGGGTCTTACCG	171	A	R	A171R	QMTFDSRKSKLTRNNF	7.03175	7.5525	-0.52075
GCGGATGATGGCGAG	171	A	R	A171R	QMTFDSRKSKLTRNNF	7.41225	6.30725	1.105
AAAGCCCAGTCACGG	171	A	R	A171R	QMTFDSRKSKLTRNNF	7.40625	7.30975	0.0965
AACAAATGACATGAA	171	A	R	A171R	QMTFDSRKSKLTRNNF	7.0045	7.5835	-0.579
AACCACAATTATCGG	171	A	R	A171R	QMTFDSRKSKLTRNNF	5.8065	7.26975	-1.46325
AATCACTAAATAATA	171	A	R	A171R	QMTFDSRKSKLTRNNF	7.5625	8.40425	-0.84175
AGATTGTGTATAACA	171	A	R	A171R	QMTFDSRKSKLTRNNF	6.66325	8.102	-1.43875
GCCCACCTTTACACA	171	A	R	A171R	QMTFDSRKSKLTRNNF	6.1315	7.5255	-1.394
GCCGCAGCTACAGCT	171	A	R	A171R	QMTFDSRKSKLTRNNF	5.9145	6.9165	-1.002
TCACAGAAGTGAACA	171	A	R	A171R	QMTFDSRKSKLTRNNF	7.71125	8.562	-0.85075
ACAGTCAAGGTACTT	171	A	R	A171R	QMTFDSRKSKLTRNNF	7.127	7.00225	0.12475
ACCGAGGGAGGGCTT	171	A	R	A171R	QMTFDSRKSKLTRNNF	5.34475	6.90275	-1.558
TAGTCATGCTCTCAC	171	A	R	A171R	QMTFDSRKSKLTRNNF	6.32225	6.836	-0.51375
TCCCTAACTTTAGTT	171	A	R	A171R	QMTFDSRKSKLTRNNF	6.3475	7.80925	-1.46175
CCGACCAATTTGACA	171	A	R	A171R	QMTFDSRKSKLTRNNF	6.61775	6.8665	-0.24875
GAGTTCTTTAAGCTC	171	A	R	A171R	QMTFDSRKSKLTRNNF	7.621	8.617	-0.996
ATACCTGAGGAAACA	171	A	R	A171R	QMTFDSRKSKLTRNNF	5.36375	6.763	-1.39925
CCGCGGCACAGTTAG	171	A	R	A171R	QMTFDSRKSKLTRNNF	7.035	7.29275	-0.25775
CCTGTAAATGACAGC	171	A	R	A171R	QMTFDSRKSKLTRNNF	5.88525	7.1385	-1.25325
CGCATACTCTACGCG	171	A	R	A171R	QMTFDSRKSKLTRNNF	5.893	7.76275	-1.86975
CTCATAAACACCCTG	171	A	R	A171R	QMTFDSRKSKLTRNNF	5.88175	6.14675	-0.265
TCCTCACCTGGTTAC	171	A	R	A171R	QMTFDSRKSKLTRNNF	7.03775	8.58675	-1.549
TTGCGCAACCGTTCC	171	A	R	A171R	QMTFDSRKSKLTRNNF	7.55675	9.45875	-1.902
ATATTGTCTCCGCGC	171	A	R	A171R	QMTFDSRKSKLTRNNF	6.33825	6.4535	-0.11525
CAAATTCCACGTGGT	171	A	S	A171S	QMTFDSSKSKLTRNNF	6.60725	7.35775	-0.7505
ATTCACGTAGCTGCA	171	A	S	A171S	QMTFDSSKSKLTRNNF	6.96675	6.1845	0.78225
CAACTCCCTAAACTT	171	A	S	A171S	QMTFDSSKSKLTRNNF	8.05825	7.48425	0.574
CCACCCCACGCTATA	171	A	S	A171S	QMTFDSSKSKLTRNNF	5.4125	7.12175	-1.70925
CCAGCCATACCCCAA	171	A	S	A171S	QMTFDSSKSKLTRNNF	7.9955	6.88175	1.11375
ATCGAAATCAGCACG	171	A	S	A171S	QMTFDSSKSKLTRNNF	8.8125	9.3435	-0.531
TCCACAGACCCGCTA	171	A	S	A171S	QMTFDSSKSKLTRNNF	7.82025	8.59125	-0.771
AACTATTCCGCCCCT	171	A	S	A171S	QMTFDSSKSKLTRNNF	5.526	6.64175	-1.11575
ACCCACACGAAGTGA	171	A	S	A171S	QMTFDSSKSKLTRNNF	6.545	6.91025	-0.36525
ATCAGTGCAGAGTAT	171	A	S	A171S	QMTFDSSKSKLTRNNF	6.37825	7.5085	-1.13025
TTCCGCCTCAATCCG	171	A	S	A171S	QMTFDSSKSKLTRNNF	5.9215	6.08675	-0.16525
GTCCGCTCTGAATCA	171	A	S	A171S	QMTFDSSKSKLTRNNF	7.31225	8.52375	-1.2115
TCATACCACTAGAGC	171	A	S	A171S	QMTFDSSKSKLTRNNF	5.24	7.003	-1.763
GCTCAGAATGCAGGT	171	A	S	A171S	QMTFDSSKSKLTRNNF	6.198	6.72625	-0.52825
GTGCACTTCCCCTCC	171	A	S	A171S	QMTFDSSKSKLTRNNF	6.8305	6.65625	0.17425
GAACCCCTGACAAGT	171	A	S	A171S	QMTFDSSKSKLTRNNF	5.48225	6.62725	-1.145
TAGCCTCTTGGCTGA	171	A	S	A171S	QMTFDSSKSKLTRNNF	7.0305	8.06675	-1.03625
CTACCTAATTGTGTC	171	A	S	A171S	QMTFDSSKSKLTRNNF	5.51475	6.5335	-1.01875
GAAAATAATTGACAG	171	A	T	A171T	QMTFDSTKSKLTRNNF	9.68375	9.0345	0.64925
CAGTCGTCACCTACT	171	A	T	A171T	QMTFDSTKSKLTRNNF	6.4705	5.9145	0.556
AACCCATTCCAGGCC	171	A	T	A171T	QMTFDSTKSKLTRNNF	8.02	7.87475	0.14525
TAGTCCATTCGGACC	171	A	T	A171T	QMTFDSTKSKLTRNNF	7.41275	6.24525	1.1675
ATATTACGAGCTCAT	171	A	T	A171T	QMTFDSTKSKLTRNNF	7.55075	6.03	1.52075
ATCAACTCAACCTTA	171	A	T	A171T	QMTFDSTKSKLTRNNF	5.7595	6.8405	-1.081
GCGGTCTGTTTTTTC	171	A	T	A171T	QMTFDSTKSKLTRNNF	5.93025	6.256	-0.32575
CAAACAACGATACGC	171	A	T	A171T	QMTFDSTKSKLTRNNF	7.61525	5.50425	2.111
GTATCGGGCCGCGGC	171	A	T	A171T	QMTFDSTKSKLTRNNF	7.90225	8.28875	-0.3865
AGCGTTAGTAATCAA	171	A	T	A171T	QMTFDSTKSKLTRNNF	9.27675	8.72625	0.5505
CCACAGCACACCCTA	171	A	T	A171T	QMTFDSTKSKLTRNNF	7.11025	7.025	0.08525
ATTAGTCACATATTG	171	A	V	A171V	QMTFDSVKSKLTRNNF	9.10875	8.03925	1.0695
AAGGGGAAAGCTAGG	171	A	V	A171V	QMTFDSVKSKLTRNNF	8.0105	6.4355	1.575
ACCCCGGAATATCAG	171	A	V	A171V	QMTFDSVKSKLTRNNF	7.45075	6.51075	0.94
AGCAAATGGCCAGAC	171	A	V	A171V	QMTFDSVKSKLTRNNF	7.4195	6.3625	1.057
ATCACCCCCGAAGCC	171	A	V	A171V	QMTFDSVKSKLTRNNF	6.082	6.4905	-0.4085
ATTGACCGATCCCAG	171	A	V	A171V	QMTFDSVKSKLTRNNF	8.71075	7.22925	1.4815
CAACAGCCACTTAGA	171	A	V	A171V	QMTFDSVKSKLTRNNF	7.5355	7.22725	0.30825
AAGACCACTATATGA	171	A	V	A171V	QMTFDSVKSKLTRNNF	8.014	5.30825	2.70575
CACTCATTTCGAAGC	171	A	V	A171V	QMTFDSVKSKLTRNNF	7.8885	6.87175	1.01675
AAAGGGCGAACGTAT	171	A	V	A171V	QMTFDSVKSKLTRNNF	7.03275	6.32725	0.7055
AAACGGACAATTCAA	171	A	V	A171V	QMTFDSVKSKLTRNNF	7.926	6.48525	1.44075
TGCCGATTACGCATG	171	A	V	A171V	QMTFDSVKSKLTRNNF	8.45675	8.05725	0.3995
CCCCCCAGTTTCGGA	171	A	V	A171V	QMTFDSVKSKLTRNNF	9.49475	8.9025	0.59225
TTGATGTTCCTATAG	171	A	V	A171V	QMTFDSVKSKLTRNNF	9.423	7.68375	1.73925
TACCTGAATAAGGTA	171	A	V	A171V	QMTFDSVKSKLTRNNF	7.7365	6.058	1.6785
TATCTGGATGCCCAA	171	A	V	A171V	QMTFDSVKSKLTRNNF	8.40275	6.697	1.70575
TCTCTTGCTTTTGAG	171	A	V	A171V	QMTFDSVKSKLTRNNF	7.36175	5.808	1.55375
AAACCCTTTCATATG	171	A	V	A171V	QMTFDSVKSKLTRNNF	6.3525	6.1335	0.219
CCGCGAAGTTGGCCT	171	A	V	A171V	QMTFDSVKSKLTRNNF	8.955	6.86675	2.08825
CCTCACCATAGTTAA	171	A	V	A171V	QMTFDSVKSKLTRNNF	7.89	8.42275	-0.53275
GTATCAATCAGTACA	171	A	V	A171V	QMTFDSVKSKLTRNNF	9.1775	7.44575	1.73175
TAAGCAGCCCCTGAG	171	A	V	A171V	QMTFDSVKSKLTRNNF	6.90275	6.65375	0.249
TACCTCTACGAATAA	171	A	V	A171V	QMTFDSVKSKLTRNNF	6.659	7.485	-0.826
GACCCCTTCCTGACT	171	A	V	A171V	QMTFDSVKSKLTRNNF	7.48775	6.59125	0.8965
GCGGACCCTCGACGT	171	A	V	A171V	QMTFDSVKSKLTRNNF	8.68	6.9865	1.6935
CCCTAAAACATCACA	171	A	V	A171V	QMTFDSVKSKLTRNNF	9.384	8.7945	0.5895
CGATGCCGAGCTATT	171	A	V	A171V	QMTFDSVKSKLTRNNF	8.69475	8.04075	0.654
CGGTGTTTCCATGAC	171	A	V	A171V	QMTFDSVKSKLTRNNF	7.14775	7.326	-0.17825
CTCAGCAATATTTAG	171	A	V	A171V	QMTFDSVKSKLTRNNF	6.84	6.25125	0.58875
CTCGACCCATTGTTG	171	A	V	A171V	QMTFDSVKSKLTRNNF	8.548	6.75425	1.79375
GGAGCCGAATCAATC	171	A	V	A171V	QMTFDSVKSKLTRNNF	8.74575	7.3225	1.42325
GAAAGAATTTGAATT	171	A	V	A171V	QMTFDSVKSKLTRNNF	7.803	6.98425	0.81875
CATGATGCGACCATT	171	A	W	A171W	QMTFDSWKSKLTRNNF	6.251	6.41575	-0.16475
TCCTTCCATCCCACG	171	A	W	A171W	QMTFDSWKSKLTRNNF	7.79975	9.16575	-1.366
TATAGACCGTATAAC	171	A	W	A171W	QMTFDSWKSKLTRNNF	6.327	7.0365	-0.7095
AAATTGGCTTACAGA	171	A	W	A171W	QMTFDSWKSKLTRNNF	6.03025	7.7255	-1.69525
GGACCTAGCAAATGT	171	A	W	A171W	QMTFDSWKSKLTRNNF	5.79575	6.882	-1.08625
ACAAATGACAACGCC	171	A	W	A171W	QMTFDSWKSKLTRNNF	8.0605	9.70175	-1.64125
CACCATCTCGGCACC	171	A	W	A171W	QMTFDSWKSKLTRNNF	5.36125	7.16325	-1.802
GTTGGTACAATCAGG	171	A	Y	A171Y	QMTFDSYKSKLTRNNF	7.20475	6.93725	0.2675
GTGTAGGAATAAACG	171	A	Y	A171Y	QMTFDSYKSKLTRNNF	8.08225	7.432	0.65025
GTTTGCCGGCACCAT	171	A	Y	A171Y	QMTFDSYKSKLTRNNF	6.2155	6.4945	-0.279
GCATTCGTGCATGTC	171	A	Y	A171Y	QMTFDSYKSKLTRNNF	6.77725	7.177	-0.39975
AAATGGTCTACAAGG	171	A	Y	A171Y	QMTFDSYKSKLTRNNF	7.38425	7.19175	0.1925
CAAAAAGTGCCCGAC	171	A	Y	A171Y	QMTFDSYKSKLTRNNF	6.76525	7.51975	-0.7545
GACAGGCTTTACTGA	172	K	STOP	K172*	QMTFDSA*SKLTRNNF	5.9495	6.80725	-0.85775
CTCGTGATTGCGGCA	172	K	STOP	K172*	QMTFDSA*SKLTRNNF	5.784	6.93375	-1.14975
GGATGTTCTCACTTC	172	K	STOP	K172*	QMTFDSA*SKLTRNNF	5.414	6.749	-1.335
CCTAAGTAGTAACCA	172	K	STOP	K172*	QMTFDSA*SKLTRNNF	7.25775	6.633	0.62475
GTTCCACGTTTTGCA	172	K	STOP	K172*	QMTFDSA*SKLTRNNF	5.583	6.84	-1.257
TAGCGCAAGTACATT	172	K	STOP	K172*	QMTFDSA*SKLTRNNF	7.67775	8.78225	-1.1045
GCGTTCGCCAACTGT	172	K	A	K172A	QMTFDSAASKLTRNNF	7.92475	7.24175	0.683
GCATAGCGCTCGAAA	172	K	A	K172A	QMTFDSAASKLTRNNF	6.7595	7.491	-0.7315
CTTTCGGTTCTGAAG	172	K	A	K172A	QMTFDSAASKLTRNNF	7.82125	8.75025	-0.929
TAACCGGCGCAGTCA	172	K	A	K172A	QMTFDSAASKLTRNNF	7.5175	7.12075	0.39675
TACAATCCGCCAGAT	172	K	A	K172A	QMTFDSAASKLTRNNF	6.2705	7.006	-0.7355
TCTCTGGCTGCAGAC	172	K	A	K172A	QMTFDSAASKLTRNNF	7.5185	7.391	0.1275
TGTTATCCCCGACAA	172	K	A	K172A	QMTFDSAASKLTRNNF	6.6825	7.4275	-0.745
AACTGACCTCAGAGA	172	K	A	K172A	QMTFDSAASKLTRNNF	7.7275	6.55175	1.17575
ACCCCTCCGTAAGAC	172	K	A	K172A	QMTFDSAASKLTRNNF	6.1995	7.422	-1.2225
CCGGAGACAGATTAT	172	K	A	K172A	QMTFDSAASKLTRNNF	6.973	6.9595	0.0135
CTAGAATGTTCACCA	172	K	A	K172A	QMTFDSAASKLTRNNF	8.408	8.51475	-0.10675
CTCTTTGGTTTAAGG	172	K	A	K172A	QMTFDSAASKLTRNNF	6.59675	8.34225	-1.7455
GGACCGAGACTACCA	172	K	A	K172A	QMTFDSAASKLTRNNF	6.7505	6.2785	0.472
ACTGCGACTACGTTC	172	K	A	K172A	QMTFDSAASKLTRNNF	6.0545	8.5275	-2.473
CAGACGGGCACTAAC	172	K	A	K172A	QMTFDSAASKLTRNNF	8.5465	8.03225	0.51425
CCCAACGCTCAATAC	172	K	A	K172A	QMTFDSAASKLTRNNF	8.24025	9.23775	-0.9975
AGTGTTCCCGACCGC	172	K	C	K172C	QMTFDSACSKLTRNNF	9.23475	8.62225	0.6125
CATAACTCGCTATCC	172	K	C	K172C	QMTFDSACSKLTRNNF	6.369	5.6475	0.7215
CATCGCAAGTTACTC	172	K	C	K172C	QMTFDSACSKLTRNNF	6.849	7.3185	-0.4695
CTATCCAGAGATACT	172	K	C	K172C	QMTFDSACSKLTRNNF	7.91475	6.40275	1.512
GCCAGACTTTGCAAA	172	K	C	K172C	QMTFDSACSKLTRNNF	6.3575	7.86275	-1.50525
GAGGAACGAGGAGTG	172	K	C	K172C	QMTFDSACSKLTRNNF	5.90825	7.4435	-1.53525
TATAAGCCTGCTGAT	172	K	C	K172C	QMTFDSACSKLTRNNF	7.1725	7.0675	0.105
GAATTCCATTAGAGA	172	K	C	K172C	QMTFDSACSKLTRNNF	6.40325	5.65925	0.744
ATGATGATGAGTGCT	172	K	D	K172D	QMTFDSADSKLTRNNF	9.6715	9.2545	0.417
AGCTGACCGCCCAAC	172	K	D	K172D	QMTFDSADSKLTRNNF	6.29525	6.3305	-0.03525
GCCCTCAAGGCATGT	172	K	D	K172D	QMTFDSADSKLTRNNF	7.91925	7.49325	0.426
TCTCAGCAATACTGC	172	K	D	K172D	QMTFDSADSKLTRNNF	8.17925	7.82325	0.356
TGTCTGAAACGATGT	172	K	D	K172D	QMTFDSADSKLTRNNF	8.6295	9.21225	-0.58275
CGCCAGTTAAAATGT	172	K	E	K172E	QMTFDSAESKLTRNNF	5.46475	7.14325	-1.6785
CACCTAACCCAACGG	172	K	E	K172E	QMTFDSAESKLTRNNF	6.481	5.53775	0.94325
CCTTACATAGAATTA	172	K	E	K172E	QMTFDSAESKLTRNNF	9.27875	8.168	1.11075
CTTGTGCCAGTAACG	172	K	E	K172E	QMTFDSAESKLTRNNF	7.05275	6.31575	0.737
GAAGTGACACGCCCC	172	K	E	K172E	QMTFDSAESKLTRNNF	6.71675	7.1685	-0.45175
TATCGCCAGGTGAGC	172	K	E	K172E	QMTFDSAESKLTRNNF	5.827	6.41875	-0.59175
CTCAGAACGGGACCA	172	K	E	K172E	QMTFDSAESKLTRNNF	6.5235	6.72175	-0.19825
CGGAACAGAACCACG	172	K	E	K172E	QMTFDSAESKLTRNNF	6.71425	5.74025	0.974
GACCTGCCCTTTACT	172	K	E	K172E	QMTFDSAESKLTRNNF	9.65525	8.25725	1.398
GGCGTCATCATACAA	172	K	E	K172E	QMTFDSAESKLTRNNF	7.998	7.5265	0.4715
TTCGACACAAGCGCT	172	K	F	K172F	QMTFDSAFSKLTRNNF	6.2495	6.49225	-0.24275
TTCACCATTCTCATG	172	K	F	K172F	QMTFDSAFSKLTRNNF	8.64975	6.86225	1.7875
GCAAAACACTCCGGG	172	K	F	K172F	QMTFDSAFSKLTRNNF	8.7295	6.46325	2.26625
TGGACTCCCGCAACG	172	K	F	K172F	QMTFDSAFSKLTRNNF	7.407	7.49025	-0.08325
GACGCAATTCCGTAT	172	K	F	K172F	QMTFDSAFSKLTRNNF	7.65875	8.09975	-0.441
TCCGCACTGTGGGGT	172	K	F	K172F	QMTFDSAFSKLTRNNF	10.2698	8.77075	1.499
GAAGCAAACCCTACA	172	K	F	K172F	QMTFDSAFSKLTRNNF	7.4325	6.9395	0.493
GATCCCACACGTAGT	172	K	F	K172F	QMTFDSAFSKLTRNNF	6.62425	5.8085	0.81575
CATAGTCAGCGGCCA	172	K	F	K172F	QMTFDSAFSKLTRNNF	8.4775	7.7295	0.748
CACCCGACCACTTGA	172	K	F	K172F	QMTFDSAFSKLTRNNF	7.34725	6.733	0.61425
AGGTGATCCCACAGA	172	K	F	K172F	QMTFDSAFSKLTRNNF	6.72875	5.96775	0.761
GAAACTTTTAGACCC	172	K	F	K172F	QMTFDSAFSKLTRNNF	11.3972	9.924	1.47325
ACTATTAACCCCCGT	172	K	F	K172F	QMTFDSAFSKLTRNNF	9.019	8.43075	0.58825
AACCCCCTAATCGGA	172	K	F	K172F	QMTFDSAFSKLTRNNF	8.14375	5.951	2.19275
CAACACACTGCTGAC	172	K	G	K172G	QMTFDSAGSKLTRNNF	7.2435	7.923	-0.6795
ATCGTATTGAAAAAC	172	K	G	K172G	QMTFDSAGSKLTRNNF	6.3445	6.32225	0.02225
ATCATCTGTCGGGCC	172	K	G	K172G	QMTFDSAGSKLTRNNF	6.32925	6.25075	0.0785
AGCCAGAAATCCTAA	172	K	G	K172G	QMTFDSAGSKLTRNNF	9.77225	8.558	1.21425
CAACCTATTCATCCC	172	K	G	K172G	QMTFDSAGSKLTRNNF	8.318	8.6565	-0.3385
CAATTACAACCCACA	172	K	G	K172G	QMTFDSAGSKLTRNNF	5.77825	6.33825	-0.56
CTCTTACAGGTAGTG	172	K	G	K172G	QMTFDSAGSKLTRNNF	8.02325	7.78225	0.241
CTTTGCAAGGTCATC	172	K	G	K172G	QMTFDSAGSKLTRNNF	8.46875	7.826	0.64275
GAGCCCGGCAAGCTT	172	K	G	K172G	QMTFDSAGSKLTRNNF	8.137	8.04725	0.08975
CCAAAGTGAAATTCC	172	K	G	K172G	QMTFDSAGSKLTRNNF	8.91625	8.26375	0.6525
CTGCTGGGGTTCGTC	172	K	G	K172G	QMTFDSAGSKLTRNNF	9.23275	8.019	1.21375
CACACCCAAGTCCAT	172	K	G	K172G	QMTFDSAGSKLTRNNF	7.43675	6.6585	0.77825
CACTAATAACGCGCG	172	K	G	K172G	QMTFDSAGSKLTRNNF	8.67425	7.678	0.99625
GAGGCGGCAACCTTC	172	K	G	K172G	QMTFDSAGSKLTRNNF	7.20725	9.03175	-1.8245
GAGTACGGTAGAGTT	172	K	G	K172G	QMTFDSAGSKLTRNNF	6.8445	8.5685	-1.724
CACAACGAACGATCA	172	K	G	K172G	QMTFDSAGSKLTRNNF	6.9365	8.09875	-1.16225
TTTACAGTGGAGACC	172	K	G	K172G	QMTFDSAGSKLTRNNF	9.7095	9.28425	0.42525
GCAACGTTAGCAGGC	172	K	G	K172G	QMTFDSAGSKLTRNNF	8.94725	7.926	1.02125
GCACCCCAAAGCCGT	172	K	G	K172G	QMTFDSAGSKLTRNNF	8.426	7.69575	0.73025
TGTCAGCGGAGCAGG	172	K	G	K172G	QMTFDSAGSKLTRNNF	5.87575	6.127	-0.25125
AGCAATTAGTAATAA	172	K	G	K172G	QMTFDSAGSKLTRNNF	7.83675	7.80075	0.036
TAAATTCAAAGAAGT	172	K	G	K172G	QMTFDSAGSKLTRNNF	6.773	7.277	-0.504
TACGTCATACTTTAC	172	K	G	K172G	QMTFDSAGSKLTRNNF	5.99625	7.09375	-1.0975
ACCGACTCCTCCGAC	172	K	G	K172G	QMTFDSAGSKLTRNNF	6.467	5.67775	0.78925
CCATTTCTTCATCCT	172	K	H	K172H	QMTFDSAHSKLTRNNF	8.09825	8.587	-0.48875
GGCCGTCACTATTTC	172	K	H	K172H	QMTFDSAHSKLTRNNF	7.33275	8.62675	-1.294
CAAGATGTAACGGAG	172	K	H	K172H	QMTFDSAHSKLTRNNF	7.46925	7.059	0.41025
ACTGCTGTTAACCGC	172	K	H	K172H	QMTFDSAHSKLTRNNF	6.51675	7.57175	-1.055
CCATAAACCTTAATT	172	K	H	K172H	QMTFDSAHSKLTRNNF	6.47425	7.3415	-0.86725
AACAGGCGCAGCCCA	172	K	H	K172H	QMTFDSAHSKLTRNNF	9.175	9.37375	-0.19875
ACTAACTAATCTTCT	172	K	I	K172I	QMTFDSAISKLTRNNF	9.878	9.45125	0.42675
ACTTAATCCACTGAA	172	K	I	K172I	QMTFDSAISKLTRNNF	6.12775	6.151	-0.02325
AATAATATCTCCCGA	172	K	I	K172I	QMTFDSAISKLTRNNF	6.3925	6.30875	0.08375
CGCAAAACAGGTTGT	172	K	I	K172I	QMTFDSAISKLTRNNF	8.458	7.214	1.244
CCCAGCACAACCACG	172	K	I	K172I	QMTFDSAISKLTRNNF	10.6163	9.02125	1.595
AACACTAGAACAGGA	172	K	I	K172I	QMTFDSAISKLTRNNF	6.58625	6.19925	0.387
CGGAGCAATACCTGG	172	K	I	K172I	QMTFDSAISKLTRNNF	6.1655	5.884	0.2815
ACACTGCCCATTCAA	172	K	I	K172I	QMTFDSAISKLTRNNF	7.4205	5.697	1.7235
CGCTTTTAGCGGGCC	172	K	I	K172I	QMTFDSAISKLTRNNF	9.41925	8.82775	0.5915
TGATTCATCATTCCC	172	K	I	K172I	QMTFDSAISKLTRNNF	9.36125	7.8845	1.47675
TGACTAAGACTGCCA	172	K	I	K172I	QMTFDSAISKLTRNNF	9.597	8.4425	1.1545
CTCTCCCTATGCGAT	172	K	I	K172I	QMTFDSAISKLTRNNF	6.5395	6.5645	-0.025
GAGATTGAATCCTCA	172	K	I	K172I	QMTFDSAISKLTRNNF	8.58675	6.8865	1.70025
GGGGTGATGACCCTT	172	K	L	K172L	QMTFDSALSKLTRNNF	7.37325	7.11175	0.2615
CTTATCTCTTAAACA	172	K	L	K172L	QMTFDSALSKLTRNNF	8.0575	7.75325	0.30425
CTGACTTCGTCCAGA	172	K	L	K172L	QMTFDSALSKLTRNNF	6.537	5.818	0.719
CTGCAAACGGTTTCT	172	K	L	K172L	QMTFDSALSKLTRNNF	8.65425	7.72925	0.925
GCCAGGTTACAGAGT	172	K	L	K172L	QMTFDSALSKLTRNNF	10.3857	8.58525	1.8005
CCCGCTCAGCATGAT	172	K	L	K172L	QMTFDSALSKLTRNNF	7.03	6.85125	0.17875
CGAATAAGACCACTT	172	K	L	K172L	QMTFDSALSKLTRNNF	7.42125	7.66625	-0.245
CCACGCGATAAGCTA	172	K	L	K172L	QMTFDSALSKLTRNNF	7.85525	7.282	0.57325
ATATAAAATGCCCTA	172	K	L	K172L	QMTFDSALSKLTRNNF	7.1325	5.98825	1.14425
TAAACACCGTACGAG	172	K	L	K172L	QMTFDSALSKLTRNNF	6.8135	5.759	1.0545
CACACGATACATAAA	172	K	L	K172L	QMTFDSALSKLTRNNF	7.9515	6.40975	1.54175
AGTGGTTTAGAGCCG	172	K	L	K172L	QMTFDSALSKLTRNNF	8.33	7.403	0.927
ATACGTCAACGAAGG	172	K	L	K172L	QMTFDSALSKLTRNNF	8.23625	6.70025	1.536
TGCTGATATACATTG	172	K	L	K172L	QMTFDSALSKLTRNNF	6.031	6.1745	-0.1435
TGTGAGGGCAGCCAG	172	K	L	K172L	QMTFDSALSKLTRNNF	8.72425	8.2485	0.47575
ACCCGCCTATCATGA	172	K	L	K172L	QMTFDSALSKLTRNNF	9.49125	9.023	0.46825
AAGCTAGTGGTAAGC	172	K	L	K172L	QMTFDSALSKLTRNNF	8.7615	7.94725	0.81425
GGACGCGCTCTGAAC	172	K	M	K172M	QMTFDSAMSKLTRNNF	8.64175	6.85925	1.7825
ACTGACAGTCACTCC	172	K	M	K172M	QMTFDSAMSKLTRNNF	6.75025	8.93	-2.17975
CTGGCGTGGCAGTAC	172	K	M	K172M	QMTFDSAMSKLTRNNF	9.08425	7.505	1.57925
TAACATGGCAGGGAA	172	K	N	K172N	QMTFDSANSKLTRNNF	7.32	7.151	0.169
TTAGACGTTTAGTCA	172	K	N	K172N	QMTFDSANSKLTRNNF	7.03825	6.38025	0.658
CAATATAACCTAGAA	172	K	N	K172N	QMTFDSANSKLTRNNF	9.192	8.068	1.124
TCGCGTCAACTGGTA	172	K	N	K172N	QMTFDSANSKLTRNNF	8.20725	7.58925	0.618
CTTACCTGGCGGGTA	172	K	N	K172N	QMTFDSANSKLTRNNF	6.94875	7.357	-0.40825
CTCAATCCAAACCGT	172	K	P	K172P	QMTFDSAPSKLTRNNF	6.80525	6.38425	0.421
CTACACTTAAGCAAA	172	K	P	K172P	QMTFDSAPSKLTRNNF	6.57925	6.875	-0.29575
GTAATAATCAAAAAA	172	K	P	K172P	QMTFDSAPSKLTRNNF	6.5445	5.7965	0.748
CCTACGGTATCATGC	172	K	P	K172P	QMTFDSAPSKLTRNNF	7.81425	9.3755	-1.56125
CCCTGGGGTATGCCG	172	K	P	K172P	QMTFDSAPSKLTRNNF	6.40725	6.67525	-0.268
AGAGAATATTAAACA	172	K	P	K172P	QMTFDSAPSKLTRNNF	7.3835	6.1795	1.204
ACAGAGCCGCTATCC	172	K	P	K172P	QMTFDSAPSKLTRNNF	7.1625	6.80825	0.35425
TAACTCCTCACACTA	172	K	P	K172P	QMTFDSAPSKLTRNNF	7.77275	7.31125	0.4615
AACCGGAATAAGAAC	172	K	Q	K172Q	QMTFDSAQSKLTRNNF	7.605	9.16125	-1.55625
CCGAACTTAGCGAAT	172	K	Q	K172Q	QMTFDSAQSKLTRNNF	7.9015	8.36525	-0.46375
TTGCACGGGAGAGAT	172	K	Q	K172Q	QMTFDSAQSKLTRNNF	9.207	7.81425	1.39275
ACAACCCGATGCCGG	172	K	Q	K172Q	QMTFDSAQSKLTRNNF	6.76825	6.4285	0.33975
TGTCCCCACGTGGCC	172	K	Q	K172Q	QMTFDSAQSKLTRNNF	8.92325	7.52275	1.4005
TACATGGGACCAATA	172	K	Q	K172Q	QMTFDSAQSKLTRNNF	5.02325	7.00525	-1.982
CAAAGCCAACGAAAG	172	K	R	K172R	QMTFDSARSKLTRNNF	7.34125	7.636	-0.29475
CACATTATCACGAAT	172	K	R	K172R	QMTFDSARSKLTRNNF	6.998	6.70375	0.29425
CATATTCTAACGTCA	172	K	R	K172R	QMTFDSARSKLTRNNF	7.487	6.65275	0.83425
GATTACTGACTCAGC	172	K	R	K172R	QMTFDSARSKLTRNNF	7.80025	6.81675	0.9835
ATCTCCTCCAAGTTG	172	K	R	K172R	QMTFDSARSKLTRNNF	9.3185	8.175	1.1435
ATTGATATTTGCAAC	172	K	R	K172R	QMTFDSARSKLTRNNF	8.6895	6.8125	1.877
CGCGATTCATAACTA	172	K	R	K172R	QMTFDSARSKLTRNNF	8.245	9.199	-0.954
GCTATCTGTGGTGCG	172	K	R	K172R	QMTFDSARSKLTRNNF	7.936	6.6575	1.2785
GTATCCCAGTGTATA	172	K	R	K172R	QMTFDSARSKLTRNNF	9.6235	9.332	0.2915
GTCGATGTCAACTGG	172	K	R	K172R	QMTFDSARSKLTRNNF	6.30525	7.0925	-0.78725
CCGGAGTCCACTAAA	172	K	R	K172R	QMTFDSARSKLTRNNF	7.39325	5.84575	1.5475
GGAACCTCATACCTT	172	K	R	K172R	QMTFDSARSKLTRNNF	5.559	6.79225	-1.23325
TTAAACTACACCAAA	172	K	R	K172R	QMTFDSARSKLTRNNF	7.29275	5.76675	1.526
ACTTTTCAACACTGA	172	K	R	K172R	QMTFDSARSKLTRNNF	9.44725	8.2155	1.23175
TGGGTCGGACGCTAC	172	K	R	K172R	QMTFDSARSKLTRNNF	6.75025	7.0405	-0.29025
TTCCACTGGTCCCAA	172	K	R	K172R	QMTFDSARSKLTRNNF	7.49275	6.26975	1.223
GGAATCTAAATAGTC	172	K	R	K172R	QMTFDSARSKLTRNNF	6.5535	6.52625	0.02725
GGCGAACCGGAAACG	172	K	R	K172R	QMTFDSARSKLTRNNF	8.492	8.756	-0.264
ACTCTTACTCCAATT	172	K	R	K172R	QMTFDSARSKLTRNNF	7.38625	6.3215	1.06475
TGGAGCTGGCGCCTG	172	K	R	K172R	QMTFDSARSKLTRNNF	8.63125	8.85525	-0.224
TCGTAGTGTGGACGA	172	K	R	K172R	QMTFDSARSKLTRNNF	7.48025	6.19225	1.288
TGCAGCTGATCTGTA	172	K	R	K172R	QMTFDSARSKLTRNNF	8.1045	7.5875	0.517
ACCGGACCCAACATC	172	K	R	K172R	QMTFDSARSKLTRNNF	8.165	7.48725	0.67775
TTGAGCATCAATCTC	172	K	R	K172R	QMTFDSARSKLTRNNF	9.5265	6.96625	2.56025
ACAGTTAAGCACTAC	172	K	R	K172R	QMTFDSARSKLTRNNF	6.665	5.364	1.301
AACCGACATCTAGAT	172	K	R	K172R	QMTFDSARSKLTRNNF	7.08025	8.301	-1.22075
TTTTGCGGATAAGGC	172	K	R	K172R	QMTFDSARSKLTRNNF	6.65375	6.579	0.07475
TATGATCCCTCCGCC	172	K	S	K172S	QMTFDSASSKLTRNNF	8.27275	8.6725	-0.39975
GCCTAGGCGACGACT	172	K	S	K172S	QMTFDSASSKLTRNNF	6.03025	7.9875	-1.95725
GCACTATCGAACCAC	172	K	S	K172S	QMTFDSASSKLTRNNF	6.8865	8.026	-1.1395
GACACCTACGCGCGG	172	K	S	K172S	QMTFDSASSKLTRNNF	6.55475	7.942	-1.38725
AATACCTATTGGGGT	172	K	S	K172S	QMTFDSASSKLTRNNF	5.9195	6.56525	-0.64575
ATTCAATGGAGATCG	172	K	S	K172S	QMTFDSASSKLTRNNF	8.02175	8.21075	-0.189
CGCTATCTGCAATTG	172	K	S	K172S	QMTFDSASSKLTRNNF	6.90475	7.21575	-0.311
CGTTAAAATAGTCCA	172	K	S	K172S	QMTFDSASSKLTRNNF	8.0675	7.78125	0.28625
CTGTTGCCCGTCCAG	172	K	S	K172S	QMTFDSASSKLTRNNF	7.11725	5.65225	1.465
CCTCAGTCCGTCCGG	172	K	S	K172S	QMTFDSASSKLTRNNF	6.56025	6.64975	-0.0895
CACAAGATAAACAAC	172	K	S	K172S	QMTFDSASSKLTRNNF	7.58825	8.332	-0.74375
CCATCTAGGTGATCG	172	K	S	K172S	QMTFDSASSKLTRNNF	7.5755	6.0905	1.485
CAGCCGCATGGTACC	172	K	T	K172T	QMTFDSATSKLTRNNF	7.78975	7.7875	0.00225
CTGATCGCAGAAACC	172	K	T	K172T	QMTFDSATSKLTRNNF	8.065	7.48575	0.57925
ATATGCCTAGGATAG	172	K	T	K172T	QMTFDSATSKLTRNNF	7.8525	8.3575	-0.505
CATTGTTACGTTGCG	172	K	T	K172T	QMTFDSATSKLTRNNF	7.27775	6.014	1.26375
AATTCGGGATGTCCG	172	K	T	K172T	QMTFDSATSKLTRNNF	8.434	6.8705	1.5635
ACCGACTCTGATAGT	172	K	T	K172T	QMTFDSATSKLTRNNF	6.8455	5.4685	1.377
ACTCCTATGCGGAAA	172	K	T	K172T	QMTFDSATSKLTRNNF	8.36225	7.15175	1.2105
AAAAAGGGTGATCTC	172	K	T	K172T	QMTFDSATSKLTRNNF	9.95025	9.5505	0.39975
AAAACATCCTCTTAT	172	K	V	K172V	QMTFDSAVSKLTRNNF	6.19225	5.91575	0.2765
AAAGCTCCTCTGTTA	172	K	V	K172V	QMTFDSAVSKLTRNNF	6.84425	5.983	0.86125
GACGTAAGAAACCGA	172	K	V	K172V	QMTFDSAVSKLTRNNF	7.30075	6.5395	0.76125
GAGATCATAAAAAGG	172	K	V	K172V	QMTFDSAVSKLTRNNF	8.26725	8.4885	-0.22125
AAATAACGGTAGCGG	172	K	V	K172V	QMTFDSAVSKLTRNNF	9.3795	7.15925	2.22025
AAATGTAGCGCTCAT	172	K	V	K172V	QMTFDSAVSKLTRNNF	6.55225	6.194	0.35825
AACTTGCCGAATAGT	172	K	V	K172V	QMTFDSAVSKLTRNNF	8.716	8.043	0.673
GACGGTTCCAGGGGC	172	K	V	K172V	QMTFDSAVSKLTRNNF	7.5665	6.977	0.5895
TAACGAGCTTCACTC	172	K	V	K172V	QMTFDSAVSKLTRNNF	7.17825	7.68425	-0.506
TAGGTAGGGTTCCAC	172	K	V	K172V	QMTFDSAVSKLTRNNF	8.04975	8.4795	-0.42975
TATCCCCGCCGGGCC	172	K	V	K172V	QMTFDSAVSKLTRNNF	7.55625	6.37525	1.181
TCCGATCAAGTTCAC	172	K	V	K172V	QMTFDSAVSKLTRNNF	6.82125	8.109	-1.28775
TTAAACTCTCCCCTA	172	K	V	K172V	QMTFDSAVSKLTRNNF	7.167	7.4945	-0.3275
TTCTAGTAACATACC	172	K	V	K172V	QMTFDSAVSKLTRNNF	7.7965	5.81325	1.98325
GACCTTCACTAGAGC	172	K	V	K172V	QMTFDSAVSKLTRNNF	7.66625	6.3335	1.33275
AATAACTGCAACTGC	172	K	V	K172V	QMTFDSAVSKLTRNNF	8.235	7.70025	0.53475
GCGTTATCTTTAATG	172	K	V	K172V	QMTFDSAVSKLTRNNF	6.9415	6.811	0.1305
GCTCTCACGGCTGTA	172	K	V	K172V	QMTFDSAVSKLTRNNF	6.923	9.41775	-2.49475
GTCGAAGACATTTAG	172	K	V	K172V	QMTFDSAVSKLTRNNF	5.95925	6.1445	-0.18525
AATCAAACCTTACCG	172	K	V	K172V	QMTFDSAVSKLTRNNF	6.9775	6.40825	0.56925
AGCACGGGGGTTCTT	172	K	V	K172V	QMTFDSAVSKLTRNNF	6.503	5.92875	0.57425
ACCTCCTTAGACCAT	172	K	V	K172V	QMTFDSAVSKLTRNNF	6.76725	7.401	-0.63375
ACTATCGGGGATCCT	172	K	V	K172V	QMTFDSAVSKLTRNNF	6.28925	5.92875	0.3605
AGTAGCCATGGCCCC	172	K	V	K172V	QMTFDSAVSKLTRNNF	6.96925	8.1845	-1.21525
CCGACCGCGCCGGAA	172	K	V	K172V	QMTFDSAVSKLTRNNF	9.2465	9.1795	0.067
CGCCGGAGGTTAGCA	172	K	V	K172V	QMTFDSAVSKLTRNNF	8.77675	7.5815	1.19525
CTACTGGCCCATACG	172	K	V	K172V	QMTFDSAVSKLTRNNF	8.17125	7.04925	1.122
CTTTCCTATACTCTA	172	K	V	K172V	QMTFDSAVSKLTRNNF	6.433	7.90075	-1.46775
CGACTCCCCCGCGCT	172	K	V	K172V	QMTFDSAVSKLTRNNF	8.3565	7.5065	0.85
ATTCCACAAGGACCA	172	K	V	K172V	QMTFDSAVSKLTRNNF	7.723	7.1735	0.5495
CGCACGTCTGCGAAG	172	K	V	K172V	QMTFDSAVSKLTRNNF	7.66475	7.119	0.54575
CGCGAGCGGCGCTCT	172	K	W	K172W	QMTFDSAWSKLTRNNF	6.59825	7.22425	-0.626
TATGATAACCGCAGG	172	K	W	K172W	QMTFDSAWSKLTRNNF	8.421	8.753	-0.332
CCATCGGGTCACCTG	172	K	W	K172W	QMTFDSAWSKLTRNNF	6.972	8.01275	-1.04075
GCCTCTCTCACGCCA	172	K	W	K172W	QMTFDSAWSKLTRNNF	6.58575	6.52675	0.059
CTATCAACACATTTC	172	K	W	K172W	QMTFDSAWSKLTRNNF	8.40625	7.008	1.39825
AACACCTAGGAGTGT	172	K	W	K172W	QMTFDSAWSKLTRNNF	6.91625	8.186	-1.26975
GTTACGGGGACAAAC	172	K	Y	K172Y	QMTFDSAYSKLTRNNF	7.1855	7.431	-0.2455
AAAACGCATGGACCG	172	K	Y	K172Y	QMTFDSAYSKLTRNNF	7.88225	6.4995	1.38275
CATTTATCCTATAGC	173	S	STOP	S173*	QMTFDSAK*KLTRNNF	6.2085	6.60575	-0.39725
ACACATAGTATCAAA	173	S	STOP	S173*	QMTFDSAK*KLTRNNF	5.87625	7.66025	-1.784
ATGAATACACGCTAA	173	S	STOP	S173*	QMTFDSAK*KLTRNNF	6.64025	7.50275	-0.8625
CAAGTGAACTCGAAC	173	S	STOP	S173*	QMTFDSAK*KLTRNNF	6.06075	7.08575	-1.025
CCCAACAAAACGCCA	173	S	STOP	S173*	QMTFDSAK*KLTRNNF	6.93925	8.614	-1.67475
GCACACAATAATACG	173	S	STOP	S173*	QMTFDSAK*KLTRNNF	7.67875	9.0815	-1.40275
GCTCGTGGTCAATCA	173	S	STOP	S173*	QMTFDSAK*KLTRNNF	5.27125	7.421	-2.14975
TAAAGATCACTTCCT	173	S	STOP	S173*	QMTFDSAK*KLTRNNF	5.84175	6.36675	-0.525
TGCTGGTAGAACAAG	173	S	STOP	S173*	QMTFDSAK*KLTRNNF	5.62925	6.84225	-1.213
TCTCCAACAGTTTGA	173	S	A	S173A	QMTFDSAKAKLTRNNF	8.5115	7.01775	1.49375
GTTGCGCTGTAAAGC	173	S	A	S173A	QMTFDSAKAKLTRNNF	7.169	6.00575	1.16325
TCCATATTTGCCATC	173	S	A	S173A	QMTFDSAKAKLTRNNF	7.47925	6.8695	0.60975
TATTAAAGCGACTAT	173	S	A	S173A	QMTFDSAKAKLTRNNF	7.7325	6.9125	0.82
CCGGGGAGCAAACCA	173	S	A	S173A	QMTFDSAKAKLTRNNF	8.5695	8.67625	-0.10675
CCTAAACTAACTATT	173	S	A	S173A	QMTFDSAKAKLTRNNF	7.27675	7.447	-0.17025
ACGGCGAATGATGGG	173	S	A	S173A	QMTFDSAKAKLTRNNF	6.2635	6.6165	-0.353
ATCAAATGCCGTCGG	173	S	A	S173A	QMTFDSAKAKLTRNNF	7.67925	6.54725	1.132
ATCCCCTTTTCAATA	173	S	A	S173A	QMTFDSAKAKLTRNNF	8.59	9.1635	-0.5735
CAAGTTACCGATATT	173	S	A	S173A	QMTFDSAKAKLTRNNF	5.48825	6.80575	-1.3175
CCATCGAATCTACTG	173	S	A	S173A	QMTFDSAKAKLTRNNF	6.4355	5.58775	0.84775
CCCGTGTCGCAAATA	173	S	A	S173A	QMTFDSAKAKLTRNNF	7.285	6.5865	0.6985
AAGTAAGTTAAGCCC	173	S	A	S173A	QMTFDSAKAKLTRNNF	7.81625	5.278	2.53825
ACCCCTCACCTAACA	173	S	A	S173A	QMTFDSAKAKLTRNNF	6.771	5.97525	0.79575
CTGGGCTGGTGTGAG	173	S	C	S173C	QMTFDSAKCKLTRNNF	5.8765	8.0195	-2.143
CCGCGCAGTGGAATT	173	S	C	S173C	QMTFDSAKCKLTRNNF	6.55925	7.12725	-0.568
CCGCCCAATAAGTTA	173	S	C	S173C	QMTFDSAKCKLTRNNF	7.36	8.23025	-0.87025
CATCGTAGAATATTG	173	S	C	S173C	QMTFDSAKCKLTRNNF	6.959	7.6805	-0.7215
CCCATCACCGATGGG	173	S	C	S173C	QMTFDSAKCKLTRNNF	6.47675	6.187	0.28975
AATAATGTCCTTCTC	173	S	C	S173C	QMTFDSAKCKLTRNNF	6.018	7.193	-1.175
AATCAAGCACGGTAT	173	S	C	S173C	QMTFDSAKCKLTRNNF	8.05275	7.41725	0.6355
TATTGTGCTAACCTT	173	S	C	S173C	QMTFDSAKCKLTRNNF	7.8895	8.31725	-0.42775
AACCGGCCAAGGCAA	173	S	C	S173C	QMTFDSAKCKLTRNNF	6.693	7.88675	-1.19375
GACCTGACTTCCGAG	173	S	C	S173C	QMTFDSAKCKLTRNNF	6.8675	6.64025	0.22725
TCGCCTTAAACTTGG	173	S	C	S173C	QMTFDSAKCKLTRNNF	7.22325	8.858	-1.63475
TTCACCTTTCGAGGG	173	S	C	S173C	QMTFDSAKCKLTRNNF	7.5475	7.40825	0.13925
TTTTTTCGGAGATTA	173	S	C	S173C	QMTFDSAKCKLTRNNF	8.723	9.15275	-0.42975
TGAACGGGAGCTCAT	173	S	C	S173C	QMTFDSAKCKLTRNNF	8.70475	8.35075	0.354
CTAGAGACTTTCTTA	173	S	D	S173D	QMTFDSAKDKLTRNNF	9.80475	7.578	2.22675
CCCCTGCTATATAGC	173	S	D	S173D	QMTFDSAKDKLTRNNF	6.97325	7.00725	-0.034
CATGTCAGTCTTTGT	173	S	D	S173D	QMTFDSAKDKLTRNNF	8.515	6.966	1.549
TAAGCTGGCCAAACG	173	S	D	S173D	QMTFDSAKDKLTRNNF	7.73	5.854	1.876
GCCCCCCCATCCCTT	173	S	D	S173D	QMTFDSAKDKLTRNNF	8.829	9.3945	-0.5655
GCGGCCAAAACTTTC	173	S	D	S173D	QMTFDSAKDKLTRNNF	7.544	7.86825	-0.32425
GTGTAATATACAGAA	173	S	D	S173D	QMTFDSAKDKLTRNNF	6.35625	7.63675	-1.2805
CGGTTGCGCGCAGAA	173	S	E	S173E	QMTFDSAKEKLTRNNF	7.367	6.066	1.301
AAAAGAAGCCATAAA	173	S	E	S173E	QMTFDSAKEKLTRNNF	8.11825	5.36075	2.7575
CCAATTGCCACGCAT	173	S	F	S173F	QMTFDSAKFKLTRNNF	8.2885	6.02525	2.26325
CCACGAACTCACCGA	173	S	F	S173F	QMTFDSAKFKLTRNNF	7.3305	6.49575	0.83475
AACTCTAACCGCATT	173	S	F	S173F	QMTFDSAKFKLTRNNF	5.75225	6.54575	-0.7935
CATATCAGTATTGTC	173	S	F	S173F	QMTFDSAKFKLTRNNF	7.18575	6.11925	1.0665
TCCCATTTACGTAGA	173	S	G	S173G	QMTFDSAKGKLTRNNF	7.612	5.83975	1.77225
TCCACTGAACTAGCT	173	S	G	S173G	QMTFDSAKGKLTRNNF	8.97025	7.159	1.81125
TGGATTGAACCTTTC	173	S	G	S173G	QMTFDSAKGKLTRNNF	6.25475	6.93725	-0.6825
ATAGCAAAATAAGCC	173	S	G	S173G	QMTFDSAKGKLTRNNF	9.261	8.3755	0.8855
ATATCAAAGCTCTTT	173	S	G	S173G	QMTFDSAKGKLTRNNF	7.7175	6.006	1.7115
GGCGTGATGTGCCAT	173	S	G	S173G	QMTFDSAKGKLTRNNF	7.21975	7.917	-0.69725
GCATGTTAGCTCTAC	173	S	G	S173G	QMTFDSAKGKLTRNNF	9.03525	6.02275	3.0125
GTACAAATCGTGGAA	173	S	G	S173G	QMTFDSAKGKLTRNNF	9.34525	8.67425	0.671
CACCGACTTACCTTA	173	S	G	S173G	QMTFDSAKGKLTRNNF	7.09725	6.25975	0.8375
ACACGCTACTACCAA	173	S	G	S173G	QMTFDSAKGKLTRNNF	8.4155	8.56575	-0.15025
ACGAGATCCACTAGA	173	S	G	S173G	QMTFDSAKGKLTRNNF	6.89	5.5025	1.3875
ACTTATTTTCTCACC	173	S	G	S173G	QMTFDSAKGKLTRNNF	9.1745	9.5105	-0.336
AACCCCCGTGCCTTT	173	S	G	S173G	QMTFDSAKGKLTRNNF	6.99375	6.98325	0.0105
AAGGTTGCTAGAACT	173	S	G	S173G	QMTFDSAKGKLTRNNF	8.17825	5.93275	2.2455
ACAATCGCGATGGAT	173	S	G	S173G	QMTFDSAKGKLTRNNF	6.97175	6.696	0.27575
CTATAGGTGCGCCTG	173	S	G	S173G	QMTFDSAKGKLTRNNF	9.054	7.5485	1.5055
CTCTCCACGGAGAAC	173	S	G	S173G	QMTFDSAKGKLTRNNF	6.551	7.19625	-0.64525
GACGTATCGTGCCCG	173	S	G	S173G	QMTFDSAKGKLTRNNF	7.40875	7.16725	0.2415
CCAGGTTCGCTAAGT	173	S	G	S173G	QMTFDSAKGKLTRNNF	7.79375	6.928	0.86575
AGATCGAGGATGGTA	173	S	G	S173G	QMTFDSAKGKLTRNNF	9.16175	8.2455	0.91625
CCACTACCGAAGAAT	173	S	G	S173G	QMTFDSAKGKLTRNNF	7.84425	6.7115	1.13275
ATGACTTGATCATCC	173	S	H	S173H	QMTFDSAKHKLTRNNF	7.73475	7.82625	-0.0915
GAAAACTCACAAAGA	173	S	H	S173H	QMTFDSAKHKLTRNNF	6.69725	7.80225	-1.105
GCCATCCTAGACACG	173	S	H	S173H	QMTFDSAKHKLTRNNF	6.25675	6.40425	-0.1475
GCAGCAATCCGCACA	173	S	H	S173H	QMTFDSAKHKLTRNNF	5.8895	6.18375	-0.29425
GCGTCACCCTAGTTC	173	S	H	S173H	QMTFDSAKHKLTRNNF	7.7205	7.84225	-0.12175
TCTCATATAAGAGTA	173	S	I	S173I	QMTFDSAKIKLTRNNF	6.1825	6.3155	-0.133
TATAAAATTATCTAG	173	S	I	S173I	QMTFDSAKIKLTRNNF	5.67325	7.0235	-1.35025
GCCCCTTAGTTTCAC	173	S	I	S173I	QMTFDSAKIKLTRNNF	7.70675	7.4505	0.25625
TCACTCACGTTCCAC	173	S	I	S173I	QMTFDSAKIKLTRNNF	7.58	5.66075	1.91925
AAGCATACCGACTAT	173	S	I	S173I	QMTFDSAKIKLTRNNF	7.96125	8.5595	-0.59825
GCCACGCAGACCGTG	173	S	I	S173I	QMTFDSAKIKLTRNNF	6.41625	5.786	0.63025
CGCAGCTGAATAGAG	173	S	I	S173I	QMTFDSAKIKLTRNNF	6.627	6.67825	-0.05125
CAGTTATTAAGACTT	173	S	I	S173I	QMTFDSAKIKLTRNNF	6.558	5.6455	0.9125
AAGGCCTCGGTTTCA	173	S	I	S173I	QMTFDSAKIKLTRNNF	6.146	6.72875	-0.58275
ACTCAATGCCACACC	173	S	I	S173I	QMTFDSAKIKLTRNNF	8.30525	7.283	1.02225
ACGAACACTGTCTGT	173	S	I	S173I	QMTFDSAKIKLTRNNF	5.60125	6.69025	-1.089
GGACCTTGACTACGA	173	S	K	S173K	QMTFDSAKKKLTRNNF	5.78625	6.779	-0.99275
GTTTTATTGACTGAA	173	S	K	S173K	QMTFDSAKKKLTRNNF	7.10275	8.58775	-1.485
TAGTATGAGAAAGTA	173	S	K	S173K	QMTFDSAKKKLTRNNF	6.66575	6.6775	-0.01175
CACACGCACTCCTTA	173	S	K	S173K	QMTFDSAKKKLTRNNF	7.07275	7.58125	-0.5085
AACGTGTTACCTCAT	173	S	L	S173L	QMTFDSAKLKLTRNNF	7.66725	6.81025	0.857
AAACCGCCACCGTAG	173	S	L	S173L	QMTFDSAKLKLTRNNF	5.80825	6.50625	-0.698
ACGTCAAGTTTTATC	173	S	L	S173L	QMTFDSAKLKLTRNNF	6.28875	6.1295	0.15925
ACTTTCCCGCACTCT	173	S	L	S173L	QMTFDSAKLKLTRNNF	8.137	8.031	0.106
ACGAACATACGTACA	173	S	L	S173L	QMTFDSAKLKLTRNNF	8.34925	8.75	-0.40075
CGGTGCGAGATTCCG	173	S	L	S173L	QMTFDSAKLKLTRNNF	6.10125	6.643	-0.54175
CTCTCCACGGCGGGA	173	S	L	S173L	QMTFDSAKLKLTRNNF	7.155	5.91825	1.23675
CTTTCTCGCATCAAG	173	S	L	S173L	QMTFDSAKLKLTRNNF	6.09625	7.0875	-0.99125
AATCTCTTTAAAGAA	173	S	L	S173L	QMTFDSAKLKLTRNNF	7.044	5.92875	1.11525
GCGGAACTTCACCTC	173	S	L	S173L	QMTFDSAKLKLTRNNF	5.7965	6.71	-0.9135
CAGTACGCCTGACTA	173	S	L	S173L	QMTFDSAKLKLTRNNF	8.474	8.032	0.442
CTATAAAAATAGGTA	173	S	L	S173L	QMTFDSAKLKLTRNNF	7.1045	7.75725	-0.65275
CTTAATCATTTGGGT	173	S	L	S173L	QMTFDSAKLKLTRNNF	7.424	6.729	0.695
GAGAATGTTCGAAAA	173	S	L	S173L	QMTFDSAKLKLTRNNF	5.52	6.808	-1.288
AGGCTATAGATGCCT	173	S	L	S173L	QMTFDSAKLKLTRNNF	8.31825	8.7635	-0.44525
ATGTCCCGCCATGAA	173	S	L	S173L	QMTFDSAKLKLTRNNF	10.0947	8.722	1.37275
ATTCAGCAAGAATAG	173	S	L	S173L	QMTFDSAKLKLTRNNF	5.9645	6.4835	-0.519
AGAGCGCACACTATA	173	S	L	S173L	QMTFDSAKLKLTRNNF	7.29525	7.526	-0.23075
AGCTGATACCTTTCG	173	S	L	S173L	QMTFDSAKLKLTRNNF	6.9555	5.816	1.1395
CAACGTAGCTAAAAG	173	S	L	S173L	QMTFDSAKLKLTRNNF	7.32225	6.67875	0.6435
CAAGCAAAACCGCTT	173	S	L	S173L	QMTFDSAKLKLTRNNF	7.18775	8.45625	-1.2685
GTTCAAACAGGACGC	173	S	L	S173L	QMTFDSAKLKLTRNNF	6.31525	5.92025	0.395
TTGTACGACAACTTT	173	S	L	S173L	QMTFDSAKLKLTRNNF	6.6325	7.54775	-0.91525
GGGTAATGGGAAGGC	173	S	L	S173L	QMTFDSAKLKLTRNNF	8.792	7.1	1.692
GTGGCGGTAACACTA	173	S	L	S173L	QMTFDSAKLKLTRNNF	6.15225	8.42725	-2.275
GTACACAATGTTAGA	173	S	L	S173L	QMTFDSAKLKLTRNNF	6.41325	7.60775	-1.1945
TCAAGCGAGGAGGTA	173	S	L	S173L	QMTFDSAKLKLTRNNF	8.66525	7.88375	0.7815
TATGGCATGCAACGA	173	S	L	S173L	QMTFDSAKLKLTRNNF	7.42	6.995	0.425
TCAACCCGACTCTAA	173	S	L	S173L	QMTFDSAKLKLTRNNF	8.01975	7.56925	0.4505
TCATAATGTCGATTA	173	S	M	S173M	QMTFDSAKMKLTRNNF	7.23725	8.215	-0.97775
CCGGCGACCCCCTTC	173	S	M	S173M	QMTFDSAKMKLTRNNF	7.736	5.35775	2.37825
CCACTGCCATCATGC	173	S	M	S173M	QMTFDSAKMKLTRNNF	7.75525	7.75725	-0.002
CAACTGTATATGAAC	173	S	M	S173M	QMTFDSAKMKLTRNNF	7.08575	8.1375	-1.05175
GTAAATTCTACCCTT	173	S	N	S173N	QMTFDSAKNKLTRNNF	8.02475	6.82	1.20475
AGGTCTCCACAGCTA	173	S	N	S173N	QMTFDSAKNKLTRNNF	7.66925	6.61275	1.0565
GGAGGTTCGTACACC	173	S	N	S173N	QMTFDSAKNKLTRNNF	9.324	7.88925	1.43475
AAGCCGAGAACTAAA	173	S	N	S173N	QMTFDSAKNKLTRNNF	7.25375	6.741	0.51275
GGACTGCTAAGGGGT	173	S	N	S173N	QMTFDSAKNKLTRNNF	7.79025	6.78025	1.01
CAGCCCGAAACTTAC	173	S	N	S173N	QMTFDSAKNKLTRNNF	6.6035	7.24575	-0.64225
GAACCCAGATCGTCA	173	S	N	S173N	QMTFDSAKNKLTRNNF	8.246	6.838	1.408
GCTACCTTCTCACGA	173	S	N	S173N	QMTFDSAKNKLTRNNF	7.76475	7.42575	0.339
CATCCCGCGTCTTAC	173	S	N	S173N	QMTFDSAKNKLTRNNF	6.4735	7.17525	-0.70175
CTGAAATTCCACGTT	173	S	N	S173N	QMTFDSAKNKLTRNNF	7.15575	7.42225	-0.2665
CGGCAAAAGACTCTT	173	S	P	S173P	QMTFDSAKPKLTRNNF	5.449	7.14225	-1.69325
GCCGTGATGCAAGCA	173	S	P	S173P	QMTFDSAKPKLTRNNF	6.5635	7.68925	-1.12575
CGCGGCAGGACTGTA	173	S	P	S173P	QMTFDSAKPKLTRNNF	6.38575	8.05125	-1.6655
AAAGAATTGCCAGGC	173	S	P	S173P	QMTFDSAKPKLTRNNF	6.90575	7.67325	-0.7675
AATCGCTCTCTCTAA	173	S	P	S173P	QMTFDSAKPKLTRNNF	9.23475	8.922	0.31275
TAACAATTGTACGTG	173	S	Q	S173Q	QMTFDSAKQKLTRNNF	10.356	7.168	3.188
CATCAAAGACGGCCA	173	S	Q	S173Q	QMTFDSAKQKLTRNNF	6.58575	6.89125	-0.3055
TGAGTGACATCCCTT	173	S	Q	S173Q	QMTFDSAKQKLTRNNF	7.61125	8.015	-0.40375
ACACTGTGATGGACT	173	S	Q	S173Q	QMTFDSAKQKLTRNNF	6.8695	7.84875	-0.97925
AAACGAGTTAATCTT	173	S	Q	S173Q	QMTFDSAKQKLTRNNF	7.5455	6.56175	0.98375
AGCCCTCGTGCAGCA	173	S	R	S173R	QMTFDSAKRKLTRNNF	6.95025	6.4365	0.51375
ACCTCGGGATCTTAG	173	S	R	S173R	QMTFDSAKRKLTRNNF	7.11175	7.95375	-0.842
AGCAGGAAGGAAGTC	173	S	R	S173R	QMTFDSAKRKLTRNNF	7.4195	6.86025	0.55925
ATACAACTGCCCCAT	173	S	R	S173R	QMTFDSAKRKLTRNNF	7.39025	7.7765	-0.38625
AACCGGTTTTTGTAT	173	S	R	S173R	QMTFDSAKRKLTRNNF	6.522	7.7455	-1.2235
CACCCCCCTGCATGG	173	S	R	S173R	QMTFDSAKRKLTRNNF	5.8245	7.35625	-1.53175
ACATACGGCATAGCT	173	S	R	S173R	QMTFDSAKRKLTRNNF	6.0225	6.5235	-0.501
CCAGTCACATTAAAA	173	S	R	S173R	QMTFDSAKRKLTRNNF	6.16875	6.4575	-0.28875
CCCAAATCCTTTGTT	173	S	R	S173R	QMTFDSAKRKLTRNNF	5.66425	6.37875	-0.7145
TAAGGAGGCCTGAAC	173	S	R	S173R	QMTFDSAKRKLTRNNF	7.35175	8.39425	-1.0425
TCAACCCAAGTCGAG	173	S	R	S173R	QMTFDSAKRKLTRNNF	7.8145	8.4535	-0.639
CGCAACGCGCAACGA	173	S	R	S173R	QMTFDSAKRKLTRNNF	8.45125	7.9135	0.53775
CTACAGCGTAGCAGC	173	S	R	S173R	QMTFDSAKRKLTRNNF	9.26	8.926	0.334
CTTATTGTATCATTC	173	S	R	S173R	QMTFDSAKRKLTRNNF	6.73625	5.857	0.87925
GAACACGGACGCCCA	173	S	R	S173R	QMTFDSAKRKLTRNNF	6.598	7.00875	-0.41075
GACCAATATATGAGA	173	S	R	S173R	QMTFDSAKRKLTRNNF	7.04975	7.476	-0.42625
TGTAGACATCCCTTT	173	S	R	S173R	QMTFDSAKRKLTRNNF	7.45225	8.18625	-0.734
GCCATTCTGCTATTA	173	S	R	S173R	QMTFDSAKRKLTRNNF	8.42875	6.50375	1.925
CCCGAACACAGAGCG	173	S	T	S173T	QMTFDSAKTKLTRNNF	7.93625	8.16875	-0.2325
ATCCCGCGCCGGAAC	173	S	T	S173T	QMTFDSAKTKLTRNNF	6.97425	5.99075	0.9835
ATTCAGAAAACCGGC	173	S	T	S173T	QMTFDSAKTKLTRNNF	6.599	8.1625	-1.5635
AGATCTCGAATGCGG	173	S	T	S173T	QMTFDSAKTKLTRNNF	6.1815	6.19375	-0.01225
CACCTTGCTATCTGA	173	S	T	S173T	QMTFDSAKTKLTRNNF	6.62675	6.73575	-0.109
CAGGACCGCACTCAG	173	S	T	S173T	QMTFDSAKTKLTRNNF	7.604	8.63425	-1.03025
ATGTGACATCCCCAG	173	S	T	S173T	QMTFDSAKTKLTRNNF	6.91925	6.279	0.64025
TATTAGAGTGCTAAT	173	S	T	S173T	QMTFDSAKTKLTRNNF	6.6485	7.628	-0.9795
TCAACTTGATAGGCA	173	S	T	S173T	QMTFDSAKTKLTRNNF	8.604	7.29875	1.30525
TCACATCACCCTTAC	173	S	T	S173T	QMTFDSAKTKLTRNNF	8.8235	8.8895	-0.066
TAACTCGAAAATTGA	173	S	T	S173T	QMTFDSAKTKLTRNNF	8.3105	8.24175	0.06875
GTTCGATCCCCGCAG	173	S	T	S173T	QMTFDSAKTKLTRNNF	5.492	6.5345	-1.0425
CGCACGCGATCTCAG	173	S	T	S173T	QMTFDSAKTKLTRNNF	7.1025	8.08275	-0.98025
CGGCAAGGCCGCTGA	173	S	T	S173T	QMTFDSAKTKLTRNNF	6.2365	6.61825	-0.38175
CGATATCTAGAAGTG	173	S	T	S173T	QMTFDSAKTKLTRNNF	5.9985	6.3415	-0.343
GCGCGCCACTAATTA	173	S	V	S173V	QMTFDSAKVKLTRNNF	9.40875	9.505	-0.09625
GAGGACCGCGTGGGC	173	S	V	S173V	QMTFDSAKVKLTRNNF	7.6055	7.9425	-0.337
CTGGCCGTCAGAGGA	173	S	V	S173V	QMTFDSAKVKLTRNNF	6.2715	5.7335	0.538
GTACCCCCAAGGTCA	173	S	V	S173V	QMTFDSAKVKLTRNNF	6.2585	6.02775	0.23075
CCCTAGGCAAACGGA	173	S	V	S173V	QMTFDSAKVKLTRNNF	8.53525	6.8205	1.71475
CCCACAACCGCATTC	173	S	V	S173V	QMTFDSAKVKLTRNNF	6.89375	7.03725	-0.1435
CCCTTTAAATGTGCT	173	S	V	S173V	QMTFDSAKVKLTRNNF	8.1625	6.43575	1.72675
CACATGAACCCCTCT	173	S	V	S173V	QMTFDSAKVKLTRNNF	8.24325	8.93975	-0.6965
CAGCAATAGTGCGTA	173	S	V	S173V	QMTFDSAKVKLTRNNF	5.94425	6.09675	-0.1525
AAGAAAGAAAAGGCA	173	S	V	S173V	QMTFDSAKVKLTRNNF	6.099	7.08425	-0.98525
GTTTTGTTGTCCACT	173	S	V	S173V	QMTFDSAKVKLTRNNF	7.79	8.18575	-0.39575
CACCACAAATTGTTT	173	S	V	S173V	QMTFDSAKVKLTRNNF	6.09225	5.94525	0.147
AGTAAGAGAGGTCCT	173	S	V	S173V	QMTFDSAKVKLTRNNF	5.7905	6.36575	-0.57525
CACATCACTTAAGAA	173	S	V	S173V	QMTFDSAKVKLTRNNF	8.35825	6.492	1.86625
TCATACCCTTTAAGC	173	S	V	S173V	QMTFDSAKVKLTRNNF	6.02925	5.97675	0.0525
TCGAGCAACTGACGT	173	S	V	S173V	QMTFDSAKVKLTRNNF	8.22525	8.4705	-0.24525
AAAGGCTCTTAGGAC	173	S	V	S173V	QMTFDSAKVKLTRNNF	6.7415	6.22875	0.51275
AACTTTTTGTACGTG	173	S	V	S173V	QMTFDSAKVKLTRNNF	8.23125	6.6865	1.54475
AATACCTCGGCCCCA	173	S	V	S173V	QMTFDSAKVKLTRNNF	8.49825	9.3165	-0.81825
AATCCTTCACAAACC	173	S	V	S173V	QMTFDSAKVKLTRNNF	6.18375	5.96575	0.218
AGCATGACGTGACCG	173	S	V	S173V	QMTFDSAKVKLTRNNF	7.93775	9.304	-1.36625
TTCCGCGGCTCTACA	173	S	V	S173V	QMTFDSAKVKLTRNNF	9.05	9.85175	-0.80175
TTCGCCTGAGCTAGG	173	S	V	S173V	QMTFDSAKVKLTRNNF	6.7435	6.69275	0.05075
CGAGTTAACAAGAGT	173	S	W	S173W	QMTFDSAKWKLTRNNF	6.85125	7.29375	-0.4425
GTACAACGTATTAGC	173	S	W	S173W	QMTFDSAKWKLTRNNF	6.51725	8.20175	-1.6845
TCATTCACACAAACC	173	S	W	S173W	QMTFDSAKWKLTRNNF	6.56525	6.3705	0.19475
TCATCCCATCCTGGC	173	S	Y	S173Y	QMTFDSAKYKLTRNNF	8.4505	9.0675	-0.617
GGTAAACCCTGCCAA	173	S	Y	S173Y	QMTFDSAKYKLTRNNF	8.93575	8.55825	0.3775
TAACTAATGGACGCC	173	S	Y	S173Y	QMTFDSAKYKLTRNNF	6.60575	7.5365	-0.93075
CCTTCCTCCTTCAGC	173	S	Y	S173Y	QMTFDSAKYKLTRNNF	8.5865	8.75775	-0.17125
CTCCTTCTACCGTCC	173	S	Y	S173Y	QMTFDSAKYKLTRNNF	8.409	7.8145	0.5945
GCAGGTAGGTGCGCA	173	S	Y	S173Y	QMTFDSAKYKLTRNNF	8.288	6.31925	1.96875
TCTTGCACCGGAGAG	173	S	Y	S173Y	QMTFDSAKYKLTRNNF	5.1535	7.159	-2.0055
TTCACCCTCAATCAC	173	S	Y	S173Y	QMTFDSAKYKLTRNNF	6.587	8.06125	-1.47425
CCTCTATTAAAGCTC	173	S	Y	S173Y	QMTFDSAKYKLTRNNF	6.41925	6.5415	-0.12225
CCTCCAAGTTCTTCC	173	S	Y	S173Y	QMTFDSAKYKLTRNNF	7.03525	7.66775	-0.6325
CATATGAAACAACCC	173	S	Y	S173Y	QMTFDSAKYKLTRNNF	5.96175	7.5925	-1.63075
ATATGAGTTACCAGA	173	S	Y	S173Y	QMTFDSAKYKLTRNNF	7.076	5.994	1.082
ACAACGGTGCTCATA	173	S	Y	S173Y	QMTFDSAKYKLTRNNF	8.80575	8.3355	0.47025
AGGTGTTTTCGAATT	174	K	STOP	K174*	QMTFDSAKS*LTRNNF	5.6365	7.0145	-1.378
GTTCACCGCCATATA	174	K	STOP	K174*	QMTFDSAKS*LTRNNF	5.8385	6.447	-0.6085
ACGCGCTGCAAAGCA	174	K	STOP	K174*	QMTFDSAKS*LTRNNF	8.43425	8.2775	0.15675
GACAAACAGGGGGCA	174	K	STOP	K174*	QMTFDSAKS*LTRNNF	8.106	7.577	0.529
AGTTGAGAGATAATA	174	K	A	K174A	QMTFDSAKSALTRNNF	6.04575	6.84675	-0.801
CACATACCCACAAAC	174	K	A	K174A	QMTFDSAKSALTRNNF	7.71625	8.513	-0.79675
CACGATGTCCATAAT	174	K	A	K174A	QMTFDSAKSALTRNNF	8.074	8.13475	-0.06075
CCACCTCACAACCGC	174	K	A	K174A	QMTFDSAKSALTRNNF	7.572	8.101	-0.529
CCGATCTAGCAAGGC	174	K	A	K174A	QMTFDSAKSALTRNNF	9.7735	9.3845	0.389
CCTGCCGCTGTGACC	174	K	A	K174A	QMTFDSAKSALTRNNF	6.5765	8.22675	-1.65025
CGCCTGACTAGATAC	174	K	A	K174A	QMTFDSAKSALTRNNF	7.6655	6.784	0.8815
AAGTCATAGAACTGT	174	K	A	K174A	QMTFDSAKSALTRNNF	7.74775	6.80975	0.938
ACTCCCAGCTCGCAC	174	K	A	K174A	QMTFDSAKSALTRNNF	6.3065	6.0655	0.241
ACTTGCGGGGCAATG	174	K	A	K174A	QMTFDSAKSALTRNNF	8.856	8.6385	0.2175
GACAGATCAAGTCAT	174	K	A	K174A	QMTFDSAKSALTRNNF	6.97425	6.626	0.34825
GAGCAAGTAATTCTT	174	K	A	K174A	QMTFDSAKSALTRNNF	7.4395	7.80775	-0.36825
GAGCGGCTAGATCAA	174	K	A	K174A	QMTFDSAKSALTRNNF	6.69075	7.02625	-0.3355
GATCTGCCGGAGCCC	174	K	A	K174A	QMTFDSAKSALTRNNF	8.93125	8.1385	0.79275
GCTTGACATTACTTC	174	K	A	K174A	QMTFDSAKSALTRNNF	8.37375	7.32975	1.044
GTGCTCTATATTCTC	174	K	A	K174A	QMTFDSAKSALTRNNF	7.9155	6.8055	1.11
TGAGCTTTTCTCGGA	174	K	A	K174A	QMTFDSAKSALTRNNF	7.67825	7.8455	-0.16725
TGGTAGTTGGCACTG	174	K	A	K174A	QMTFDSAKSALTRNNF	7.359	7.41575	-0.05675
TTGGCCCCTTACAGA	174	K	A	K174A	QMTFDSAKSALTRNNF	7.884	7.14625	0.73775
CACTACCCAGCCGTC	174	K	C	K174C	QMTFDSAKSCLTRNNF	6.3045	7.009	-0.7045
CCTACCTGTCAATGC	174	K	C	K174C	QMTFDSAKSCLTRNNF	6.35725	6.60625	-0.249
GAACGCGTCCAGTCT	174	K	C	K174C	QMTFDSAKSCLTRNNF	6.77825	6.42775	0.3505
GTCACTCCCTGCCCA	174	K	C	K174C	QMTFDSAKSCLTRNNF	7.93775	7.94425	-0.0065
TACATCGCCCCCCTT	174	K	C	K174C	QMTFDSAKSCLTRNNF	8.0455	7.84575	0.19975
CCTGCATTGACTTCC	174	K	C	K174C	QMTFDSAKSCLTRNNF	7.7015	5.8855	1.816
GTGCAATACATTGAG	174	K	C	K174C	QMTFDSAKSCLTRNNF	6.10375	6.81675	-0.713
TCTCCACCAAACGTT	174	K	C	K174C	QMTFDSAKSCLTRNNF	6.81625	6.76125	0.055
TTACTCACACACCCA	174	K	C	K174C	QMTFDSAKSCLTRNNF	7.18525	7.17625	0.009
GAAGACATGCGATTG	174	K	C	K174C	QMTFDSAKSCLTRNNF	6.8415	6.97375	-0.13225
GCCCTTGTCCCGCAA	174	K	C	K174C	QMTFDSAKSCLTRNNF	6.677	6.9735	-0.2965
AGATCGCATCGACAG	174	K	C	K174C	QMTFDSAKSCLTRNNF	7.714	6.9115	0.8025
AGATGGTAGTACGAG	174	K	C	K174C	QMTFDSAKSCLTRNNF	7.052	7.16475	-0.11275
AATCAGGAAATATGG	174	K	C	K174C	QMTFDSAKSCLTRNNF	6.5395	7.62725	-1.08775
TATGCTGCAATTCTG	174	K	C	K174C	QMTFDSAKSCLTRNNF	6.44725	7.1005	-0.65325
AACTGACTGGACACA	174	K	C	K174C	QMTFDSAKSCLTRNNF	6.96175	7.7115	-0.74975
ACCATGCCCACCCAG	174	K	C	K174C	QMTFDSAKSCLTRNNF	6.0345	5.99325	0.04125
ACACATTTTTTAGTG	174	K	C	K174C	QMTFDSAKSCLTRNNF	7.0425	7.63	-0.5875
CCACCACTTTACCGA	174	K	D	K174D	QMTFDSAKSDLTRNNF	6.44975	5.789	0.66075
TATCCTCTCCCATAC	174	K	D	K174D	QMTFDSAKSDLTRNNF	8.99125	6.995	1.99625
TCTTAGTATGTTGGA	174	K	D	K174D	QMTFDSAKSDLTRNNF	9.55725	9.16	0.39725
TCGACGAGTGGCTCT	174	K	D	K174D	QMTFDSAKSDLTRNNF	5.947	6.773	-0.826
GTCATTTCCCGGGAA	174	K	D	K174D	QMTFDSAKSDLTRNNF	7.208	7.006	0.202
CTGATTTCCGCGGAG	174	K	D	K174D	QMTFDSAKSDLTRNNF	9.54075	9.39225	0.1485
ATAAATCGATCTAGG	174	K	D	K174D	QMTFDSAKSDLTRNNF	7.39725	6.72975	0.6675
CAACGCACCGATTTG	174	K	D	K174D	QMTFDSAKSDLTRNNF	6.206	7.698	-1.492
CCTTCCCAATACCTA	174	K	D	K174D	QMTFDSAKSDLTRNNF	9.8265	9.71325	0.11325
ACACGCGTGGTCTGA	174	K	D	K174D	QMTFDSAKSDLTRNNF	5.8405	7.5545	-1.714
CGTGCCATTATAGAC	174	K	D	K174D	QMTFDSAKSDLTRNNF	7.52575	7.50825	0.0175
AACGGCTGGTACCGC	174	K	E	K174E	QMTFDSAKSELTRNNF	8.68175	7.6685	1.01325
CCCCAGAACTCACAC	174	K	E	K174E	QMTFDSAKSELTRNNF	6.1085	6.54925	-0.44075
CATGAGGGCTTTCTA	174	K	E	K174E	QMTFDSAKSELTRNNF	6.2485	5.8245	0.424
AAACAGGACAAAGCA	174	K	E	K174E	QMTFDSAKSELTRNNF	9.04525	6.9085	2.13675
AAGTCCTAGCATTAC	174	K	F	K174F	QMTFDSAKSFLTRNNF	7.34	7.30825	0.03175
CACTAAAACTAACCT	174	K	F	K174F	QMTFDSAKSFLTRNNF	8.741	7.48725	1.25375
GCCCCACAACCATGG	174	K	F	K174F	QMTFDSAKSFLTRNNF	6.563	8.3865	-1.8235
GGTCGTTGTACCCCA	174	K	F	K174F	QMTFDSAKSFLTRNNF	8.71275	6.86275	1.85
TAGGCCAACACCTAT	174	K	F	K174F	QMTFDSAKSFLTRNNF	6.6765	6.25875	0.41775
TTCATGCAATAGCCC	174	K	F	K174F	QMTFDSAKSFLTRNNF	8.96475	7.98325	0.9815
TATACCCCAAGCCAG	174	K	F	K174F	QMTFDSAKSFLTRNNF	6.85225	6.55125	0.301
CTTAGCCGTGATGGC	174	K	G	K174G	QMTFDSAKSGLTRNNF	8.67625	8.5465	0.12975
GGAGCCAGAAGAACA	174	K	G	K174G	QMTFDSAKSGLTRNNF	7.199	7.3225	-0.1235
GGCCGACTGCAACTT	174	K	G	K174G	QMTFDSAKSGLTRNNF	6.0855	6.2505	-0.165
TCAGACCGGGAACAG	174	K	G	K174G	QMTFDSAKSGLTRNNF	6.833	6.24075	0.59225
TCCCATGTAATAAAT	174	K	G	K174G	QMTFDSAKSGLTRNNF	8.71075	7.7235	0.98725
CCTCTTTCCTGTAAC	174	K	G	K174G	QMTFDSAKSGLTRNNF	6.35525	7.825	-1.46975
AATGTTCCCGACTGA	174	K	G	K174G	QMTFDSAKSGLTRNNF	7.63275	5.94625	1.6865
AGCCTGTTCCATGAG	174	K	G	K174G	QMTFDSAKSGLTRNNF	6.623	5.38625	1.23675
TTGCAACCCTGGGAA	174	K	G	K174G	QMTFDSAKSGLTRNNF	6.23925	7.20025	-0.961
CAGGTTCACCCCCAA	174	K	G	K174G	QMTFDSAKSGLTRNNF	6.93825	6.2115	0.72675
CCACAAACGTACAAC	174	K	G	K174G	QMTFDSAKSGLTRNNF	7.102	7.8985	-0.7965
AAATTGCTCTAACTT	174	K	G	K174G	QMTFDSAKSGLTRNNF	8.49425	6.398	2.09625
CCATGGATTGCCCAC	174	K	G	K174G	QMTFDSAKSGLTRNNF	7.0725	7.227	-0.1545
ATAAGGTGGTAACCT	174	K	G	K174G	QMTFDSAKSGLTRNNF	8.595	8.3105	0.2845
CAAAAATACAGTAAA	174	K	G	K174G	QMTFDSAKSGLTRNNF	6.705	7.57925	-0.87425
CAATATATTGATACG	174	K	G	K174G	QMTFDSAKSGLTRNNF	7.79475	7.97875	-0.184
CCAGGCCTCCTATAT	174	K	G	K174G	QMTFDSAKSGLTRNNF	8.74725	7.968	0.77925
CCGTCTATTAGGGGA	174	K	G	K174G	QMTFDSAKSGLTRNNF	6.02325	6.135	-0.11175
CCACCAACGTAGTTT	174	K	G	K174G	QMTFDSAKSGLTRNNF	7.26325	6.71475	0.5485
CACACCAACCACGAT	174	K	H	K174H	QMTFDSAKSHLTRNNF	8.02525	7.4965	0.52875
CCGGAGAAACGCCCA	174	K	H	K174H	QMTFDSAKSHLTRNNF	9.27425	9.297	-0.02275
ATCATGGCGGCCCGT	174	K	H	K174H	QMTFDSAKSHLTRNNF	6.82275	6.74725	0.0755
TTAAGTTACCAGAGC	174	K	H	K174H	QMTFDSAKSHLTRNNF	9.60625	8.61075	0.9955
CACCTATTTACACGT	174	K	H	K174H	QMTFDSAKSHLTRNNF	6.2185	6.37675	-0.15825
ATGCAAGGGCTGTTG	174	K	I	K174I	QMTFDSAKSILTRNNF	8.22175	6.407	1.81475
CCCCCTCTACAAGCG	174	K	I	K174I	QMTFDSAKSILTRNNF	9.178	7.9025	1.2755
CGATACTTAACATGG	174	K	I	K174I	QMTFDSAKSILTRNNF	6.083	7.2065	-1.1235
GCAGCCGACTTTTGG	174	K	I	K174I	QMTFDSAKSILTRNNF	8.359	6.7825	1.5765
GCCCTATACCCTCAA	174	K	I	K174I	QMTFDSAKSILTRNNF	6.70025	5.30525	1.395
GCGTGAATGAACCGC	174	K	I	K174I	QMTFDSAKSILTRNNF	9.16425	9.077	0.08725
GTTAGAGAATGTGCG	174	K	I	K174I	QMTFDSAKSILTRNNF	6.89975	5.95975	0.94
TACATTTGTCATTTG	174	K	L	K174L	QMTFDSAKSLLTRNNF	7.334	8.5455	-1.2115
TAGATGAACAGATTC	174	K	L	K174L	QMTFDSAKSLLTRNNF	6.12425	6.1415	-0.01725
TAGGTCCAAAGCGGC	174	K	L	K174L	QMTFDSAKSLLTRNNF	8.0405	7.3045	0.736
TCGCCGACGAACCCA	174	K	L	K174L	QMTFDSAKSLLTRNNF	7.108	7.33225	-0.22425
CTTTAATACTGCAGT	174	K	L	K174L	QMTFDSAKSLLTRNNF	6.83075	6.96025	-0.1295
GAGCCAGGCCGATTC	174	K	L	K174L	QMTFDSAKSLLTRNNF	10.2375	9.732	0.5055
GAGTGGCCATAACCG	174	K	L	K174L	QMTFDSAKSLLTRNNF	6.17625	8.812	-2.63575
CTAGCTAGCTTCCCC	174	K	L	K174L	QMTFDSAKSLLTRNNF	6.9895	5.51675	1.47275
CTGGTATACCCTTAA	174	K	L	K174L	QMTFDSAKSLLTRNNF	8.4045	9.4455	-1.041
GCCCGTATAACGCTA	174	K	L	K174L	QMTFDSAKSLLTRNNF	6.593	6.84125	-0.24825
GGTGACATTGACCGC	174	K	L	K174L	QMTFDSAKSLLTRNNF	8.28825	7.8235	0.46475
GTTCATCTACCGGGT	174	K	L	K174L	QMTFDSAKSLLTRNNF	8.593	8.04875	0.54425
CACCTCACTTGTCCT	174	K	L	K174L	QMTFDSAKSLLTRNNF	6.916	7.55725	-0.64125
CCTCCATTCTCTCCA	174	K	L	K174L	QMTFDSAKSLLTRNNF	7.43275	7.03725	0.3955
ACAAAATCACCAAAC	174	K	L	K174L	QMTFDSAKSLLTRNNF	6.7985	7.3335	-0.535
CACCAGCACATTCAT	174	K	L	K174L	QMTFDSAKSLLTRNNF	7.26425	7.5895	-0.32525
CATGCGTAGTGACAA	174	K	L	K174L	QMTFDSAKSLLTRNNF	6.97225	7.28	-0.30775
CGAATACGTCCTGCT	174	K	L	K174L	QMTFDSAKSLLTRNNF	7.32975	8.65675	-1.327
CGGACCTCTAGAAGG	174	K	L	K174L	QMTFDSAKSLLTRNNF	7.005	5.492	1.513
GGGAGGTAATTGGAA	174	K	L	K174L	QMTFDSAKSLLTRNNF	7.90525	8.3965	-0.49125
GTTCTCCATTGTTTA	174	K	L	K174L	QMTFDSAKSLLTRNNF	7.1445	7.225	-0.0805
GTTGAATACTCTGCG	174	K	L	K174L	QMTFDSAKSLLTRNNF	7.49	6.21275	1.27725
TACAGAGAGTAATAT	174	K	L	K174L	QMTFDSAKSLLTRNNF	8.011	6.0645	1.9465
GCCACGATGCGGTGC	174	K	L	K174L	QMTFDSAKSLLTRNNF	8.725	6.81325	1.91175
AGACCTAAGGCCAGA	174	K	L	K174L	QMTFDSAKSLLTRNNF	6.7285	7.15325	-0.42475
AGCGTAATCTACGAC	174	K	L	K174L	QMTFDSAKSLLTRNNF	8.96925	7.4765	1.49275
CAACCCCATCATCCA	174	K	L	K174L	QMTFDSAKSLLTRNNF	7.38975	7.48625	-0.0965
ATAGGTATGTTCCCA	174	K	L	K174L	QMTFDSAKSLLTRNNF	6.39875	6.5425	-0.14375
CAAGACGGCTCTTCG	174	K	L	K174L	QMTFDSAKSLLTRNNF	6.14925	7.8345	-1.68525
TATAATCGGCGCCTA	174	K	M	K174M	QMTFDSAKSMLTRNNF	6.06025	6.10875	-0.0485
CCGTGTTTTGGCGCA	174	K	N	K174N	QMTFDSAKSNLTRNNF	8.50075	8.53975	-0.039
CTCATACACAGTAGA	174	K	N	K174N	QMTFDSAKSNLTRNNF	8.5475	8.911	-0.3635
GATCCCCCGAGTTAC	174	K	N	K174N	QMTFDSAKSNLTRNNF	8.94475	8.96825	-0.0235
CGAACCATCGAGCAC	174	K	N	K174N	QMTFDSAKSNLTRNNF	8.202	7.302	0.9
CCCTAAATCTCTCTC	174	K	N	K174N	QMTFDSAKSNLTRNNF	7.34425	6.5885	0.75575
CGTACATGCCGAGCA	174	K	N	K174N	QMTFDSAKSNLTRNNF	8.06725	6.0635	2.00375
CCCCACACCGTCCCC	174	K	N	K174N	QMTFDSAKSNLTRNNF	7.4705	6.65425	0.81625
TCAGCTTACTCCTTT	174	K	N	K174N	QMTFDSAKSNLTRNNF	6.7895	6.649	0.1405
AACTTCAATAATGCG	174	K	N	K174N	QMTFDSAKSNLTRNNF	5.772	6.67	-0.898
AACTATAAGCCGATA	174	K	N	K174N	QMTFDSAKSNLTRNNF	7.05925	6.24425	0.815
TTAGTAGTGCCCATG	174	K	N	K174N	QMTFDSAKSNLTRNNF	7.40125	8.42675	-1.0255
ACCCCTGAGGCAGTC	174	K	P	K174P	QMTFDSAKSPLTRNNF	6.89875	7.792	-0.89325
TCGCTTCGTTCCCGA	174	K	P	K174P	QMTFDSAKSPLTRNNF	8.3555	9.08975	-0.73425
TGCCTTTGGCAGCTA	174	K	P	K174P	QMTFDSAKSPLTRNNF	9.51775	9.317	0.20075
CTATACCTCCTAACA	174	K	P	K174P	QMTFDSAKSPLTRNNF	6.7515	6.955	-0.2035
CGGGACCCGGCTAAA	174	K	P	K174P	QMTFDSAKSPLTRNNF	7.559	7.80025	-0.24125
CTACAATCGAATGCC	174	K	P	K174P	QMTFDSAKSPLTRNNF	5.8855	6.81625	-0.93075
GGCTAACAAATCCGG	174	K	Q	K174Q	QMTFDSAKSQLTRNNF	6.21125	6.39675	-0.1855
AACTACCACGTCGGC	174	K	Q	K174Q	QMTFDSAKSQLTRNNF	9.34825	9.10525	0.243
AGCCTTATACGGGCT	174	K	Q	K174Q	QMTFDSAKSQLTRNNF	6.9045	6.10975	0.79475
AACGCTCAAGACGAG	174	K	Q	K174Q	QMTFDSAKSQLTRNNF	9.66	9.49575	0.16425
AGCATGCCTCGATCC	174	K	Q	K174Q	QMTFDSAKSQLTRNNF	8.762	8.29925	0.46275
CAACGGTGCGGCGTT	174	K	Q	K174Q	QMTFDSAKSQLTRNNF	6.1825	6.5625	-0.38
GAAGTTGGTTCCTGT	174	K	R	K174R	QMTFDSAKSRLTRNNF	8.46525	7.69375	0.7715
CTATACCCATCATTG	174	K	R	K174R	QMTFDSAKSRLTRNNF	6.19425	6.31025	-0.116
CTCCTATACCACGCA	174	K	R	K174R	QMTFDSAKSRLTRNNF	6.15475	7.19675	-1.042
ACTGCTAGAGACACA	174	K	R	K174R	QMTFDSAKSRLTRNNF	7.74225	6.9835	0.75875
GTGGACGGGCCTTCG	174	K	R	K174R	QMTFDSAKSRLTRNNF	8.8465	7.889	0.9575
TAGCCCTATGTACCT	174	K	R	K174R	QMTFDSAKSRLTRNNF	5.644	6.99	-1.346
CCCTGGGTAAACAAA	174	K	R	K174R	QMTFDSAKSRLTRNNF	6.99425	6.29675	0.6975
CCTCTCACCTCATCC	174	K	R	K174R	QMTFDSAKSRLTRNNF	7.21475	8.378	-1.16325
CCAATGACCCTGGTC	174	K	R	K174R	QMTFDSAKSRLTRNNF	9.28625	9.0275	0.25875
AGAAAGACGTAAATC	174	K	R	K174R	QMTFDSAKSRLTRNNF	7.4565	7.10125	0.35525
AGCCCCCAAACGCAA	174	K	R	K174R	QMTFDSAKSRLTRNNF	7.79125	6.382	1.40925
ACTAAATTACCGGCG	174	K	R	K174R	QMTFDSAKSRLTRNNF	7.2285	6.13125	1.09725
ATAGTTCTAACCGCG	174	K	R	K174R	QMTFDSAKSRLTRNNF	6.29825	6.26975	0.0285
CAGAGCCACAATTCA	174	K	R	K174R	QMTFDSAKSRLTRNNF	5.80475	6.3245	-0.51975
CAGCTAGTTAAATTT	174	K	R	K174R	QMTFDSAKSRLTRNNF	7.7895	6.716	1.0735
TAGGAACCTGGTGTT	174	K	R	K174R	QMTFDSAKSRLTRNNF	6.00175	6.7625	-0.76075
TCGTCTCCCGCGTTT	174	K	R	K174R	QMTFDSAKSRLTRNNF	7.54575	7.2675	0.27825
GTGTTGTCGAATGCA	174	K	R	K174R	QMTFDSAKSRLTRNNF	8.42425	7.4235	1.00075
TAATCATAGTTAAAT	174	K	R	K174R	QMTFDSAKSRLTRNNF	8.35825	6.9935	1.36475
CCAATCAATACACAG	174	K	R	K174R	QMTFDSAKSRLTRNNF	8.377	9.05475	-0.67775
TGACACCACAAGTCA	174	K	R	K174R	QMTFDSAKSRLTRNNF	8.6825	9.08275	-0.40025
ACCCCAGCGCAAGGG	174	K	R	K174R	QMTFDSAKSRLTRNNF	6.58775	6.915	-0.32725
CATGAACAGCCCAGA	174	K	R	K174R	QMTFDSAKSRLTRNNF	6.08625	6.03475	0.0515
TGACGCGTTGAACTT	174	K	R	K174R	QMTFDSAKSRLTRNNF	5.53775	7.97025	-2.4325
TTATTTTGGTCACTA	174	K	R	K174R	QMTFDSAKSRLTRNNF	6.3725	6.1365	0.236
ACACCGGGCGGCAAT	174	K	R	K174R	QMTFDSAKSRLTRNNF	7.93675	7.80425	0.1325
ACACCAACATTCCAC	174	K	R	K174R	QMTFDSAKSRLTRNNF	7.78475	7.33825	0.4465
AACGCACATTATACC	174	K	R	K174R	QMTFDSAKSRLTRNNF	7.877	8.81675	-0.93975
AAACTACTGTATTGG	174	K	R	K174R	QMTFDSAKSRLTRNNF	9.57875	8.20375	1.375
AATGTCACCACCACG	174	K	S	K174S	QMTFDSAKSSLTRNNF	7.91975	8.7145	-0.79475
TGACTTCAAGACGGA	174	K	S	K174S	QMTFDSAKSSLTRNNF	8.5805	6.83025	1.75025
TTAAGGACACACACG	174	K	S	K174S	QMTFDSAKSSLTRNNF	7.13625	7.6195	-0.48325
CATATGAGCCTGACG	174	K	S	K174S	QMTFDSAKSSLTRNNF	7.792	5.6595	2.1325
CACGACCCGGGCAGT	174	K	S	K174S	QMTFDSAKSSLTRNNF	5.836	6.89975	-1.06375
AAGCAATTTCCAAAC	174	K	S	K174S	QMTFDSAKSSLTRNNF	6.776	7.23925	-0.46325
TACTGTTCACGAATC	174	K	S	K174S	QMTFDSAKSSLTRNNF	7.22525	5.86675	1.3585
TAGCCTGTAGAGATT	174	K	S	K174S	QMTFDSAKSSLTRNNF	8.7965	7.78625	1.01025
ATATCCCCCCGACCG	174	K	S	K174S	QMTFDSAKSSLTRNNF	6.78	8.07125	-1.29125
ATCTTTCGGGTATAA	174	K	S	K174S	QMTFDSAKSSLTRNNF	5.76175	7.0235	-1.26175
GCTGGAAAAACGGCG	174	K	S	K174S	QMTFDSAKSSLTRNNF	7.8145	6.73	1.0845
GACCCCTAACTATCA	174	K	S	K174S	QMTFDSAKSSLTRNNF	7.765	6.35225	1.41275
GGGCATATTGACACG	174	K	S	K174S	QMTFDSAKSSLTRNNF	5.89925	6.4495	-0.55025
ACGTGCCAAACGATG	174	K	S	K174S	QMTFDSAKSSLTRNNF	6.362	6.5025	-0.1405
TACCGGACGCGATAG	174	K	S	K174S	QMTFDSAKSSLTRNNF	8.236	8.28875	-0.05275
CCACATACTTGCCAC	174	K	S	K174S	QMTFDSAKSSLTRNNF	7.163	5.5935	1.5695
CGTGAATTGAGCACG	174	K	S	K174S	QMTFDSAKSSLTRNNF	10.0053	11.2148	-1.2095
CTAAGTGTACAAGCC	174	K	S	K174S	QMTFDSAKSSLTRNNF	7.40075	7.58725	-0.1865
CTGCATAGTACAAAC	174	K	S	K174S	QMTFDSAKSSLTRNNF	6.49325	6.038	0.45525
CCTAAAACGCTTATC	174	K	S	K174S	QMTFDSAKSSLTRNNF	8.235	6.8105	1.4245
CGCCCAATTCCCCTG	174	K	S	K174S	QMTFDSAKSSLTRNNF	7.37725	8.6905	-1.31325
CCATACATGTTTTAC	174	K	T	K174T	QMTFDSAKSTLTRNNF	7.37575	8.20475	-0.829
ACTGCGCTGGTATAG	174	K	T	K174T	QMTFDSAKSTLTRNNF	6.72275	6.30275	0.42
AGAACACTACAAAAT	174	K	T	K174T	QMTFDSAKSTLTRNNF	7.27025	8.119	-0.84875
CCTATTTAACAAAAA	174	K	T	K174T	QMTFDSAKSTLTRNNF	7.15325	6.084	1.06925
CCTGAACACAAACGA	174	K	T	K174T	QMTFDSAKSTLTRNNF	6.42925	7.5795	-1.15025
CCTCATGCTATGCAA	174	K	T	K174T	QMTFDSAKSTLTRNNF	8.66225	8.6365	0.02575
ACTGCCAGGGTTACC	174	K	V	K174V	QMTFDSAKSVLTRNNF	9.3855	9.12175	0.26375
CACGCTGTAATTATC	174	K	V	K174V	QMTFDSAKSVLTRNNF	7.337	7.89725	-0.56025
ACCGTAGATGTGCAC	174	K	V	K174V	QMTFDSAKSVLTRNNF	7.7025	7.4935	0.209
ACTTGCAGTGTTCAA	174	K	V	K174V	QMTFDSAKSVLTRNNF	6.814	8.13125	-1.31725
ACGCGTATAACTATC	174	K	V	K174V	QMTFDSAKSVLTRNNF	7.02975	5.299	1.73075
ACCCAAGCCTAACAT	174	K	V	K174V	QMTFDSAKSVLTRNNF	8.02725	8.8365	-0.80925
AACTATCTGAACACC	174	K	V	K174V	QMTFDSAKSVLTRNNF	6.25225	5.8935	0.35875
AACCTTGCTAACGGA	174	K	V	K174V	QMTFDSAKSVLTRNNF	7.68775	7.67075	0.017
AACCTTGAGGATAAG	174	K	V	K174V	QMTFDSAKSVLTRNNF	7.6265	7.22575	0.40075
AACCTATACTCAGCC	174	K	V	K174V	QMTFDSAKSVLTRNNF	6.9895	6.00675	0.98275
CAGAGTCCTGGTCAG	174	K	V	K174V	QMTFDSAKSVLTRNNF	8.566	7.6745	0.8915
AAACCAGACCCGCGA	174	K	V	K174V	QMTFDSAKSVLTRNNF	6.439	6.47625	-0.03725
AACCCTGGGGACTAA	174	K	V	K174V	QMTFDSAKSVLTRNNF	7.9605	6.9255	1.035
CTAGGTCAGGCCGAC	174	K	V	K174V	QMTFDSAKSVLTRNNF	7.93275	5.99225	1.9405
GGGAAGTCATGAGAC	174	K	V	K174V	QMTFDSAKSVLTRNNF	6.17175	6.3275	-0.15575
GTAAATAAAGATAAA	174	K	V	K174V	QMTFDSAKSVLTRNNF	5.89275	6.4075	-0.51475
CATACTCCTCAGTCA	174	K	V	K174V	QMTFDSAKSVLTRNNF	8.0995	7.61525	0.48425
CCACGTCTTACGTCC	174	K	V	K174V	QMTFDSAKSVLTRNNF	6.02075	6.5915	-0.57075
TGATGAACACCCCGT	174	K	V	K174V	QMTFDSAKSVLTRNNF	7.6555	7.9185	-0.263
GGATTTACAGGACCT	174	K	V	K174V	QMTFDSAKSVLTRNNF	7.9965	8.4315	-0.435
GGCAGACTGAGGACT	174	K	V	K174V	QMTFDSAKSVLTRNNF	6.466	6.95	-0.484
CCAGATCAGGCTTGT	174	K	V	K174V	QMTFDSAKSVLTRNNF	7.047	7.1275	-0.0805
CCATAAGGGCAAAAT	174	K	V	K174V	QMTFDSAKSVLTRNNF	8.36175	6.76725	1.5945
GTGATCAAGGCTGGC	174	K	V	K174V	QMTFDSAKSVLTRNNF	6.83925	6.5385	0.30075
CCATATCAGGATTTG	174	K	V	K174V	QMTFDSAKSVLTRNNF	7.40375	7.0845	0.31925
CTACAGTAGACTCTG	174	K	V	K174V	QMTFDSAKSVLTRNNF	7.429	5.96825	1.46075
CTGATCTATTCATGA	174	K	V	K174V	QMTFDSAKSVLTRNNF	6.29575	6.16125	0.1345
GCAAAAGCTAGCGTA	174	K	V	K174V	QMTFDSAKSVLTRNNF	11.0913	10.2135	0.87775
GCGTCGCTATAGCCT	174	K	V	K174V	QMTFDSAKSVLTRNNF	9.037	7.54775	1.48925
GTTTGTGATCAGTCA	174	K	V	K174V	QMTFDSAKSVLTRNNF	6.61125	6.49025	0.121
TCACCCGCAAAAAGA	174	K	V	K174V	QMTFDSAKSVLTRNNF	6.29125	6.82725	-0.536
TCACGTCCTCTACGT	174	K	V	K174V	QMTFDSAKSVLTRNNF	9.296	9.0315	0.2645
ACCCTGTCCAAAGTG	174	K	W	K174W	QMTFDSAKSWLTRNNF	7.70525	7.35675	0.3485
TTACTAGAGCAGGAG	174	K	W	K174W	QMTFDSAKSWLTRNNF	7.31725	7.87725	-0.56
CTATGACTATTCTGG	174	K	W	K174W	QMTFDSAKSWLTRNNF	8.588	8.651	-0.063
GACCCGGCAGAGTCG	174	K	W	K174W	QMTFDSAKSWLTRNNF	7.613	7.9785	-0.3655
GCGTGCCGGATGTCA	174	K	W	K174W	QMTFDSAKSWLTRNNF	8.6835	7.59725	1.08625
TCTACATCAACACAA	174	K	W	K174W	QMTFDSAKSWLTRNNF	7.53925	6.84025	0.699
CTACTTCACGCATAC	174	K	W	K174W	QMTFDSAKSWLTRNNF	6.52025	6.96125	-0.441
CCAGAGTAACACATA	174	K	W	K174W	QMTFDSAKSWLTRNNF	7.07775	8.162	-1.08425
CAGCATGTTCCTCGG	174	K	W	K174W	QMTFDSAKSWLTRNNF	8.5915	6.723	1.8685
ACCCAAGCCAAGAAC	174	K	Y	K174Y	QMTFDSAKSYLTRNNF	7.566	7.7975	-0.2315
ACCCCAAATGATCCA	174	K	Y	K174Y	QMTFDSAKSYLTRNNF	7.12075	7.449	-0.32825
CGACCCCGCTACAGG	174	K	Y	K174Y	QMTFDSAKSYLTRNNF	8.25125	7.48475	0.7665
AAACCTGTAAGATCT	174	K	Y	K174Y	QMTFDSAKSYLTRNNF	7.91925	5.75375	2.1655
TCACGTCGCGGCGGC	174	K	Y	K174Y	QMTFDSAKSYLTRNNF	8.88225	7.48375	1.3985
GCGGATTACCGTTCG	174	K	Y	K174Y	QMTFDSAKSYLTRNNF	7.293	6.06625	1.22675
ATATGTCTGGCTCTC	174	K	Y	K174Y	QMTFDSAKSYLTRNNF	7.458	6.80625	0.65175
TCCTAACTAGCCACC	174	K	Y	K174Y	QMTFDSAKSYLTRNNF	8.64475	7.5335	1.11125
ATCGGCAACCCTCAC	174	K	Y	K174Y	QMTFDSAKSYLTRNNF	8.2445	8.15125	0.09325
TACATTTATTATGCA	174	K	Y	K174Y	QMTFDSAKSYLTRNNF	6.8245	5.8865	0.938
AAAATGGCATCCAGG	175	L	STOP	L175*	QMTFDSAKSK*TRNNF	5.7505	7.34725	-1.59675
CCCCCAAAATGCAAA	175	L	STOP	L175*	QMTFDSAKSK*TRNNF	6.28925	8.2845	-1.99525
CGTCATTAGCCCGTT	175	L	STOP	L175*	QMTFDSAKSK*TRNNF	8.32425	8.67475	-0.3505
CGTTTATACGCCGAA	175	L	STOP	L175*	QMTFDSAKSK*TRNNF	7.82825	8.43625	-0.608
TGCGCACCTATCTCA	175	L	STOP	L175*	QMTFDSAKSK*TRNNF	9.2505	9.508	-0.2575
GATCTAACACCCACA	175	L	STOP	L175*	QMTFDSAKSK*TRNNF	6.4435	7.2555	-0.812
GTTACAAGACCGGGA	175	L	STOP	L175*	QMTFDSAKSK*TRNNF	6.5535	7.6535	-1.1
GAGCCTACGTCAGCC	175	L	STOP	L175*	QMTFDSAKSK*TRNNF	6.50575	7.22425	-0.7185
TAAGACCCGAAAACC	175	L	STOP	L175*	QMTFDSAKSK*TRNNF	6.68425	7.119	-0.43475
TCCCTGACACCTTAT	175	L	A	L175A	QMTFDSAKSKATRNNF	5.79125	6.45025	-0.659
TTAATACCCCTGCGT	175	L	A	L175A	QMTFDSAKSKATRNNF	8.54725	6.8335	1.71375
ACCTTTTGAAGGTGC	175	L	A	L175A	QMTFDSAKSKATRNNF	7.154	8.25275	-1.09875
AGCGCGCCTACACTT	175	L	A	L175A	QMTFDSAKSKATRNNF	8.8975	7.8065	1.091
AGTGCTTAGATACGA	175	L	A	L175A	QMTFDSAKSKATRNNF	6.40375	7.86025	-1.4565
CCGATACACAAGTAA	175	L	A	L175A	QMTFDSAKSKATRNNF	6.485	7.621	-1.136
TAGACATTAAATTCC	175	L	A	L175A	QMTFDSAKSKATRNNF	5.4235	7.246	-1.8225
TCATACCGTCTGACT	175	L	A	L175A	QMTFDSAKSKATRNNF	8.28175	8.44225	-0.1605
CCTTACAATCCCAAA	175	L	A	L175A	QMTFDSAKSKATRNNF	6.2225	7.48825	-1.26575
CGAGTAGTTAAAATG	175	L	A	L175A	QMTFDSAKSKATRNNF	6.45375	6.38225	0.0715
CGGCCTATTTTCGAG	175	L	A	L175A	QMTFDSAKSKATRNNF	6.6815	5.917	0.7645
GCGCTGATATTGGGC	175	L	A	L175A	QMTFDSAKSKATRNNF	6.8265	7.67225	-0.84575
CCCTCTTAGATGTTC	175	L	C	L175C	QMTFDSAKSKCTRNNF	9.57575	7.927	1.64875
AGGACGCTCCAGGAC	175	L	C	L175C	QMTFDSAKSKCTRNNF	7.10375	6.68425	0.4195
CGGATCATGTGTCAA	175	L	C	L175C	QMTFDSAKSKCTRNNF	7.7175	7.383	0.3345
ACACTTCCCGACACG	175	L	C	L175C	QMTFDSAKSKCTRNNF	6.69425	6.13325	0.561
ATCCACCAAACATGT	175	L	C	L175C	QMTFDSAKSKCTRNNF	9.31425	8.11525	1.199
TCCGCACAGATCACG	175	L	C	L175C	QMTFDSAKSKCTRNNF	6.22225	6.38125	-0.159
TGTAAGCACGATCCT	175	L	C	L175C	QMTFDSAKSKCTRNNF	6.93725	7.85775	-0.9205
AGGTGTATGGTCATC	175	L	C	L175C	QMTFDSAKSKCTRNNF	8.68725	7.52275	1.1645
CAACCCTGCTCTCCA	175	L	C	L175C	QMTFDSAKSKCTRNNF	7.77725	8.122	-0.34475
CCCTTCTGCGTTCGG	175	L	C	L175C	QMTFDSAKSKCTRNNF	7.4005	7.94225	-0.54175
CCGAAAGAGACGATT	175	L	C	L175C	QMTFDSAKSKCTRNNF	7.083	8.11	-1.027
GCCGTAACAACAGAG	175	L	C	L175C	QMTFDSAKSKCTRNNF	8.26125	5.8395	2.42175
TTACCCTCACGATAA	175	L	C	L175C	QMTFDSAKSKCTRNNF	9.32375	8.227	1.09675
TTACGTCATCGCCTG	175	L	C	L175C	QMTFDSAKSKCTRNNF	8.54325	8.04775	0.4955
AAACCATCAACTAAG	175	L	D	L175D	QMTFDSAKSKDTRNNF	5.67475	6.685	-1.01025
AGAGCCGACCTGAAT	175	L	D	L175D	QMTFDSAKSKDTRNNF	5.49675	6.6115	-1.11475
CATACTTAACTCAGA	175	L	D	L175D	QMTFDSAKSKDTRNNF	6.9765	7.02725	-0.05075
CGCATATAACTGATG	175	L	D	L175D	QMTFDSAKSKDTRNNF	6.00175	7.36525	-1.3635
TGCGTTATCCTGGAC	175	L	D	L175D	QMTFDSAKSKDTRNNF	9.8835	10.0983	-0.21475
AGACGATCTAATATT	175	L	E	L175E	QMTFDSAKSKETRNNF	6.21075	8.19125	-1.9805
CGCCGGGCCATATGC	175	L	E	L175E	QMTFDSAKSKETRNNF	7.807	7.78	0.027
GACATTCACTAAGAC	175	L	E	L175E	QMTFDSAKSKETRNNF	6.27575	7.931	-1.65525
TACTATAAAATTCTG	175	L	E	L175E	QMTFDSAKSKETRNNF	6.17975	7.03375	-0.854
GCCCGTCTTAGATAG	175	L	E	L175E	QMTFDSAKSKETRNNF	7.92675	7.08325	0.8435
AGTTATATCTTAGTC	175	L	F	L175F	QMTFDSAKSKFTRNNF	7.04275	6.3055	0.73725
ATACATCCACCACTA	175	L	F	L175F	QMTFDSAKSKFTRNNF	6.4275	7.693	-1.2655
CCAAAACTCACCGTT	175	L	F	L175F	QMTFDSAKSKFTRNNF	7.8995	7.0765	0.823
CATATCTAAAGGAAG	175	L	F	L175F	QMTFDSAKSKFTRNNF	7.04	6.691	0.349
AGTGTCCTATCCCTG	175	L	F	L175F	QMTFDSAKSKFTRNNF	7.5235	7.7055	-0.182
AAGACACACTGTCAC	175	L	F	L175F	QMTFDSAKSKFTRNNF	10.0378	9.57375	0.464
TCCATCGGTAATCAA	175	L	F	L175F	QMTFDSAKSKFTRNNF	6.97875	6.45675	0.522
CGATGTCACTAAAGG	175	L	F	L175F	QMTFDSAKSKFTRNNF	7.5645	7.5755	-0.011
GTTGCACGATCTATA	175	L	F	L175F	QMTFDSAKSKFTRNNF	8.2475	7.8905	0.357
GAGGATAGGTGATAA	175	L	F	L175F	QMTFDSAKSKFTRNNF	6.29675	6.18725	0.1095
GCCAAGCATATGTCT	175	L	G	L175G	QMTFDSAKSKGTRNNF	7.2305	6.5115	0.719
GATTTCTACACGAAC	175	L	G	L175G	QMTFDSAKSKGTRNNF	6.9965	6.17775	0.81875
GAGCTACAGATAGGG	175	L	G	L175G	QMTFDSAKSKGTRNNF	6.03075	6.12	-0.08925
GCGCCGAAATGATCT	175	L	G	L175G	QMTFDSAKSKGTRNNF	6.642	7.76	-1.118
CTGACCCGGCTGACC	175	L	G	L175G	QMTFDSAKSKGTRNNF	7.02	8.6675	-1.6475
GGGTCAACGGCACTC	175	L	G	L175G	QMTFDSAKSKGTRNNF	6.8205	8.51575	-1.69525
CTAACTTCGATTTCT	175	L	G	L175G	QMTFDSAKSKGTRNNF	6.19425	6.73975	-0.5455
CGTAACGATCCGCAA	175	L	G	L175G	QMTFDSAKSKGTRNNF	6.03175	7.0545	-1.02275
GGTCGCAGACCTGAA	175	L	G	L175G	QMTFDSAKSKGTRNNF	8.959	6.85525	2.10375
GTTCATCAGTCCGAC	175	L	G	L175G	QMTFDSAKSKGTRNNF	7.4845	6.26475	1.21975
TTTGCAGCGCTACTC	175	L	G	L175G	QMTFDSAKSKGTRNNF	6.12875	7.24825	-1.1195
TCGATCCTACCTGTT	175	L	G	L175G	QMTFDSAKSKGTRNNF	6.143	7.77125	-1.62825
TTTGGCCTTGTAAGA	175	L	G	L175G	QMTFDSAKSKGTRNNF	8.414	7.315	1.099
CGAATTCACAGCGAC	175	L	G	L175G	QMTFDSAKSKGTRNNF	8.594	9.1945	-0.6005
CCCCAGCCAACCCCA	175	L	G	L175G	QMTFDSAKSKGTRNNF	8.49525	7.205	1.29025
ATATATCCCCGGTAA	175	L	G	L175G	QMTFDSAKSKGTRNNF	6.1945	6.2005	-0.006
ACACAAACTCCGACA	175	L	G	L175G	QMTFDSAKSKGTRNNF	5.7055	6.8295	-1.124
CCATACAAACAGTAC	175	L	G	L175G	QMTFDSAKSKGTRNNF	6.07	6.76325	-0.69325
ACTTGATCCCTCGTA	175	L	G	L175G	QMTFDSAKSKGTRNNF	6.3175	7.22325	-0.90575
CACCCGTATCTTCGT	175	L	G	L175G	QMTFDSAKSKGTRNNF	6.214	8.06	-1.846
CATTCCCCTCGTTAT	175	L	G	L175G	QMTFDSAKSKGTRNNF	8.1105	8.1635	-0.053
ACCCTGATTTCGAGC	175	L	G	L175G	QMTFDSAKSKGTRNNF	6.13325	7.92175	-1.7885
ACACGTCACACCTAG	175	L	G	L175G	QMTFDSAKSKGTRNNF	6.437	6.944	-0.507
ACAGTGCGTCCAGCA	175	L	G	L175G	QMTFDSAKSKGTRNNF	5.84975	7.1045	-1.25475
CACAGGCGTTGGTAA	175	L	H	L175H	QMTFDSAKSKHTRNNF	8.01525	7.45375	0.5615
AGTTGCTAATGGGGA	175	L	H	L175H	QMTFDSAKSKHTRNNF	5.8895	6.316	-0.4265
ATCCCGTCATTGGGT	175	L	H	L175H	QMTFDSAKSKHTRNNF	6.04925	6.07525	-0.026
GCTGAACGTGCTAAC	175	L	H	L175H	QMTFDSAKSKHTRNNF	8.132	6.907	1.225
TACAAATTGGCGTTA	175	L	H	L175H	QMTFDSAKSKHTRNNF	6.07225	7.25775	-1.1855
AAGTAAAACTAAGCC	175	L	I	L175I	QMTFDSAKSKITRNNF	8.181	7.6275	0.5535
AAATGATCGAACCCG	175	L	I	L175I	QMTFDSAKSKITRNNF	6.25075	6.78	-0.52925
CAACCAATACATGAA	175	L	I	L175I	QMTFDSAKSKITRNNF	7.0225	6.9335	0.089
GCACGTGCTCCTCGC	175	L	I	L175I	QMTFDSAKSKITRNNF	6.846	5.86725	0.97875
TGCACCCAAAAACCT	175	L	I	L175I	QMTFDSAKSKITRNNF	6.09825	7.164	-1.06575
TCGGCTCCCATATGC	175	L	I	L175I	QMTFDSAKSKITRNNF	6.59175	6.725	-0.13325
GCGATACGGCAAGCG	175	L	I	L175I	QMTFDSAKSKITRNNF	6.48325	6.306	0.17725
TTTTTCGTTACATAA	175	L	I	L175I	QMTFDSAKSKITRNNF	7.505	7.96175	-0.45675
ACTCTTTGGTTAGCC	175	L	K	L175K	QMTFDSAKSKKTRNNF	6.63275	8.1055	-1.47275
CGTAATGATGCGATA	175	L	K	L175K	QMTFDSAKSKKTRNNF	6.59825	8.4835	-1.88525
TGAACAATCCAAGTA	175	L	K	L175K	QMTFDSAKSKKTRNNF	6.0875	6.70675	-0.61925
CGTACTGTGTTAACT	175	L	K	L175K	QMTFDSAKSKKTRNNF	6.57675	8.065	-1.48825
TAGCCATCAAATAAG	175	L	M	L175M	QMTFDSAKSKMTRNNF	8.009	6.4245	1.5845
GTTCGGGTAACCAGT	175	L	M	L175M	QMTFDSAKSKMTRNNF	7.35775	8.63175	-1.274
TATCCACCTAAGGAC	175	L	M	L175M	QMTFDSAKSKMTRNNF	6.29975	6.035	0.26475
AAAAAGCTCAATACC	175	L	M	L175M	QMTFDSAKSKMTRNNF	9.27975	7.65125	1.6285
CCCAACGAACAGCGT	175	L	M	L175M	QMTFDSAKSKMTRNNF	8.23925	5.19475	3.0445
ATCCCAAACGCCCAA	175	L	N	L175N	QMTFDSAKSKNTRNNF	6.70475	7.7615	-1.05675
AACAAAAATCCCACA	175	L	N	L175N	QMTFDSAKSKNTRNNF	7.23225	7.3455	-0.11325
CTAAGCTACACAGTG	175	L	N	L175N	QMTFDSAKSKNTRNNF	7.1585	9.06675	-1.90825
GGGCGGATCATCGTT	175	L	N	L175N	QMTFDSAKSKNTRNNF	7.71625	6.77725	0.939
AACTATTCTGCCGGA	175	L	N	L175N	QMTFDSAKSKNTRNNF	7.908	6.762	1.146
GCGGTTCAATACCGT	175	L	P	L175P	QMTFDSAKSKPTRNNF	6.51425	8.37675	-1.8625
CAAGATCACTTTACG	175	L	P	L175P	QMTFDSAKSKPTRNNF	7.8145	8.958	-1.1435
TACTGATAGTTCGCT	175	L	P	L175P	QMTFDSAKSKPTRNNF	6.76025	7.31775	-0.5575
TGCGGGAAGCGTTCA	175	L	P	L175P	QMTFDSAKSKPTRNNF	8.527	8.80025	-0.27325
TAATTTCCTATTCCA	175	L	Q	L175Q	QMTFDSAKSKQTRNNF	6.1435	6.89775	-0.75425
CCGCTGCACGGCTGT	175	L	Q	L175Q	QMTFDSAKSKQTRNNF	6.77375	6.96075	-0.187
TCTAACTAATAAGCC	175	L	Q	L175Q	QMTFDSAKSKQTRNNF	7.03125	6.35025	0.681
CCCGCGCCGAAAACA	175	L	Q	L175Q	QMTFDSAKSKQTRNNF	7.4225	7.32625	0.09625
CAATTTAAGTCAGTA	175	L	Q	L175Q	QMTFDSAKSKQTRNNF	7.17075	8.1315	-0.96075
CCGCAAAGACCACCT	175	L	R	L175R	QMTFDSAKSKRTRNNF	6.18075	8.51825	-2.3375
CCGCCCCCGGCAAGA	175	L	R	L175R	QMTFDSAKSKRTRNNF	5.86975	6.4945	-0.62475
CCCGGCGTCATACCA	175	L	R	L175R	QMTFDSAKSKRTRNNF	7.01275	6.14475	0.868
CAATGTGATACGCAG	175	L	R	L175R	QMTFDSAKSKRTRNNF	6.03925	7.0295	-0.99025
CCTTACGCCCTAAAC	175	L	R	L175R	QMTFDSAKSKRTRNNF	8.221	8.155	0.066
CCCACCAAGTGATTC	175	L	R	L175R	QMTFDSAKSKRTRNNF	7.09575	6.5425	0.55325
ATCAGTCCATGACAT	175	L	R	L175R	QMTFDSAKSKRTRNNF	9.0815	8.78425	0.29725
AACGTACCCTAAGAC	175	L	R	L175R	QMTFDSAKSKRTRNNF	6.97525	6.64025	0.335
AATAAACACAAATGG	175	L	R	L175R	QMTFDSAKSKRTRNNF	6.31625	5.97725	0.339
AGAATGGATTAGGCG	175	L	R	L175R	QMTFDSAKSKRTRNNF	6.12175	6.3165	-0.19475
CGCCCTTTATGCGCC	175	L	R	L175R	QMTFDSAKSKRTRNNF	7.037	6.89975	0.13725
ACGAACTAAGAAGGC	175	L	R	L175R	QMTFDSAKSKRTRNNF	5.49425	6.80575	-1.3115
CTAGTCTGTCGTGGC	175	L	R	L175R	QMTFDSAKSKRTRNNF	8.41675	8.7165	-0.29975
CTGCGTCCAAAGTCT	175	L	R	L175R	QMTFDSAKSKRTRNNF	6.21	6.757	-0.547
TACACCTTGAGCTAT	175	L	R	L175R	QMTFDSAKSKRTRNNF	7.56975	8.60175	-1.032
TACCCTTCCCCTATG	175	L	R	L175R	QMTFDSAKSKRTRNNF	8.206	6.87625	1.32975
TCCGCATATAGAGTT	175	L	R	L175R	QMTFDSAKSKRTRNNF	7.71	7.40675	0.30325
TTCCCGGACGCCTGG	175	L	R	L175R	QMTFDSAKSKRTRNNF	6.91575	6.698	0.21775
GTCACACAGACGTGT	175	L	R	L175R	QMTFDSAKSKRTRNNF	8.63475	7.653	0.98175
TCTCAACTAACAAAG	175	L	R	L175R	QMTFDSAKSKRTRNNF	6.89825	6.24025	0.658
TGAGCGCAATTATTT	175	L	R	L175R	QMTFDSAKSKRTRNNF	7.67875	7.28725	0.3915
TGGGCGTCGAGATTT	175	L	R	L175R	QMTFDSAKSKRTRNNF	7.3725	7.029	0.3435
CCCTACCATGTAACC	175	L	S	L175S	QMTFDSAKSKSTRNNF	7.44625	7.309	0.13725
CCCCAAATAACTAGG	175	L	S	L175S	QMTFDSAKSKSTRNNF	7.14925	8.21175	-1.0625
CACATCCTGTTTCAG	175	L	S	L175S	QMTFDSAKSKSTRNNF	6.254	7.00675	-0.75275
CCCAGTCTATCTGAT	175	L	S	L175S	QMTFDSAKSKSTRNNF	7.242	8.7265	-1.4845
ACTTTGCCTAGGTTT	175	L	S	L175S	QMTFDSAKSKSTRNNF	6.65925	6.71725	-0.058
AGCCCTACACTGTAA	175	L	S	L175S	QMTFDSAKSKSTRNNF	6.45125	6.81725	-0.366
CCCTGTTCAGAGGAG	175	L	S	L175S	QMTFDSAKSKSTRNNF	6.739	7.18925	-0.45025
TACACCAACCGCACT	175	L	S	L175S	QMTFDSAKSKSTRNNF	6.916	8.34975	-1.43375
TGGCATTGTTTGATC	175	L	S	L175S	QMTFDSAKSKSTRNNF	6.5305	8.2355	-1.705
ACCATAATGCTGGAC	175	L	S	L175S	QMTFDSAKSKSTRNNF	6.675	7.29825	-0.62325
CGGACTCTTCCACCG	175	L	S	L175S	QMTFDSAKSKSTRNNF	8.29475	7.588	0.70675
GATGCCCACAGATGT	175	L	S	L175S	QMTFDSAKSKSTRNNF	6.1215	8.1185	-1.997
GATTGAGTTATGGCA	175	L	S	L175S	QMTFDSAKSKSTRNNF	5.89825	7.0145	-1.11625
GGATCTGAGAACCGC	175	L	S	L175S	QMTFDSAKSKSTRNNF	8.60375	8.29525	0.3085
TCATGCGGCCTTAGG	175	L	S	L175S	QMTFDSAKSKSTRNNF	7.42375	8.0055	-0.58175
TCCCTCTAATGTCAT	175	L	S	L175S	QMTFDSAKSKSTRNNF	7.58375	8.06575	-0.482
TCGGTCATAGACACG	175	L	S	L175S	QMTFDSAKSKSTRNNF	9.8865	10.3305	-0.444
CTCTCCTAAGTCCTT	175	L	S	L175S	QMTFDSAKSKSTRNNF	6.77975	6.6415	0.13825
GATAAATCTCCCGGT	175	L	S	L175S	QMTFDSAKSKSTRNNF	7.0925	5.72325	1.36925
ACGCCCCCGCAGAGG	175	L	S	L175S	QMTFDSAKSKSTRNNF	6.00275	6.38775	-0.385
AAACATCCGGCGCTT	175	L	T	L175T	QMTFDSAKSKTTRNNF	7.096	6.13825	0.95775
ATATGAATGATTATT	175	L	T	L175T	QMTFDSAKSKTTRNNF	9.359	8.78475	0.57425
AAAGCCTCGAGATAG	175	L	T	L175T	QMTFDSAKSKTTRNNF	7.20325	7.26675	-0.0635
GCAACCCAGCCAAAT	175	L	T	L175T	QMTFDSAKSKTTRNNF	6.18625	7.343	-1.15675
AGCCGTGGAATCGTG	175	L	T	L175T	QMTFDSAKSKTTRNNF	9.63775	7.2875	2.35025
AAAGCACGCACCCCT	175	L	T	L175T	QMTFDSAKSKTTRNNF	8.035	7.6245	0.4105
GCGCCACCTCCGTTT	175	L	T	L175T	QMTFDSAKSKTTRNNF	5.87775	6.18075	-0.303
GTGCGAATCATACCC	175	L	T	L175T	QMTFDSAKSKTTRNNF	7.12175	6.1775	0.94425
GGACCTGGGGGAGCT	175	L	T	L175T	QMTFDSAKSKTTRNNF	8.4	7.872	0.528
GGTGGCTATTGACCA	175	L	T	L175T	QMTFDSAKSKTTRNNF	6.55925	7.47125	-0.912
ACCACTAGGCCGAGA	175	L	V	L175V	QMTFDSAKSKVTRNNF	9.12375	8.86	0.26375
ACGGACGTTCAAATC	175	L	V	L175V	QMTFDSAKSKVTRNNF	6.4925	6.31575	0.17675
ACGGCTTCCGTTCGG	175	L	V	L175V	QMTFDSAKSKVTRNNF	7.309	7.69875	-0.38975
AGATGGCGTTCCACT	175	L	V	L175V	QMTFDSAKSKVTRNNF	8.30075	7.56625	0.7345
ATCAAATGACCACCT	175	L	V	L175V	QMTFDSAKSKVTRNNF	8.17425	8.5525	-0.37825
TGGCCCACGAGACAA	175	L	V	L175V	QMTFDSAKSKVTRNNF	8.53325	7.46975	1.0635
TAGATTCCACTAACT	175	L	V	L175V	QMTFDSAKSKVTRNNF	7.88525	9.22975	-1.3445
TCGAAAACCTAATAG	175	L	V	L175V	QMTFDSAKSKVTRNNF	7.05625	6.77875	0.2775
GCTTTATGTCTATGG	175	L	V	L175V	QMTFDSAKSKVTRNNF	6.62175	6.923	-0.30125
GGGTGCCAAAACGCC	175	L	V	L175V	QMTFDSAKSKVTRNNF	6.674	5.38525	1.28875
TATCATCGTTCGGAT	175	L	V	L175V	QMTFDSAKSKVTRNNF	9.05425	7.66325	1.391
CGTTTCGCCTAAAAA	175	L	V	L175V	QMTFDSAKSKVTRNNF	7.657	5.5095	2.1475
GGTGACATGTCCGTC	175	L	V	L175V	QMTFDSAKSKVTRNNF	6.11275	6.01875	0.094
GTCCACCAAAATACC	175	L	V	L175V	QMTFDSAKSKVTRNNF	8.46175	7.09725	1.3645
CCAAAACATGTAAGA	175	L	V	L175V	QMTFDSAKSKVTRNNF	8.66625	8.73125	-0.065
CCTATCCTTTTTGTC	175	L	V	L175V	QMTFDSAKSKVTRNNF	8.6815	7.6645	1.017
CCAGTGTACCCGAGT	175	L	V	L175V	QMTFDSAKSKVTRNNF	6.8505	6.87625	-0.02575
CTCCGATCCGGAATC	175	L	V	L175V	QMTFDSAKSKVTRNNF	8.048	7.93925	0.10875
CGTCCCAGCCGATAT	175	L	W	L175W	QMTFDSAKSKWTRNNF	6.826	7.29875	-0.47275
GAATGACGTAGTTAG	175	L	W	L175W	QMTFDSAKSKWTRNNF	10.3295	8.9995	1.33
CCGTCAGAAAGCTTG	175	L	W	L175W	QMTFDSAKSKWTRNNF	7.54825	7.06775	0.4805
GGACGCTCATATCCG	175	L	W	L175W	QMTFDSAKSKWTRNNF	7.9635	7.168	0.7955
CGATGCTCAACACAA	175	L	W	L175W	QMTFDSAKSKWTRNNF	7.6015	8.18675	-0.58525
AGTGCCCTTGCATGA	175	L	W	L175W	QMTFDSAKSKWTRNNF	8.42425	8.6515	-0.22725
CATGTCACAACAAAC	175	L	W	L175W	QMTFDSAKSKWTRNNF	6.70325	8.59975	-1.8965
GCACGAGTTTCCGTC	175	L	W	L175W	QMTFDSAKSKWTRNNF	8.98875	9.39475	-0.406
ACATCCTGGTTATGA	175	L	Y	L175Y	QMTFDSAKSKYTRNNF	6.88175	7.92725	-1.0455
AGAAATTGCTGACTG	175	L	Y	L175Y	QMTFDSAKSKYTRNNF	6.35475	7.05775	-0.703
CATTACGTCACCAAC	175	L	Y	L175Y	QMTFDSAKSKYTRNNF	9.288	8.8565	0.4315
GAATCTAAAACGGTT	175	L	Y	L175Y	QMTFDSAKSKYTRNNF	7.811	6.1075	1.7035
GCTCCAGCATTTACC	175	L	Y	L175Y	QMTFDSAKSKYTRNNF	7.53225	7.00425	0.528
GCTTTAACATGTTGT	175	L	Y	L175Y	QMTFDSAKSKYTRNNF	8.39625	7.178	1.21825
TGCTATGACCGCCTT	175	L	Y	L175Y	QMTFDSAKSKYTRNNF	7.29075	6.46525	0.8255
TTAGGCCAAGAAACA	175	L	Y	L175Y	QMTFDSAKSKYTRNNF	5.8635	8.23625	-2.37275
AAATAACATCTTATT	176	T	STOP	T176*	QMTFDSAKSKL*RNNF	6.2695	7.06625	-0.79675
AAATGTTTCGGACTC	176	T	STOP	T176*	QMTFDSAKSKL*RNNF	5.93325	7.4015	-1.46825
ACGTAGCCCCCCTTC	176	T	STOP	T176*	QMTFDSAKSKL*RNNF	5.54675	6.722	-1.17525
AGTTGGCATGTTACA	176	T	STOP	T176*	QMTFDSAKSKL*RNNF	6.29225	8.288	-1.99575
ATATGAGCAGAGAAT	176	T	STOP	T176*	QMTFDSAKSKL*RNNF	5.6095	7.07	-1.4605
ATCTTGTGTTCAACA	176	T	STOP	T176*	QMTFDSAKSKL*RNNF	7.5485	7.76125	-0.21275
CAGTTGCCCTAAAAC	176	T	STOP	T176*	QMTFDSAKSKL*RNNF	5.843	7.487	-1.644
CCGCTAACAAACATA	176	T	STOP	T176*	QMTFDSAKSKL*RNNF	5.8605	7.31225	-1.45175
CCTGTCACAGCAATC	176	T	STOP	T176*	QMTFDSAKSKL*RNNF	5.6775	7.868	-2.1905
CGTGTAAGGGTAGCG	176	T	STOP	T176*	QMTFDSAKSKL*RNNF	6.5885	7.97975	-1.39125
GATTCGTGGATGTAC	176	T	STOP	T176*	QMTFDSAKSKL*RNNF	5.97875	7.041	-1.06225
TTGATAACTTCACTC	176	T	STOP	T176*	QMTFDSAKSKL*RNNF	7.7525	7.76075	-0.00825
CGATAACAAACCAAT	176	T	STOP	T176*	QMTFDSAKSKL*RNNF	6.4585	7.71175	-1.25325
TGGAACACCACAGCC	176	T	STOP	T176*	QMTFDSAKSKL*RNNF	6.5835	8.164	-1.5805
CGGGACCTTAAATGA	176	T	STOP	T176*	QMTFDSAKSKL*RNNF	8.49775	8.18275	0.315
CACAATATTGTAGCT	176	T	A	T176A	QMTFDSAKSKLARNNF	7.11075	7.1925	-0.08175
CACGTCCTGTACTCC	176	T	A	T176A	QMTFDSAKSKLARNNF	6.38225	5.718	0.66425
CCCAAATCTTCGAAG	176	T	A	T176A	QMTFDSAKSKLARNNF	5.987	6.4875	-0.5005
CGAACAATGGTGGTC	176	T	A	T176A	QMTFDSAKSKLARNNF	6.457	5.88325	0.57375
CGATAGATGGACAAG	176	T	A	T176A	QMTFDSAKSKLARNNF	6.6695	6.6525	0.017
TACAACATCAGATAC	176	T	A	T176A	QMTFDSAKSKLARNNF	5.75125	8.0215	-2.27025
TAGGTGGGACTCATC	176	T	A	T176A	QMTFDSAKSKLARNNF	5.63975	7.1235	-1.48375
TGGCCGCGCATTCCA	176	T	A	T176A	QMTFDSAKSKLARNNF	6.83075	6.394	0.43675
CAACGGGTTGATGCT	176	T	A	T176A	QMTFDSAKSKLARNNF	7.44675	6.40825	1.0385
GATTACTCGGGGGTC	176	T	A	T176A	QMTFDSAKSKLARNNF	7.1985	8.54975	-1.35125
GCGAACGAGCGATAG	176	T	A	T176A	QMTFDSAKSKLARNNF	6.46	5.629	0.831
GGATCCTCGCATACC	176	T	A	T176A	QMTFDSAKSKLARNNF	6.201	6.38625	-0.18525
AAAGTCCAGGTTCTC	176	T	A	T176A	QMTFDSAKSKLARNNF	7.61975	7.10725	0.5125
ACAGTCCATAACGAC	176	T	A	T176A	QMTFDSAKSKLARNNF	6.3775	7.0615	-0.684
ACTAATCTTGTAGTG	176	T	A	T176A	QMTFDSAKSKLARNNF	7.34475	7.39575	-0.051
AGTCGTTCGTGCTTA	176	T	A	T176A	QMTFDSAKSKLARNNF	7.503	7.9755	-0.4725
ATTAAACAATCTAGC	176	T	A	T176A	QMTFDSAKSKLARNNF	7.2575	7.15675	0.10075
CGTAATATTAATGTT	176	T	A	T176A	QMTFDSAKSKLARNNF	6.8265	5.922	0.9045
CTCAGACTCGCTATT	176	T	A	T176A	QMTFDSAKSKLARNNF	5.52725	6.625	-1.09775
CTTGGCCCCACCTCG	176	T	A	T176A	QMTFDSAKSKLARNNF	7.6905	8.038	-0.3475
GAAGCAAAGCCCATT	176	T	A	T176A	QMTFDSAKSKLARNNF	7.07425	7.11775	-0.0435
CACCCACCTACGTAG	176	T	C	T176C	QMTFDSAKSKLCRNNF	8.01475	6.951	1.06375
TTGGTTCTGCACTCA	176	T	C	T176C	QMTFDSAKSKLCRNNF	8.99625	8.71875	0.2775
CAGATGTAATCTAAA	176	T	C	T176C	QMTFDSAKSKLCRNNF	5.7855	6.81375	-1.02825
ATACTACAAACAAAC	176	T	C	T176C	QMTFDSAKSKLCRNNF	6.802	7.54825	-0.74625
ATACTAAATGTAGAC	176	T	C	T176C	QMTFDSAKSKLCRNNF	7.21625	8.2835	-1.06725
TGATTTCACAAGAAT	176	T	C	T176C	QMTFDSAKSKLCRNNF	7.49425	6.19875	1.2955
TTGGAACACGTCGAC	176	T	C	T176C	QMTFDSAKSKLCRNNF	9.2425	9.06275	0.17975
AACACGACAAAAGCA	176	T	C	T176C	QMTFDSAKSKLCRNNF	7.60325	8.50975	-0.9065
GACGTCTTCCCCCCA	176	T	C	T176C	QMTFDSAKSKLCRNNF	6.74675	6.96925	-0.2225
TAAGCCAGGCTAAAC	176	T	C	T176C	QMTFDSAKSKLCRNNF	6.98125	7.25275	-0.2715
[truncated: 1,459 more rows]

## Sheet: Fig. 1C
barcode	position	wt_aa	mut_aa	code	sequence	Log2(CPM+offset) - GFP-BAK-HIGH	Log2(CPM+offset) - GFP-BAK-LOW	Log2 Fold Difference
AACCACTCGTCAAAC	171	A	STOP	A171*	QMTFDS*KSKLTRNNF	7.995	9.45925	-1.46425
AAGGCAAATAAAGTA	171	A	STOP	A171*	QMTFDS*KSKLTRNNF	8.29675	7.33025	0.9665
AGCGGATGAAGGAGA	171	A	STOP	A171*	QMTFDS*KSKLTRNNF	5.121	7.545	-2.424
ATAGACCCACGCTCA	171	A	STOP	A171*	QMTFDS*KSKLTRNNF	6.43475	8.09925	-1.6645
CAAAGAGCATGAACT	171	A	STOP	A171*	QMTFDS*KSKLTRNNF	7.37425	8.14325	-0.769
CACATGCTGCAGCTA	171	A	STOP	A171*	QMTFDS*KSKLTRNNF	6.49375	7.87175	-1.378
CATGAGTACCCAAGC	171	A	STOP	A171*	QMTFDS*KSKLTRNNF	7.8465	9.90025	-2.05375
CCACCTCTCGTTACC	171	A	STOP	A171*	QMTFDS*KSKLTRNNF	6.87475	7.16625	-0.2915
CCCGAGAAAAGAACT	171	A	STOP	A171*	QMTFDS*KSKLTRNNF	7.45075	8.21575	-0.765
CGGAACGTCCTTAGT	171	A	STOP	A171*	QMTFDS*KSKLTRNNF	5.7005	7.6645	-1.964
CTTGCACAAAGAACG	171	A	STOP	A171*	QMTFDS*KSKLTRNNF	7.05175	7.83	-0.77825
GAGGGTTACCACCCA	171	A	STOP	A171*	QMTFDS*KSKLTRNNF	7.40575	8.01575	-0.61
GCCCACTGCCGAATA	171	A	STOP	A171*	QMTFDS*KSKLTRNNF	5.851	7.20175	-1.35075
GTTAGGCTATCTTCA	171	A	STOP	A171*	QMTFDS*KSKLTRNNF	7.467	9.0855	-1.6185
TAGCCAAATGATCTC	171	A	STOP	A171*	QMTFDS*KSKLTRNNF	5.629	6.65975	-1.03075
TGATGACTGCACCAA	171	A	STOP	A171*	QMTFDS*KSKLTRNNF	5.7825	7.23175	-1.44925
TATTCATAATGCGCC	171	A	C	A171C	QMTFDSCKSKLTRNNF	6.9535	8.7905	-1.837
TCTACCAACCTACGA	171	A	C	A171C	QMTFDSCKSKLTRNNF	9.96575	9.30725	0.6585
CCATACAAGACAAAT	171	A	C	A171C	QMTFDSCKSKLTRNNF	6.873	5.252	1.621
GTAAAAGCACTGTCC	171	A	C	A171C	QMTFDSCKSKLTRNNF	10.2728	8.84625	1.4265
TCCGAGTCGCACTAT	171	A	C	A171C	QMTFDSCKSKLTRNNF	6.5495	5.69575	0.85375
CCACTAACGACCTTC	171	A	C	A171C	QMTFDSCKSKLTRNNF	9.51675	8.77175	0.745
CAGTATAGACCCGGT	171	A	C	A171C	QMTFDSCKSKLTRNNF	8.42225	6.953	1.46925
ACCTTACTCGACGTA	171	A	C	A171C	QMTFDSCKSKLTRNNF	6.4585	5.81375	0.64475
ACCGGATATAGACGG	171	A	C	A171C	QMTFDSCKSKLTRNNF	7.982	7.673	0.309
AACACTTGCTTACAA	171	A	C	A171C	QMTFDSCKSKLTRNNF	6.05075	6.128	-0.07725
AAACATAAGTCAGCA	171	A	C	A171C	QMTFDSCKSKLTRNNF	7.702	6.5745	1.1275
ATTAAGGGTAACGCC	171	A	F	A171F	QMTFDSFKSKLTRNNF	7.32675	6.36075	0.966
TTAGCCCTGCCTCAC	171	A	F	A171F	QMTFDSFKSKLTRNNF	9.435	8.918	0.517
ATCAACCAAGTGTCC	171	A	F	A171F	QMTFDSFKSKLTRNNF	6.36175	6.30175	0.06
AGCAGACATTTGTAT	171	A	F	A171F	QMTFDSFKSKLTRNNF	6.9965	7.02525	-0.02875
ATGCAAGACCTGACC	171	A	F	A171F	QMTFDSFKSKLTRNNF	10.3082	8.14825	2.16
GCGGTAGGGCCACTA	171	A	F	A171F	QMTFDSFKSKLTRNNF	8.931	8.96075	-0.02975
TTACAGGATATAACT	171	A	F	A171F	QMTFDSFKSKLTRNNF	7.98425	6.61775	1.3665
GCCGCATCACCCGAG	171	A	F	A171F	QMTFDSFKSKLTRNNF	8.15575	5.2735	2.88225
GCAAGGGGGGTTGCC	171	A	F	A171F	QMTFDSFKSKLTRNNF	7.952	6.82225	1.12975
TGCTAGTTAACAAAA	171	A	F	A171F	QMTFDSFKSKLTRNNF	6.59125	7.123	-0.53175
GCCAGTGCACCCGTG	171	A	F	A171F	QMTFDSFKSKLTRNNF	9.8095	9.32375	0.48575
GCATTAAAGAAAAAC	171	A	F	A171F	QMTFDSFKSKLTRNNF	8.82775	6.6185	2.20925
CGCCAAACTATCTTT	171	A	F	A171F	QMTFDSFKSKLTRNNF	7.0395	6.35175	0.68775
CGCCCGTCTGAACCG	171	A	F	A171F	QMTFDSFKSKLTRNNF	6.62825	6.90125	-0.273
TCGCCACGTGCTGTC	171	A	G	A171G	QMTFDSGKSKLTRNNF	6.25825	7.65525	-1.397
TGAAGTAAGAGCAGG	171	A	G	A171G	QMTFDSGKSKLTRNNF	6.28575	8.3605	-2.07475
TCCCATTATCACAAG	171	A	G	A171G	QMTFDSGKSKLTRNNF	6.6135	5.45425	1.15925
GCGTCGAGCACGTTC	171	A	G	A171G	QMTFDSGKSKLTRNNF	8.00975	6.409	1.60075
GCTTAAGGACTATGG	171	A	G	A171G	QMTFDSGKSKLTRNNF	6.84875	5.94575	0.903
GTCGGTACCCCCGCG	171	A	G	A171G	QMTFDSGKSKLTRNNF	6.44525	7.3315	-0.88625
GTCGTCTCAGACCCT	171	A	G	A171G	QMTFDSGKSKLTRNNF	7.37675	7.90025	-0.5235
TACTCAGAGTGACGA	171	A	G	A171G	QMTFDSGKSKLTRNNF	6.93525	6.73925	0.196
GGGGACATACCTACA	171	A	G	A171G	QMTFDSGKSKLTRNNF	8.8145	8.276	0.5385
GATCGGCAGCCCACA	171	A	G	A171G	QMTFDSGKSKLTRNNF	5.1525	7.368	-2.2155
TTTCCTTGAGCTGCC	171	A	G	A171G	QMTFDSGKSKLTRNNF	7.37175	7.6675	-0.29575
GCAGTGGTGTCCGCA	171	A	G	A171G	QMTFDSGKSKLTRNNF	5.9365	8.17675	-2.24025
GCATAACTAGAGCCG	171	A	G	A171G	QMTFDSGKSKLTRNNF	7.07825	8.0685	-0.99025
GCCACTCGCAGTGCT	171	A	G	A171G	QMTFDSGKSKLTRNNF	6.42075	7.55725	-1.1365
CCTATAACATGTACA	171	A	G	A171G	QMTFDSGKSKLTRNNF	8.40675	8.754	-0.34725
CGCTCGGATTTGTGC	171	A	G	A171G	QMTFDSGKSKLTRNNF	6.198	6.483	-0.285
GATTAGGGGACGATT	171	A	G	A171G	QMTFDSGKSKLTRNNF	6.84925	6.5105	0.33875
GCGGGTATAAACTAT	171	A	G	A171G	QMTFDSGKSKLTRNNF	6.19825	7.42175	-1.2235
CACTAACTATTCTTC	171	A	G	A171G	QMTFDSGKSKLTRNNF	6.68275	6.57025	0.1125
CACCAATAGTGAGTA	171	A	G	A171G	QMTFDSGKSKLTRNNF	6.97525	8.50825	-1.533
CAATGAGAAACTATA	171	A	G	A171G	QMTFDSGKSKLTRNNF	8.85625	8.81775	0.0385
AACTGGGGGCGAAAG	171	A	G	A171G	QMTFDSGKSKLTRNNF	8.106	9.3915	-1.2855
ACTAGCGCATATGAA	171	A	G	A171G	QMTFDSGKSKLTRNNF	6.5025	7.36575	-0.86325
ACGCCATACAAATCA	171	A	G	A171G	QMTFDSGKSKLTRNNF	6.11375	6.4095	-0.29575
ATTCTCATACATAAA	171	A	G	A171G	QMTFDSGKSKLTRNNF	6.213	7.1935	-0.9805
GTAATCGGTACAGCT	171	A	I	A171I	QMTFDSIKSKLTRNNF	8.1765	7.39325	0.78325
CAGTATACTCCGTAA	171	A	I	A171I	QMTFDSIKSKLTRNNF	8.684	7.28475	1.39925
CACACCAGAGAAAAC	171	A	I	A171I	QMTFDSIKSKLTRNNF	7.25725	5.54725	1.71
CGGGTCCACCGCTAA	171	A	I	A171I	QMTFDSIKSKLTRNNF	9.232	8.9145	0.3175
CTCTCTACCCACCCA	171	A	I	A171I	QMTFDSIKSKLTRNNF	11.0142	9.77525	1.239
ACGCCGAAACTCATT	171	A	I	A171I	QMTFDSIKSKLTRNNF	9.1215	7.2335	1.888
AAGAGCACAGAGTGG	171	A	I	A171I	QMTFDSIKSKLTRNNF	7.07075	5.69325	1.3775
ATACCCCCAAACAAA	171	A	I	A171I	QMTFDSIKSKLTRNNF	9.0895	8.04725	1.04225
TGGTCTTGCTAGAGC	171	A	L	A171L	QMTFDSLKSKLTRNNF	6.7435	6.006	0.7375
TAGGCATCATCAGAA	171	A	L	A171L	QMTFDSLKSKLTRNNF	9.278	8.22925	1.04875
TTCGCCGGCCAAGAT	171	A	L	A171L	QMTFDSLKSKLTRNNF	8.82375	6.77675	2.047
CTACTAAGTTACTCT	171	A	L	A171L	QMTFDSLKSKLTRNNF	7.64925	6.65925	0.99
GCCAAGAGTAGGCCT	171	A	L	A171L	QMTFDSLKSKLTRNNF	9.78125	9.15025	0.631
GAAGTCATTCATTAG	171	A	L	A171L	QMTFDSLKSKLTRNNF	8.21125	6.44825	1.763
CGAAAGGCCCATTCC	171	A	L	A171L	QMTFDSLKSKLTRNNF	8.20925	7.15875	1.0505
CGACTTTTTGTAACG	171	A	L	A171L	QMTFDSLKSKLTRNNF	7.6495	7.06375	0.58575
CGAATCCGCGTTGAC	171	A	L	A171L	QMTFDSLKSKLTRNNF	7.6945	6.05675	1.63775
AATCCAGTTTAGAAC	171	A	L	A171L	QMTFDSLKSKLTRNNF	9.80225	8.65075	1.1515
CCTGATCAAGACGCA	171	A	L	A171L	QMTFDSLKSKLTRNNF	9.02575	8.2785	0.74725
AACGCATTTGCACCG	171	A	L	A171L	QMTFDSLKSKLTRNNF	9.08925	7.137	1.95225
CACGGTTCTACAGAA	171	A	L	A171L	QMTFDSLKSKLTRNNF	7.03075	5.2385	1.79225
CCGCCGGCGATTTCA	171	A	L	A171L	QMTFDSLKSKLTRNNF	7.97475	6.5645	1.41025
CCTGGAACACACGAA	171	A	L	A171L	QMTFDSLKSKLTRNNF	7.0005	5.4005	1.6
AAAGGTAGGAATTGT	171	A	L	A171L	QMTFDSLKSKLTRNNF	9.07625	7.93475	1.1415
AATGTCTCAGGACGA	171	A	L	A171L	QMTFDSLKSKLTRNNF	6.28875	7.8085	-1.51975
AGCACGTGCGACTCT	171	A	L	A171L	QMTFDSLKSKLTRNNF	8.82525	7.50025	1.325
AGGTGACAATTCAGT	171	A	L	A171L	QMTFDSLKSKLTRNNF	7.6105	5.5795	2.031
CCCCGTATCTTTCAC	171	A	L	A171L	QMTFDSLKSKLTRNNF	7.24975	6.524	0.72575
ACCGTACCAACGAAT	171	A	L	A171L	QMTFDSLKSKLTRNNF	8.93825	7.853	1.08525
ACCCGGGTCTTACCG	171	A	R	A171R	QMTFDSRKSKLTRNNF	7.03175	7.5525	-0.52075
GCGGATGATGGCGAG	171	A	R	A171R	QMTFDSRKSKLTRNNF	7.41225	6.30725	1.105
AAAGCCCAGTCACGG	171	A	R	A171R	QMTFDSRKSKLTRNNF	7.40625	7.30975	0.0965
AACAAATGACATGAA	171	A	R	A171R	QMTFDSRKSKLTRNNF	7.0045	7.5835	-0.579
AACCACAATTATCGG	171	A	R	A171R	QMTFDSRKSKLTRNNF	5.8065	7.26975	-1.46325
AATCACTAAATAATA	171	A	R	A171R	QMTFDSRKSKLTRNNF	7.5625	8.40425	-0.84175
AGATTGTGTATAACA	171	A	R	A171R	QMTFDSRKSKLTRNNF	6.66325	8.102	-1.43875
GCCCACCTTTACACA	171	A	R	A171R	QMTFDSRKSKLTRNNF	6.1315	7.5255	-1.394
GCCGCAGCTACAGCT	171	A	R	A171R	QMTFDSRKSKLTRNNF	5.9145	6.9165	-1.002
TCACAGAAGTGAACA	171	A	R	A171R	QMTFDSRKSKLTRNNF	7.71125	8.562	-0.85075
ACAGTCAAGGTACTT	171	A	R	A171R	QMTFDSRKSKLTRNNF	7.127	7.00225	0.12475
ACCGAGGGAGGGCTT	171	A	R	A171R	QMTFDSRKSKLTRNNF	5.34475	6.90275	-1.558
TAGTCATGCTCTCAC	171	A	R	A171R	QMTFDSRKSKLTRNNF	6.32225	6.836	-0.51375
TCCCTAACTTTAGTT	171	A	R	A171R	QMTFDSRKSKLTRNNF	6.3475	7.80925	-1.46175
CCGACCAATTTGACA	171	A	R	A171R	QMTFDSRKSKLTRNNF	6.61775	6.8665	-0.24875
GAGTTCTTTAAGCTC	171	A	R	A171R	QMTFDSRKSKLTRNNF	7.621	8.617	-0.996
ATACCTGAGGAAACA	171	A	R	A171R	QMTFDSRKSKLTRNNF	5.36375	6.763	-1.39925
CCGCGGCACAGTTAG	171	A	R	A171R	QMTFDSRKSKLTRNNF	7.035	7.29275	-0.25775
CCTGTAAATGACAGC	171	A	R	A171R	QMTFDSRKSKLTRNNF	5.88525	7.1385	-1.25325
CGCATACTCTACGCG	171	A	R	A171R	QMTFDSRKSKLTRNNF	5.893	7.76275	-1.86975
CTCATAAACACCCTG	171	A	R	A171R	QMTFDSRKSKLTRNNF	5.88175	6.14675	-0.265
TCCTCACCTGGTTAC	171	A	R	A171R	QMTFDSRKSKLTRNNF	7.03775	8.58675	-1.549
TTGCGCAACCGTTCC	171	A	R	A171R	QMTFDSRKSKLTRNNF	7.55675	9.45875	-1.902
ATATTGTCTCCGCGC	171	A	R	A171R	QMTFDSRKSKLTRNNF	6.33825	6.4535	-0.11525
ATTAGTCACATATTG	171	A	V	A171V	QMTFDSVKSKLTRNNF	9.10875	8.03925	1.0695
AAGGGGAAAGCTAGG	171	A	V	A171V	QMTFDSVKSKLTRNNF	8.0105	6.4355	1.575
ACCCCGGAATATCAG	171	A	V	A171V	QMTFDSVKSKLTRNNF	7.45075	6.51075	0.94
AGCAAATGGCCAGAC	171	A	V	A171V	QMTFDSVKSKLTRNNF	7.4195	6.3625	1.057
ATCACCCCCGAAGCC	171	A	V	A171V	QMTFDSVKSKLTRNNF	6.082	6.4905	-0.4085
ATTGACCGATCCCAG	171	A	V	A171V	QMTFDSVKSKLTRNNF	8.71075	7.22925	1.4815
CAACAGCCACTTAGA	171	A	V	A171V	QMTFDSVKSKLTRNNF	7.5355	7.22725	0.30825
AAGACCACTATATGA	171	A	V	A171V	QMTFDSVKSKLTRNNF	8.014	5.30825	2.70575
CACTCATTTCGAAGC	171	A	V	A171V	QMTFDSVKSKLTRNNF	7.8885	6.87175	1.01675
AAAGGGCGAACGTAT	171	A	V	A171V	QMTFDSVKSKLTRNNF	7.03275	6.32725	0.7055
AAACGGACAATTCAA	171	A	V	A171V	QMTFDSVKSKLTRNNF	7.926	6.48525	1.44075
TGCCGATTACGCATG	171	A	V	A171V	QMTFDSVKSKLTRNNF	8.45675	8.05725	0.3995
CCCCCCAGTTTCGGA	171	A	V	A171V	QMTFDSVKSKLTRNNF	9.49475	8.9025	0.59225
TTGATGTTCCTATAG	171	A	V	A171V	QMTFDSVKSKLTRNNF	9.423	7.68375	1.73925
TACCTGAATAAGGTA	171	A	V	A171V	QMTFDSVKSKLTRNNF	7.7365	6.058	1.6785
TATCTGGATGCCCAA	171	A	V	A171V	QMTFDSVKSKLTRNNF	8.40275	6.697	1.70575
TCTCTTGCTTTTGAG	171	A	V	A171V	QMTFDSVKSKLTRNNF	7.36175	5.808	1.55375
AAACCCTTTCATATG	171	A	V	A171V	QMTFDSVKSKLTRNNF	6.3525	6.1335	0.219
CCGCGAAGTTGGCCT	171	A	V	A171V	QMTFDSVKSKLTRNNF	8.955	6.86675	2.08825
CCTCACCATAGTTAA	171	A	V	A171V	QMTFDSVKSKLTRNNF	7.89	8.42275	-0.53275
GTATCAATCAGTACA	171	A	V	A171V	QMTFDSVKSKLTRNNF	9.1775	7.44575	1.73175
TAAGCAGCCCCTGAG	171	A	V	A171V	QMTFDSVKSKLTRNNF	6.90275	6.65375	0.249
TACCTCTACGAATAA	171	A	V	A171V	QMTFDSVKSKLTRNNF	6.659	7.485	-0.826
GACCCCTTCCTGACT	171	A	V	A171V	QMTFDSVKSKLTRNNF	7.48775	6.59125	0.8965
GCGGACCCTCGACGT	171	A	V	A171V	QMTFDSVKSKLTRNNF	8.68	6.9865	1.6935
CCCTAAAACATCACA	171	A	V	A171V	QMTFDSVKSKLTRNNF	9.384	8.7945	0.5895
CGATGCCGAGCTATT	171	A	V	A171V	QMTFDSVKSKLTRNNF	8.69475	8.04075	0.654
CGGTGTTTCCATGAC	171	A	V	A171V	QMTFDSVKSKLTRNNF	7.14775	7.326	-0.17825
CTCAGCAATATTTAG	171	A	V	A171V	QMTFDSVKSKLTRNNF	6.84	6.25125	0.58875
CTCGACCCATTGTTG	171	A	V	A171V	QMTFDSVKSKLTRNNF	8.548	6.75425	1.79375
GGAGCCGAATCAATC	171	A	V	A171V	QMTFDSVKSKLTRNNF	8.74575	7.3225	1.42325
GAAAGAATTTGAATT	171	A	V	A171V	QMTFDSVKSKLTRNNF	7.803	6.98425	0.81875
CATGATGCGACCATT	171	A	W	A171W	QMTFDSWKSKLTRNNF	6.251	6.41575	-0.16475
TCCTTCCATCCCACG	171	A	W	A171W	QMTFDSWKSKLTRNNF	7.79975	9.16575	-1.366
TATAGACCGTATAAC	171	A	W	A171W	QMTFDSWKSKLTRNNF	6.327	7.0365	-0.7095
AAATTGGCTTACAGA	171	A	W	A171W	QMTFDSWKSKLTRNNF	6.03025	7.7255	-1.69525
GGACCTAGCAAATGT	171	A	W	A171W	QMTFDSWKSKLTRNNF	5.79575	6.882	-1.08625
ACAAATGACAACGCC	171	A	W	A171W	QMTFDSWKSKLTRNNF	8.0605	9.70175	-1.64125
CACCATCTCGGCACC	171	A	W	A171W	QMTFDSWKSKLTRNNF	5.36125	7.16325	-1.802
AAAACCATACTCGCC	0	X	X	WT	QMTFDSAKSKLTRNNF	6.43475	6.77325	-0.3385
AAAACCTAGAACCAC	0	X	X	WT	QMTFDSAKSKLTRNNF	5.5765	6.442	-0.8655
AAAAGAAGCTTGAAC	0	X	X	WT	QMTFDSAKSKLTRNNF	7.328	7.8525	-0.5245
AAAATTTCGGCGTTG	0	X	X	WT	QMTFDSAKSKLTRNNF	6.22225	7.34625	-1.124
AAACGTCACAGCCCA	0	X	X	WT	QMTFDSAKSKLTRNNF	5.6215	6.74475	-1.12325
AAACTGTGCTTTGAT	0	X	X	WT	QMTFDSAKSKLTRNNF	6.9395	6.12	0.8195
AAAGATGAGAACCCT	0	X	X	WT	QMTFDSAKSKLTRNNF	8.887	6.26525	2.62175
AAATGATCCGACGTT	0	X	X	WT	QMTFDSAKSKLTRNNF	6.57925	6.4985	0.08075
AACCGAAGGCAAAGG	0	X	X	WT	QMTFDSAKSKLTRNNF	9.1635	8.977	0.1865
AACCTTCAGACGCAT	0	X	X	WT	QMTFDSAKSKLTRNNF	7.05	7.127	-0.077
AACTTGACCTGACCT	0	X	X	WT	QMTFDSAKSKLTRNNF	5.9235	7.5765	-1.653
AAGACCGCGTGGTAA	0	X	X	WT	QMTFDSAKSKLTRNNF	9.70325	9.0025	0.70075
AAGACGAGTGTGCAT	0	X	X	WT	QMTFDSAKSKLTRNNF	6.471	7.20925	-0.73825
AATAGCTACCGGGTA	0	X	X	WT	QMTFDSAKSKLTRNNF	8.029	8.1185	-0.0895
AATCCAGAACAGACT	0	X	X	WT	QMTFDSAKSKLTRNNF	6.47275	7.843	-1.37025
AATGCAATCACGTCA	0	X	X	WT	QMTFDSAKSKLTRNNF	6.96225	8.76025	-1.798
AATGCAGGAGGCCTG	0	X	X	WT	QMTFDSAKSKLTRNNF	7.66825	9.2345	-1.56625
AATGCGGACCCAACT	0	X	X	WT	QMTFDSAKSKLTRNNF	8.5355	7.12875	1.40675
AATTCATCACGCGAA	0	X	X	WT	QMTFDSAKSKLTRNNF	7.72475	9.19475	-1.47
AATTCATCCCCCCTC	0	X	X	WT	QMTFDSAKSKLTRNNF	8.10225	7.582	0.52025
AATTCGCCGCTTGCT	0	X	X	WT	QMTFDSAKSKLTRNNF	6.63025	5.749	0.88125
ACAACAAACAGACTT	0	X	X	WT	QMTFDSAKSKLTRNNF	7.8365	7.33575	0.50075
ACACGACGAGTCCGA	0	X	X	WT	QMTFDSAKSKLTRNNF	6.584	6.124	0.46
ACACTTTCGAAACAC	0	X	X	WT	QMTFDSAKSKLTRNNF	8.59825	6.66475	1.9335
ACAGCACTGGAAGAT	0	X	X	WT	QMTFDSAKSKLTRNNF	8.03875	8.6725	-0.63375
ACAGTCACTGCTTTT	0	X	X	WT	QMTFDSAKSKLTRNNF	6.9815	7.589	-0.6075
ACATAAATCCCGTCA	0	X	X	WT	QMTFDSAKSKLTRNNF	6.166	6.099	0.067
ACCAACGGGACAGCA	0	X	X	WT	QMTFDSAKSKLTRNNF	7.35925	8.38775	-1.0285
ACCCCCGACTGAAAA	0	X	X	WT	QMTFDSAKSKLTRNNF	7.50625	6.9465	0.55975
ACCCTGACTCCCACC	0	X	X	WT	QMTFDSAKSKLTRNNF	9.735	8.97325	0.76175
ACCGCTCAAGCTCTA	0	X	X	WT	QMTFDSAKSKLTRNNF	8.61325	8.54825	0.065
ACCGGTAAAAGCCAA	0	X	X	WT	QMTFDSAKSKLTRNNF	8.23475	7.39025	0.8445
ACCTAGGAGCTCTTT	0	X	X	WT	QMTFDSAKSKLTRNNF	8.54675	7.87425	0.6725
ACCTCTAATTTAGAT	0	X	X	WT	QMTFDSAKSKLTRNNF	6.3965	6.37475	0.02175
ACGATATTCGGGTGT	0	X	X	WT	QMTFDSAKSKLTRNNF	8.027	9.154	-1.127
ACGATTAGGGATTCC	0	X	X	WT	QMTFDSAKSKLTRNNF	7.8015	8.078	-0.2765
ACGCCAGAGAACCCT	0	X	X	WT	QMTFDSAKSKLTRNNF	8.16475	8.56925	-0.4045
ACGTGATTTAACGAA	0	X	X	WT	QMTFDSAKSKLTRNNF	8.6905	5.74875	2.94175
ACTACATATTTTCGA	0	X	X	WT	QMTFDSAKSKLTRNNF	7.375	9.10025	-1.72525
ACTTCCGGTATCCAT	0	X	X	WT	QMTFDSAKSKLTRNNF	7.6995	7.5755	0.124
AGAAACACCGCATTA	0	X	X	WT	QMTFDSAKSKLTRNNF	6.7915	6.76075	0.03075
AGACCCATGTCATGT	0	X	X	WT	QMTFDSAKSKLTRNNF	7.20275	8.9325	-1.72975
AGATTCAAGGAACAC	0	X	X	WT	QMTFDSAKSKLTRNNF	5.753	6.49875	-0.74575
AGCCGGCATTCGTTT	0	X	X	WT	QMTFDSAKSKLTRNNF	7.9355	6.53875	1.39675
AGCGCTCCGGTCCGG	0	X	X	WT	QMTFDSAKSKLTRNNF	7.88	7.08825	0.79175
AGGCAAAAACACCGC	0	X	X	WT	QMTFDSAKSKLTRNNF	6.48075	8.09675	-1.616
AGGTGGGAAGACAGT	0	X	X	WT	QMTFDSAKSKLTRNNF	7.85675	6.7925	1.06425
AGTAGGATCTTGTCT	0	X	X	WT	QMTFDSAKSKLTRNNF	8.39025	7.18875	1.2015
ATAAGAATACTTGAA	0	X	X	WT	QMTFDSAKSKLTRNNF	6.59	6.751	-0.161
ATACCCTGTCATCTA	0	X	X	WT	QMTFDSAKSKLTRNNF	9.07525	8.49625	0.579
ATAGTCATCCCTCTC	0	X	X	WT	QMTFDSAKSKLTRNNF	7.03475	7.529	-0.49425
ATCCGGTAGCTTTGC	0	X	X	WT	QMTFDSAKSKLTRNNF	8.46575	8.04525	0.4205
ATGCGACTACAAACC	0	X	X	WT	QMTFDSAKSKLTRNNF	8.04775	7.81125	0.2365
ATTAAGCTCGGCCGA	0	X	X	WT	QMTFDSAKSKLTRNNF	8.3025	8.29625	0.00625
ATTCAATAGTAAAAA	0	X	X	WT	QMTFDSAKSKLTRNNF	6.86125	7.25775	-0.3965
ATTGATATTACCTCA	0	X	X	WT	QMTFDSAKSKLTRNNF	7.37325	7.88075	-0.5075
CAAAACGCTCACCTT	0	X	X	WT	QMTFDSAKSKLTRNNF	5.66925	6.40025	-0.731
CAAACCGCAATCCCG	0	X	X	WT	QMTFDSAKSKLTRNNF	8.365	8.19725	0.16775
CAAACTACTCATTAT	0	X	X	WT	QMTFDSAKSKLTRNNF	6.38475	7.066	-0.68125
CAAGCTGCAAGAAGA	0	X	X	WT	QMTFDSAKSKLTRNNF	6.1875	6.09375	0.09375
CACAATGGGTAGACT	0	X	X	WT	QMTFDSAKSKLTRNNF	8.78325	8.16325	0.62
CACACACCCTGCACC	0	X	X	WT	QMTFDSAKSKLTRNNF	6.831	8.10125	-1.27025
CACACGGAATCTACG	0	X	X	WT	QMTFDSAKSKLTRNNF	9.1895	8.4175	0.772
CACAGTCATGCCAGG	0	X	X	WT	QMTFDSAKSKLTRNNF	6.39325	6.2335	0.15975
CACATCAACTCATGC	0	X	X	WT	QMTFDSAKSKLTRNNF	9.572	7.29175	2.28025
CACATCGACTCGTAA	0	X	X	WT	QMTFDSAKSKLTRNNF	6.48	6.8605	-0.3805
CACGGGTCGTTTCTA	0	X	X	WT	QMTFDSAKSKLTRNNF	5.4405	7.17775	-1.73725
CACGTGAAACATGTG	0	X	X	WT	QMTFDSAKSKLTRNNF	6.891	8.23975	-1.34875
CACTGTCTCAGTAAC	0	X	X	WT	QMTFDSAKSKLTRNNF	8.25325	5.98625	2.267
CAGAGCGGCTCAGAT	0	X	X	WT	QMTFDSAKSKLTRNNF	6.9775	7.7225	-0.745
CAGCCCAACATTACT	0	X	X	WT	QMTFDSAKSKLTRNNF	8.13875	7.40925	0.7295
CAGGGTCAAATTCAT	0	X	X	WT	QMTFDSAKSKLTRNNF	7.0665	5.35525	1.71125
CATAATCGTCCGACA	0	X	X	WT	QMTFDSAKSKLTRNNF	7.10675	6.669	0.43775
CATATATTGTCGAGG	0	X	X	WT	QMTFDSAKSKLTRNNF	6.46325	6.98625	-0.523
CATCCATGCCCGACG	0	X	X	WT	QMTFDSAKSKLTRNNF	8.08675	9.35325	-1.2665
CATCGGATACAACGT	0	X	X	WT	QMTFDSAKSKLTRNNF	10.2137	10.0002	0.2135
CATTAAACACAGGAA	0	X	X	WT	QMTFDSAKSKLTRNNF	7.827	6.89975	0.92725
CATTGTTTAGCCTGT	0	X	X	WT	QMTFDSAKSKLTRNNF	9.67275	7.25475	2.418
CCAAATCCCCAGCCA	0	X	X	WT	QMTFDSAKSKLTRNNF	6.9145	7.2805	-0.366
CCACCAGACGCCCTT	0	X	X	WT	QMTFDSAKSKLTRNNF	8.07725	6.47325	1.604
CCACTCCTTCATTTG	0	X	X	WT	QMTFDSAKSKLTRNNF	6.905	8.13925	-1.23425
CCAGATCAGACCTTC	0	X	X	WT	QMTFDSAKSKLTRNNF	7.1615	6.66525	0.49625
CCCCACGTACAGAGG	0	X	X	WT	QMTFDSAKSKLTRNNF	6.4085	5.805	0.6035
CCCCCGAGATCCCAT	0	X	X	WT	QMTFDSAKSKLTRNNF	6.7695	5.96175	0.80775
CCCCCTGACAAATAT	0	X	X	WT	QMTFDSAKSKLTRNNF	7.362	7.226	0.136
CCCCCTTTTTAGCAA	0	X	X	WT	QMTFDSAKSKLTRNNF	7.08925	6.9595	0.12975
CCCCGCTTCAACTAC	0	X	X	WT	QMTFDSAKSKLTRNNF	7.875	7.4485	0.4265
CCCGACGTTGATATC	0	X	X	WT	QMTFDSAKSKLTRNNF	10.1797	9.953	0.22675
CCCGCAAGACCTAGA	0	X	X	WT	QMTFDSAKSKLTRNNF	6.2495	6.51225	-0.26275
CCCGTAAGTCACGTC	0	X	X	WT	QMTFDSAKSKLTRNNF	7.93275	7.29	0.64275
CCCTTCATACTAAGG	0	X	X	WT	QMTFDSAKSKLTRNNF	6.96825	8.13025	-1.162
CCGAACCAACGCTGT	0	X	X	WT	QMTFDSAKSKLTRNNF	6.9795	7.16125	-0.18175
CCGAGGAATAGGTAC	0	X	X	WT	QMTFDSAKSKLTRNNF	5.6045	7.83625	-2.23175
CCGCCCGGCCACGAA	0	X	X	WT	QMTFDSAKSKLTRNNF	6.9795	8.634	-1.6545
CCGCGAGACTGCCAC	0	X	X	WT	QMTFDSAKSKLTRNNF	7.05525	8.58575	-1.5305
CCGTAAAACAATTCA	0	X	X	WT	QMTFDSAKSKLTRNNF	7.2045	5.73775	1.46675
CCGTCCCCTTTTGAA	0	X	X	WT	QMTFDSAKSKLTRNNF	7.0625	6.30675	0.75575
CCTACCGTGACGAGG	0	X	X	WT	QMTFDSAKSKLTRNNF	7.95525	7.356	0.59925
CCTATAATGCCAAAC	0	X	X	WT	QMTFDSAKSKLTRNNF	7.92975	7.25375	0.676
CCTCGCTGGCCCCCA	0	X	X	WT	QMTFDSAKSKLTRNNF	6.09175	6.119	-0.02725
CCTGAATGACTCTAA	0	X	X	WT	QMTFDSAKSKLTRNNF	8.93725	8.561	0.37625
CCTGGCTGCATGACC	0	X	X	WT	QMTFDSAKSKLTRNNF	5.41275	7.4045	-1.99175
CCTTGAAAAACAGAA	0	X	X	WT	QMTFDSAKSKLTRNNF	8.03975	7.974	0.06575
CCTTGACATCCCTAA	0	X	X	WT	QMTFDSAKSKLTRNNF	7.076	7.90575	-0.82975
CCTTGTAATGGCTTA	0	X	X	WT	QMTFDSAKSKLTRNNF	9.1925	8.96225	0.23025
CGACATATATGTATA	0	X	X	WT	QMTFDSAKSKLTRNNF	8.21825	8.31925	-0.101
CGACCCGAACTCCTG	0	X	X	WT	QMTFDSAKSKLTRNNF	6.38025	6.3445	0.03575
CGAGGTCTTGTCGCA	0	X	X	WT	QMTFDSAKSKLTRNNF	9.02875	9.3125	-0.28375
CGATGGACGCATATG	0	X	X	WT	QMTFDSAKSKLTRNNF	9.04225	8.4095	0.63275
CGCACACTCCTGTGA	0	X	X	WT	QMTFDSAKSKLTRNNF	8.98725	8.563	0.42425
CGCATGAACACGTGT	0	X	X	WT	QMTFDSAKSKLTRNNF	5.84375	6.6635	-0.81975
CGCCGCGACGCGACG	0	X	X	WT	QMTFDSAKSKLTRNNF	7.64375	7.60025	0.0435
CGCCGCGATACCTAT	0	X	X	WT	QMTFDSAKSKLTRNNF	7.45775	9.27675	-1.819
CGCGCTACCGACAGC	0	X	X	WT	QMTFDSAKSKLTRNNF	7.07425	8.52175	-1.4475
CGCTCGGGCAGTACT	0	X	X	WT	QMTFDSAKSKLTRNNF	6.151	7.58775	-1.43675
CGGCTGCGGGCTCGA	0	X	X	WT	QMTFDSAKSKLTRNNF	7.11725	7.846	-0.72875
CGGGCCGAGGAATTT	0	X	X	WT	QMTFDSAKSKLTRNNF	6.85975	5.71175	1.148
CGTCAGTCCCCGTAT	0	X	X	WT	QMTFDSAKSKLTRNNF	7.07575	6.2735	0.80225
CGTTGTTGGCGGGTA	0	X	X	WT	QMTFDSAKSKLTRNNF	6.59675	5.86325	0.7335
CTACCACGTTCCCAC	0	X	X	WT	QMTFDSAKSKLTRNNF	7.00525	7.588	-0.58275
CTCAACCCGGTTGGT	0	X	X	WT	QMTFDSAKSKLTRNNF	5.2875	6.9515	-1.664
CTCAGCAACGGGACC	0	X	X	WT	QMTFDSAKSKLTRNNF	6.07725	7.5775	-1.50025
CTCAGGATATTAACG	0	X	X	WT	QMTFDSAKSKLTRNNF	9.317	7.8215	1.4955
CTCGGCACTCTGGCA	0	X	X	WT	QMTFDSAKSKLTRNNF	6.3635	5.859	0.5045
CTCGGTCGCATCTAA	0	X	X	WT	QMTFDSAKSKLTRNNF	7.32775	5.74625	1.5815
CTCTACGCATAAGAA	0	X	X	WT	QMTFDSAKSKLTRNNF	6.66	6.04675	0.61325
CTCTGTCGTTCCTTC	0	X	X	WT	QMTFDSAKSKLTRNNF	6.74525	7.616	-0.87075
CTGAACACGCCGATT	0	X	X	WT	QMTFDSAKSKLTRNNF	7.97375	6.746	1.22775
CTGCTCGTCGTAGGT	0	X	X	WT	QMTFDSAKSKLTRNNF	6.85125	6.949	-0.09775
CTGGACATGTTGAAC	0	X	X	WT	QMTFDSAKSKLTRNNF	7.572	6.47125	1.10075
CTGGGGGTTTAAGTC	0	X	X	WT	QMTFDSAKSKLTRNNF	7.81725	7.36525	0.452
CTGTGAGACGGGAAA	0	X	X	WT	QMTFDSAKSKLTRNNF	7.99625	6.80475	1.1915
CTTCCTCAATTCGGA	0	X	X	WT	QMTFDSAKSKLTRNNF	6.88	8.5475	-1.6675
CTTGAAAGATACAAT	0	X	X	WT	QMTFDSAKSKLTRNNF	7.472	7.15975	0.31225
CTTGACAAATGTTTA	0	X	X	WT	QMTFDSAKSKLTRNNF	7.80675	8.166	-0.35925
CTTTGTTTGAAAGCA	0	X	X	WT	QMTFDSAKSKLTRNNF	7.98575	7.78425	0.2015
GAAACCGGAATACCA	0	X	X	WT	QMTFDSAKSKLTRNNF	7.8055	7.81525	-0.00975
GAAACGCCCCTCTCT	0	X	X	WT	QMTFDSAKSKLTRNNF	7.237	7.84075	-0.60375
GAAACTCAGTCTATA	0	X	X	WT	QMTFDSAKSKLTRNNF	5.9715	6.20975	-0.23825
GAACCGGTGTTTACT	0	X	X	WT	QMTFDSAKSKLTRNNF	6.07825	6.2375	-0.15925
GAACTGGCGAAGTAG	0	X	X	WT	QMTFDSAKSKLTRNNF	8.57825	7.51325	1.065
GAATAAGTGACGTTT	0	X	X	WT	QMTFDSAKSKLTRNNF	6.8215	7.485	-0.6635
GAATTCAGCACTTGG	0	X	X	WT	QMTFDSAKSKLTRNNF	7.3225	7.9335	-0.611
GACAATTAAATTCTC	0	X	X	WT	QMTFDSAKSKLTRNNF	8.64	7.78875	0.85125
GACACATTTATGTCA	0	X	X	WT	QMTFDSAKSKLTRNNF	8.58875	7.90625	0.6825
GACACTATTCCATAC	0	X	X	WT	QMTFDSAKSKLTRNNF	5.61025	7.11775	-1.5075
GACATTCCCGACAGG	0	X	X	WT	QMTFDSAKSKLTRNNF	8.35525	7.8715	0.48375
GACTACCGCGACCGA	0	X	X	WT	QMTFDSAKSKLTRNNF	8.496	9.131	-0.635
GAGACGCAAGTTCCT	0	X	X	WT	QMTFDSAKSKLTRNNF	6.55625	7.25075	-0.6945
GAGTATACGGACCGT	0	X	X	WT	QMTFDSAKSKLTRNNF	7.21775	6.43625	0.7815
GATAGATGCCCAACG	0	X	X	WT	QMTFDSAKSKLTRNNF	7.549	7.12275	0.42625
GCAAACTCGATACAC	0	X	X	WT	QMTFDSAKSKLTRNNF	8.67525	6.1905	2.48475
GCATCACATTACCCA	0	X	X	WT	QMTFDSAKSKLTRNNF	7.1035	7.7805	-0.677
GCCACTCCTTGGTCT	0	X	X	WT	QMTFDSAKSKLTRNNF	6.889	7.17325	-0.28425
GCCCAAAACGCATAT	0	X	X	WT	QMTFDSAKSKLTRNNF	7.035	6.3555	0.6795
GCCCGCACCTATTGC	0	X	X	WT	QMTFDSAKSKLTRNNF	6.20825	6.27575	-0.0675
GCCTTTGGTCTTGGA	0	X	X	WT	QMTFDSAKSKLTRNNF	7.75925	7.56025	0.199
GCGCCTGTAGTGCAG	0	X	X	WT	QMTFDSAKSKLTRNNF	7.75175	8.30225	-0.5505
GCGTACTTGCCCAAC	0	X	X	WT	QMTFDSAKSKLTRNNF	6.802	6.65975	0.14225
GCTAATCGGAGCTGT	0	X	X	WT	QMTFDSAKSKLTRNNF	7.0935	8.06075	-0.96725
GCTCTGTCCCCAAGA	0	X	X	WT	QMTFDSAKSKLTRNNF	9.177	8.5075	0.6695
GCTGGCTCTCTCGCG	0	X	X	WT	QMTFDSAKSKLTRNNF	5.816	6.225	-0.409
GCTTGACCGGGGCTC	0	X	X	WT	QMTFDSAKSKLTRNNF	6.73575	6.3025	0.43325
GGATCATGCGTTGGG	0	X	X	WT	QMTFDSAKSKLTRNNF	7.18875	5.76625	1.4225
GGCGGAGAGGACCAT	0	X	X	WT	QMTFDSAKSKLTRNNF	6.75025	6.12875	0.6215
GGGAGTGTCACTGAA	0	X	X	WT	QMTFDSAKSKLTRNNF	5.0415	7.096	-2.0545
GGGATGTGACTTTGC	0	X	X	WT	QMTFDSAKSKLTRNNF	9.3535	9.26175	0.09175
GGGCCGCAGAATTCT	0	X	X	WT	QMTFDSAKSKLTRNNF	6.55475	8.191	-1.63625
GGGGTCATCGGCTTC	0	X	X	WT	QMTFDSAKSKLTRNNF	6.51325	8.1	-1.58675
GGTCACGGTTCCACT	0	X	X	WT	QMTFDSAKSKLTRNNF	8.0015	8.2385	-0.237
GTACCTCTCCCAACC	0	X	X	WT	QMTFDSAKSKLTRNNF	7.9835	7.6765	0.307
GTCACAGACAGTTAT	0	X	X	WT	QMTFDSAKSKLTRNNF	7.847	6.33125	1.51575
GTCACCCCCCTTAGT	0	X	X	WT	QMTFDSAKSKLTRNNF	5.75575	6.98075	-1.225
GTTAACCTCACCAGA	0	X	X	WT	QMTFDSAKSKLTRNNF	8.63825	6.73675	1.9015
GTTGCGCAAGAGGCT	0	X	X	WT	QMTFDSAKSKLTRNNF	6.89975	6.7385	0.16125
GTTTATTCACACTAA	0	X	X	WT	QMTFDSAKSKLTRNNF	7.76875	6.80525	0.9635
TAAAAACCGGAAACT	0	X	X	WT	QMTFDSAKSKLTRNNF	7.3505	7.16125	0.18925
TAAAGCACTTTAACA	0	X	X	WT	QMTFDSAKSKLTRNNF	8.5275	7.71025	0.81725
TAAATTGTCCTCTAA	0	X	X	WT	QMTFDSAKSKLTRNNF	7.15375	6.7445	0.40925
TACACTTTGCTCCTA	0	X	X	WT	QMTFDSAKSKLTRNNF	7.957	7.20225	0.75475
TACCCGGAAGTGCAA	0	X	X	WT	QMTFDSAKSKLTRNNF	8.454	7.26675	1.18725
TACGTCTAGAACGGT	0	X	X	WT	QMTFDSAKSKLTRNNF	6.7545	8.42525	-1.67075
TAGTACCATGTCATA	0	X	X	WT	QMTFDSAKSKLTRNNF	7.8225	7.316	0.5065
TATGGCAGTGGCATT	0	X	X	WT	QMTFDSAKSKLTRNNF	6.5015	7.80125	-1.29975
TATTAAACGAGTACA	0	X	X	WT	QMTFDSAKSKLTRNNF	7.103	6.542	0.561
TCAAACACCAAGGCA	0	X	X	WT	QMTFDSAKSKLTRNNF	6.97625	6.99125	-0.015
TCAACCAGACTACTT	0	X	X	WT	QMTFDSAKSKLTRNNF	8.8385	9.23125	-0.39275
TCACCTCACTAGGAT	0	X	X	WT	QMTFDSAKSKLTRNNF	7.14675	7.517	-0.37025
TCAGACAATGCTGGA	0	X	X	WT	QMTFDSAKSKLTRNNF	8.07325	7.74625	0.327
TCAGCCCTGTACTGA	0	X	X	WT	QMTFDSAKSKLTRNNF	6.367	7.584	-1.217
TCAGCTGGTGGAGTC	0	X	X	WT	QMTFDSAKSKLTRNNF	6.424	6.68925	-0.26525
TCATCATGATCCCCG	0	X	X	WT	QMTFDSAKSKLTRNNF	6.37325	6.3205	0.05275
TCCAACCCCCCGTTC	0	X	X	WT	QMTFDSAKSKLTRNNF	7.5055	7.1955	0.31
TCCACCATATCACGA	0	X	X	WT	QMTFDSAKSKLTRNNF	7.54775	6.60675	0.941
TCCATGAACGATCCT	0	X	X	WT	QMTFDSAKSKLTRNNF	6.078	7	-0.922
TCCCACCGTACCCTT	0	X	X	WT	QMTFDSAKSKLTRNNF	8.601	6.1305	2.4705
TCCCATCACCCCACC	0	X	X	WT	QMTFDSAKSKLTRNNF	7.843	7.15425	0.68875
TCCTGGCCCGACCAG	0	X	X	WT	QMTFDSAKSKLTRNNF	7.5465	8.43625	-0.88975
TCCTTCCCACCTGCA	0	X	X	WT	QMTFDSAKSKLTRNNF	6.4265	8.61175	-2.18525
TCGCAGCCAAGCATC	0	X	X	WT	QMTFDSAKSKLTRNNF	7.7605	6.711	1.0495
TCGTGTTGGAGTAAC	0	X	X	WT	QMTFDSAKSKLTRNNF	9.021	8.0835	0.9375
TCGTTCCCGCATACT	0	X	X	WT	QMTFDSAKSKLTRNNF	7.249	8.88725	-1.63825
TCTGGCATCGTGAAA	0	X	X	WT	QMTFDSAKSKLTRNNF	6.625	6.36	0.265
TGAAAAGATAAAAAA	0	X	X	WT	QMTFDSAKSKLTRNNF	7.08225	5.58325	1.499
TGACACCACCACAGT	0	X	X	WT	QMTFDSAKSKLTRNNF	6.645	8.61575	-1.97075
TGACCACCCCATACA	0	X	X	WT	QMTFDSAKSKLTRNNF	5.898	6.5625	-0.6645
TGAGGCTGTGCCGAA	0	X	X	WT	QMTFDSAKSKLTRNNF	8.02825	6.659	1.36925
TGATACTCCTATGTA	0	X	X	WT	QMTFDSAKSKLTRNNF	6.25225	6.3295	-0.07725
TGCAATCTCGCGCGC	0	X	X	WT	QMTFDSAKSKLTRNNF	8.30425	9.4755	-1.17125
TGCATACAAAAGAGC	0	X	X	WT	QMTFDSAKSKLTRNNF	9.0945	8.34825	0.74625
TGCGAACAATACCCG	0	X	X	WT	QMTFDSAKSKLTRNNF	6.978	7.31625	-0.33825
TGCGTAACTCCCGCT	0	X	X	WT	QMTFDSAKSKLTRNNF	6.89475	5.72425	1.1705
TGTACCGACAGCAAA	0	X	X	WT	QMTFDSAKSKLTRNNF	9.586	7.52725	2.05875
TGTCGCCCTATTAAG	0	X	X	WT	QMTFDSAKSKLTRNNF	8.819	7.7275	1.0915
TGTGCACCACGGGCC	0	X	X	WT	QMTFDSAKSKLTRNNF	6.37775	5.96525	0.4125
TGTGCCAACCCCAAA	0	X	X	WT	QMTFDSAKSKLTRNNF	7.68875	7.62875	0.06
TTAAATAAAGCCCCA	0	X	X	WT	QMTFDSAKSKLTRNNF	6.199	7.918	-1.719
TTAAGTTGGGCTCGC	0	X	X	WT	QMTFDSAKSKLTRNNF	8.32875	6.97325	1.3555
TTAATGTTTAAGAAT	0	X	X	WT	QMTFDSAKSKLTRNNF	5.86	6.829	-0.969
TTAGGTAGGGCCCAA	0	X	X	WT	QMTFDSAKSKLTRNNF	8.9095	8.599	0.3105
TTCAGATCACACCAA	0	X	X	WT	QMTFDSAKSKLTRNNF	6.728	6.75775	-0.02975
TTGCGACTAAGATGT	0	X	X	WT	QMTFDSAKSKLTRNNF	6.94125	6.52925	0.412
TTGTGGAAGCACACG	0	X	X	WT	QMTFDSAKSKLTRNNF	7.1185	7.91	-0.7915
TTTAACAGTGACCCT	0	X	X	WT	QMTFDSAKSKLTRNNF	9.2955	7.3495	1.946
TTTCAGTCAGCTGGG	0	X	X	WT	QMTFDSAKSKLTRNNF	6.651	6.5725	0.0785
TTTCTCTATGCAACG	0	X	X	WT	QMTFDSAKSKLTRNNF	7.5805	8.41625	-0.83575

## Sheet: Fig. 2E
	Control					Treated
	Replicate 1	Replicate 2	Replicate 3	Mean	SD	Replicate 1	Replicate 2	Replicate 3	Mean	SD
Cys-null	3.35779	5.78754	12.1311	7.09215	4.52982	1.38689	4.87001	16.1369	7.4646	7.70971
G4C	3.64898	5.74272	12.1947	7.19546	4.45423	5.00545	9.66481	13.3488	9.33967	4.18114
D84C	5.23586	7.24853	4.98603	5.82348	1.24044	46.7287	35.35	52.7708	44.9498	8.84562
I85C	6.34754	8.16532	13.0463	9.18637	3.46412	49.721	40.5223	45.036	45.0931	4.5996
R88C	10.8164	12.7198	25.8207	16.4523	8.16888	68.1139	55.7252	62.6655	62.1682	6.20932
Y89C	7.9846	6.66114	16.6009	10.4156	5.3974	46.4602	42.5314	38.3899	42.4605	4.03562
E92C	6.40663	9.29653	22.4337	12.7123	8.54211	54.508	34.3293	52.276	47.0378	11.0623
S117C	8.55123	7.1234	14.2282	9.96762	3.75822	24.6167	19.1701	40.7158	28.1675	11.2032
S121C	6.91573	6.14951	19.2183	10.7612	7.33408	64.3788	40.4496	51.992	52.2735	11.9671
I123C	5.59775	4.15245	13.6547	7.80162	5.12014	6.09647	7.0928	15.7023	9.63052	5.28185
N124C	7.89396	5.25669	9.77323	7.64129	2.26885	25.07	16.2044	37.002	26.0921	10.4364
R156C	5.61968	6.71831	10.2537	7.53058	2.42146	9.14512	11.7203	11.9295	10.9316	1.55069
D160C	7.17009	7.76203	3.0271	5.98641	2.57987	5.82616	9.84169	15.1891	10.2856	4.69722
A179C	2.26094	3.4689	3.3605	3.03012	0.668323	5.15495	8.28785	4.71865	6.05382	1.94699

## Sheet: Fig. 4I
	Bax/Vdac2-/-					Bax/Vdac2-/- +HA-VDAC2 WT					Bax/Vdac2-/- +HA-VDAC2 A172L					Bax/Vdac2-/- +HA-VDAC2 A172I					Bax/Vdac2-/- +HA-VDAC2 A172W
	Replicate 1	Replicate 2	Replicate 3	Mean	SD	Replicate 1	Replicate 2	Replicate 3	Mean	SD	Replicate 1	Replicate 2	Replicate 3	Mean	SD	Replicate 1	Replicate 2	Replicate 3	Mean	SD	Replicate 1	Replicate 2	Replicate 3	Mean	SD
Untreated	2.36	2.81	1	2.05667	0.942355	6.07	0.61	2.05	2.91	2.82977	1.28	0.79	2.6	1.55667	0.93618	1.08	0.46	1	0.846667	0.337244	6.3	1.16	2.67	3.37667	2.64186
Low	93.6	95.6	99.3	96.1667	2.89194	27.6	47	53.5	42.7	13.4748	0.68	4.18	3.09	2.65	1.79101	1.02	0.9	1.26	1.06	0.183303	37.2	65.6	60.6	54.4667	15.1609
High	94.4	94.8	99	96.0667	2.5482	36.1	34.6	50.3	40.3333	8.66391	0.53	8.48	4.88	4.63	3.98089	1.1	8.34	2.43	3.95667	3.85389	58.1	62.8	49.7	56.8667	6.63652

## Sheet: Fig. 5A
	Bax/Vdac2-/-					Bax/Vdac2-/- +HA-VDAC2 WT					Bax/Vdac2-/- +HA-VDAC2 A172L					Bax/Vdac2-/- +HA-VDAC2 A172I					Bax/Vdac2-/- +HA-VDAC2 A172W
	Replicate 1	Replicate 2	Replicate 3	Mean	SD	Replicate 1	Replicate 2	Replicate 3	Mean	SD	Replicate 1	Replicate 2	Replicate 3	Mean	SD	Replicate 1	Replicate 2	Replicate 3	Mean	SD	Replicate 1	Replicate 2	Replicate 3	Mean	SD
1e-07	32.6	17.3	39.7	29.8667	11.4474	91.2	93.2	91.7	92.0333	1.04083	94.7	94.3	96	95	0.888819	95.8	96.9	95.6	96.1	0.7	94.8	75.5	79.9	83.4	10.1148
0.0001	10.5	36.6	26.7	24.6	13.1761	89.5	93.7	93	92.0667	2.25019	95.1	92.4	93.3	93.6	1.37477	95.6	91.7	93.1	93.4667	1.97569	91.7	72.4	80.5	81.5333	9.69141
0.001	2.64	15.2	12.9	10.2467	6.68719	92.9	72.9	92.6	86.1333	11.4614	94.9	93.5	95.9	94.7667	1.20554	95	89	95.1	93.0333	3.49333	81.7	68.9	45.8	65.4667	18.1946
0.01	3.43	16	12.8	10.7433	6.53251	71.9	25.7	70.8	56.1333	26.3618	94.3	93.1	91.3	92.9	1.50997	94.5	95.4	93.6	94.5	0.9	39.4	14.8	14.6	22.9333	14.2609
0.1	4.05	10.3	10.2	8.18333	3.57992	38.6	8.69	37.7	28.33	17.0147	95.4	90.7	94.2	93.4333	2.44199	94	95.9	94.3	94.7333	1.02144	20.6	17.8	7.98	15.46	6.62743
1	4.75	5.91	7.37	6.01	1.31286	12.9	7.88	10.2	10.3267	2.5124	94.7	83.9	80.4	86.3333	7.45408	95.7	96.1	94.6	95.4667	0.776745	20.3	14.4	10.3	15	5.02693

## Sheet: Fig. 5B
	Bax/Vdac2-/-	Bax/Vdac2-/- +HA-VDAC2 WT	Bax/Vdac2-/- +HA-VDAC2 A172L	Bax/Vdac2-/- +HA-VDAC2 A172I	Bax/Vdac2-/- +HA-VDAC2 A172W
Replicate 1	2.74713	3.21591	0.856209	0.913669	4.13291
Replicate 2	2.8985	3.04592	1.07203	1.30718	3.49527
Replicate 3	3.17536	3.04762	0.933673	1.11243	3.62644
Mean	2.94033	3.10315	0.953969	1.11109	3.75154
SD	0.217157	0.0976558	0.10933	0.19676	0.336728

## Sheet: Fig. 5C
	Bak/Vdac2-/-					Bak/Vdac2-/- +HA-VDAC2 WT					Bak/Vdac2-/- +HA-VDAC2 A172L					Bak/Vdac2-/- +HA-VDAC2 A172I					Bak/Vdac2-/- +HA-VDAC2 A172W
	Replicate 1	Replicate 2	Replicate 3	Mean	SD	Replicate 1	Replicate 2	Replicate 3	Mean	SD	Replicate 1	Replicate 2	Replicate 3	Mean	SD	Replicate 1	Replicate 2	Replicate 3	Mean	SD	Replicate 1	Replicate 2	Replicate 3	Mean	SD
0.0001	93.8	95.2	92.5	93.8333	1.35031	96	95.6	90.9	94.1667	2.83608	96.6	95.6	96.2	96.1333	0.503322	96.7	93.6	92.5	94.2667	2.17792	95.5	94.8	94.8	95.0333	0.404145
0.1	97.7	96.9	95.3	96.6333	1.22202	95.8	91.7	84.5	90.6667	5.72043	97.6	95.8	83.4	92.2667	7.73132	97.4	94.8	82.7	91.6333	7.84496	96.5	95.5	84.1	92.0333	6.88864
0.3	96.3	97.6	94.4	96.1	1.60935	85.9	84.5	74.2	81.5333	6.38931	96.3	91.8	86.2	91.4333	5.05997	95	92.6	89.9	92.5	2.55147	92.2	91.3	89.8	91.1	1.21244
1	96.1	94.8	96.4	95.7667	0.85049	32.1	37.4	51.2	40.2333	9.86019	82.3	83	78.5	81.2667	2.42143	71.5	58.6	76.6	68.9	9.27739	52.2	52.3	74	59.5	12.5575
3	87	84.2	76.3	82.5	5.54887	10.4	9.14	20	13.18	5.9398	36.7	40.3	50.9	42.6333	7.38196	22.9	18.4	32.9	24.7333	7.42181	14.7	14.7	28.8	19.4	8.14064
10	46.7	51	37.9	45.2	6.67757	8.53	6.42	14.9	9.95	4.41474	14.9	10.3	16.4	13.8667	3.17857	16.9	8.24	16.4	13.8467	4.86195	11.5	14.1	12.3	12.6333	1.33167

## Sheet: Fig. 5D
	Vdac2-/-					Vdac2-/- +HA-VDAC2 WT					Vdac2-/- +HA-VDAC2 A172L					Vdac2-/- +HA-VDAC2 A172I					Bak/Vdac2-/- +HA-VDAC2 A172W
	Replicate 1	Replicate 2	Replicate 3	Mean	SD	Replicate 1	Replicate 2	Replicate 3	Mean	SD	Replicate 1	Replicate 2	Replicate 3	Mean	SD	Replicate 1	Replicate 2	Replicate 3	Mean	SD	Replicate 1	Replicate 2	Replicate 3	Mean	SD
0.0001	27.2	26.9	21.7	25.2667	3.09246	79.8	61.3	73.1	71.4	9.36643	70.7	62.7	64.2	65.8667	4.25245	75.4	74.4	63.9	71.2333	6.3705	52.1	55.1	45.4	50.8667	4.96622
0.1	11.9	8.52	8.05	9.49	2.10031	52.8	46.3	55.7	51.6	4.81352	71.5	64.7	68.4	68.2	3.40441	71.9	64.5	64.2	66.8667	4.36157	30.5	35.2	31	32.2333	2.58134
0.3	8.87	13.5	10.2	10.8567	2.38383	34.4	31.1	41.3	35.6	5.20481	67.3	62.8	66.8	65.6333	2.46644	69.6	65.6	61.4	65.5333	4.10041	23.3	30.6	23.9	25.9333	4.05257
1	11.7	11.9	12.7	12.1	0.52915	27.3	22.5	33.3	27.7	5.4111	66.5	54.8	63.5	61.6	6.07701	65.9	67.2	58.2	63.7667	4.8645	23.2	24.1	21.3	22.8667	1.42945
3	12.5	9.57	10.1	10.7233	1.56129	23.5	22	28	24.5	3.1225	53.2	55.8	58.7	55.9	2.75136	52.2	36	50.4	46.2	8.87919	22.9	25.2	26.9	25	2.00749
10	8.37	11.1	3.31	7.59333	3.95265	14.9	18.5	23.7	19.0333	4.42418	39.8	36.5	44.3	40.2	3.91535	27.8	24.3	30.6	27.5667	3.15647	18.4	17.5	23.3	19.7333	3.12143

## Sheet: Fig. 6A
	Bax/Vdac2-/- +HA-VDAC2 WT					Bax/Vdac2-/- +HA-VDAC2 A172W
	Replicate 1	Replicate 2	Replicate 3	Mean	SD	Replicate 1	Replicate 2	Replicate 3	Mean	SD
0.0001	48.1	63.9	63.7	58.5667	9.06495	48	59.4	65.3	57.5667	8.79451
0.03	64.2	80.6	76.9	73.9	8.60174	52.1	71	66.5	63.2	9.87269
0.1	78.2	88	89.4	85.2	6.10246	42.6	59.9	59.1	53.8667	9.76542
0.3	83.7	94.1	94.8	90.8667	6.21638	48.5	62.9	60.6	57.3333	7.73585
1	87.3	94.2	96.1	92.5333	4.63069	47.8	70.1	63.4	60.4333	11.4422
3	85.3	96.4	95.4	92.3667	6.1403	50.7	68.8	64.4	61.3	9.43981

## Sheet: Fig. S1C
barcode	position	wt_aa	mut_aa	code	sequence	Log2(CPM+offset) - FLAG-VDAC2-LOW	Log2(CPM+offset) - FLAG-VDAC2-HIGH	Log2 Fold Difference
AAAAACGCTTAGGAC	165	Q	STOP	Q165*	*MTFDSAKSKLTRNNF	4.077	5.271	1.194
AAAAGTGACCCTGGA	165	Q	STOP	Q165*	*MTFDSAKSKLTRNNF	3.674	2.933	-0.741
AGTCGCCCAAGGAAC	165	Q	STOP	Q165*	*MTFDSAKSKLTRNNF	4.367	5.758	1.391
CAGTATAGACTCAAT	165	Q	STOP	Q165*	*MTFDSAKSKLTRNNF	8.014	7.156	-0.858
TGTGAGTACGATAAA	165	Q	STOP	Q165*	*MTFDSAKSKLTRNNF	8.285	7.596	-0.689
TTATAATTCCATGCC	165	Q	STOP	Q165*	*MTFDSAKSKLTRNNF	7.653	6.411	-1.242
TTCATAACATTACTC	165	Q	STOP	Q165*	*MTFDSAKSKLTRNNF	8.288	6.448	-1.84
CGCGCCTGAGACATA	165	Q	STOP	Q165*	*MTFDSAKSKLTRNNF	7.834	5.351	-2.483
CTGTTCAGGCCCCAG	165	Q	STOP	Q165*	*MTFDSAKSKLTRNNF	8.735	5.815	-2.92
GGCTCGTGATCCCGG	165	Q	STOP	Q165*	*MTFDSAKSKLTRNNF	8.98	4.896	-4.084
GGTCGGCATAAACCA	165	Q	STOP	Q165*	*MTFDSAKSKLTRNNF	7.789	3.836	-3.953
GTACCACAATCACCA	165	Q	STOP	Q165*	*MTFDSAKSKLTRNNF	4.197	5.186	0.989
TCATTTGCAGATGCC	165	Q	STOP	Q165*	*MTFDSAKSKLTRNNF	9.941	9.108	-0.833
TGTCTGTGTTTGCAT	165	Q	STOP	Q165*	*MTFDSAKSKLTRNNF	9.486	6.683	-2.803
AGGCCGAATTTTCGA	165	Q	A	Q165A	AMTFDSAKSKLTRNNF	7.484	4.225	-3.259
CAGGTGCGAGCCCCG	165	Q	A	Q165A	AMTFDSAKSKLTRNNF	6.737	7.2	0.463
CGATCGCTGCTCCAC	165	Q	A	Q165A	AMTFDSAKSKLTRNNF	7.531	6.334	-1.197
GCCAATCCCGTCCCA	165	Q	A	Q165A	AMTFDSAKSKLTRNNF	7.732	9.474	1.742
GCCGTCCTGCAACTC	165	Q	A	Q165A	AMTFDSAKSKLTRNNF	8.291	8.206	-0.085
GTAAACAGGACCAGT	165	Q	A	Q165A	AMTFDSAKSKLTRNNF	7.123	7.722	0.599
GTTCAGACCATGATC	165	Q	A	Q165A	AMTFDSAKSKLTRNNF	6.083	7.661	1.578
GTTGCTGTTCTAGGG	165	Q	A	Q165A	AMTFDSAKSKLTRNNF	7.871	8.617	0.746
TAAATTTACCACTTC	165	Q	A	Q165A	AMTFDSAKSKLTRNNF	5.444	7.015	1.571
TACTTCAGGTAAAGT	165	Q	A	Q165A	AMTFDSAKSKLTRNNF	3.684	7.284	3.6
TCTACTCGTACGACG	165	Q	A	Q165A	AMTFDSAKSKLTRNNF	4.163	5.271	1.108
CAGCGTTTTGCTCTC	165	Q	C	Q165C	CMTFDSAKSKLTRNNF	5.832	4.999	-0.833
CTCACCACCCAGATC	165	Q	C	Q165C	CMTFDSAKSKLTRNNF	5.353	7.613	2.26
AGGTCCGTTGACATT	165	Q	C	Q165C	CMTFDSAKSKLTRNNF	7.062	9.496	2.434
CAAAGCACCCGTACG	165	Q	C	Q165C	CMTFDSAKSKLTRNNF	7.172	7.039	-0.133
TTTTGGTCCACAATG	165	Q	C	Q165C	CMTFDSAKSKLTRNNF	3.352	6.62	3.268
TCTTATTTTCGGACT	165	Q	C	Q165C	CMTFDSAKSKLTRNNF	7.835	7.893	0.058
GCTTCACTCGGTATA	165	Q	C	Q165C	CMTFDSAKSKLTRNNF	6.036	6.965	0.929
TCCTAATCCACCGCG	165	Q	C	Q165C	CMTFDSAKSKLTRNNF	6.92	8.807	1.887
ACCGTATTAGCGCGG	165	Q	C	Q165C	CMTFDSAKSKLTRNNF	7.035	7.039	0.004
TAGGATCCATACACA	165	Q	C	Q165C	CMTFDSAKSKLTRNNF	5.664	6.587	0.923
ATCCCATAACCACGC	165	Q	D	Q165D	DMTFDSAKSKLTRNNF	7.164	6.803	-0.361
CCGCCCAGAAGATAA	165	Q	D	Q165D	DMTFDSAKSKLTRNNF	8.113	10.202	2.089
ACCGGACCACGACTT	165	Q	D	Q165D	DMTFDSAKSKLTRNNF	3.399	7.063	3.664
CCGTCCTCACCCCCC	165	Q	D	Q165D	DMTFDSAKSKLTRNNF	8.061	9.267	1.206
CCTAACTGTTCCCAC	165	Q	D	Q165D	DMTFDSAKSKLTRNNF	1.688	5.697	4.009
AATACCATCTATTCA	165	Q	D	Q165D	DMTFDSAKSKLTRNNF	7.106	6.683	-0.423
TGATCCCACCAATTA	165	Q	D	Q165D	DMTFDSAKSKLTRNNF	3.788	7.852	4.064
TTCCCTTGCCCACAT	165	Q	D	Q165D	DMTFDSAKSKLTRNNF	8.11	9.22	1.11
ATATCTTTTCTTGGT	165	Q	D	Q165D	DMTFDSAKSKLTRNNF	5.724	7.58	1.856
CTTCCAAACCGTCTG	165	Q	D	Q165D	DMTFDSAKSKLTRNNF	6.094	7.893	1.799
GATGCCATAACACCG	165	Q	D	Q165D	DMTFDSAKSKLTRNNF	7.628	7.852	0.224
CGCAAACCTTCGCGA	165	Q	D	Q165D	DMTFDSAKSKLTRNNF	7.715	7.81	0.095
AACTAGAAGTAGACC	165	Q	D	Q165D	DMTFDSAKSKLTRNNF	2.589	6.252	3.663
AAATCAAAAATGTTG	165	Q	D	Q165D	DMTFDSAKSKLTRNNF	6.87	6.554	-0.316
AAAGCGAGACTATTA	165	Q	E	Q165E	EMTFDSAKSKLTRNNF	2.488	7.511	5.023
AAGCGACCGATAGCT	165	Q	E	Q165E	EMTFDSAKSKLTRNNF	7.451	8.33	0.879
ACGGGCCTACGTACC	165	Q	E	Q165E	EMTFDSAKSKLTRNNF	7.949	7.596	-0.353
ACTCTTGATAGCCGG	165	Q	E	Q165E	EMTFDSAKSKLTRNNF	7.106	7.344	0.238
ACCACAAACTAACTC	165	Q	E	Q165E	EMTFDSAKSKLTRNNF	1.957	8.034	6.077
CAACTCAGTGTGCAC	165	Q	E	Q165E	EMTFDSAKSKLTRNNF	7.982	7.015	-0.967
GGGGTCAATAGTCTG	165	Q	E	Q165E	EMTFDSAKSKLTRNNF	6.737	7.707	0.97
CGCTACTTCCAGTTC	165	Q	E	Q165E	EMTFDSAKSKLTRNNF	0	4.386	4.386
TGCGACGCCAGCCTG	165	Q	E	Q165E	EMTFDSAKSKLTRNNF	3.265	6.21	2.945
TCTTACTCAACGTAC	165	Q	E	Q165E	EMTFDSAKSKLTRNNF	6.021	6.166	0.145
AGCGCCAGTGCACCA	165	Q	F	Q165F	FMTFDSAKSKLTRNNF	6.464	6.886	0.422
AGGGAAGATCCCCGA	165	Q	F	Q165F	FMTFDSAKSKLTRNNF	6.811	7.645	0.834
CATCCCTCCTGGCTA	165	Q	F	Q165F	FMTFDSAKSKLTRNNF	6.276	7.782	1.506
AACCCCCAATGTCCT	165	Q	F	Q165F	FMTFDSAKSKLTRNNF	5.664	6.166	0.502
ACAGAACTATGACAC	165	Q	F	Q165F	FMTFDSAKSKLTRNNF	7.247	7.178	-0.069
CTACACTACCTTTGA	165	Q	F	Q165F	FMTFDSAKSKLTRNNF	7.44	8.046	0.606
TTTACCATACACCAT	165	Q	F	Q165F	FMTFDSAKSKLTRNNF	3.694	8.094	4.4
TGCTTTCACACCGCT	165	Q	G	Q165G	GMTFDSAKSKLTRNNF	5.042	7.629	2.587
TCATAGAATCACCGC	165	Q	G	Q165G	GMTFDSAKSKLTRNNF	8.701	8.696	-0.005
TAAGTGCTTGAATTC	165	Q	G	Q165G	GMTFDSAKSKLTRNNF	7.397	8.29	0.893
TATCGACCTTTCATA	165	Q	G	Q165G	GMTFDSAKSKLTRNNF	6.094	7.325	1.231
AAAACCGATAAAGCC	165	Q	G	Q165G	GMTFDSAKSKLTRNNF	7.326	9.391	2.065
AATGTACAAATCATT	165	Q	G	Q165G	GMTFDSAKSKLTRNNF	5.525	7.243	1.718
ACAGAGGACCCATTG	165	Q	G	Q165G	GMTFDSAKSKLTRNNF	8.764	9.097	0.333
GACTCATCACCCCGG	165	Q	G	Q165G	GMTFDSAKSKLTRNNF	1.688	7.44	5.752
CACGGAATATCTAGC	165	Q	G	Q165G	GMTFDSAKSKLTRNNF	6.182	5.976	-0.206
GACGAGCCTGACCGG	165	Q	G	Q165G	GMTFDSAKSKLTRNNF	5.249	4.043	-1.206
AGCATGACAAGAGAC	165	Q	G	Q165G	GMTFDSAKSKLTRNNF	6.749	7.178	0.429
ATAACAATCCCCTGG	165	Q	G	Q165G	GMTFDSAKSKLTRNNF	3.124	8.756	5.632
CAGGTACTCTGAATT	165	Q	G	Q165G	GMTFDSAKSKLTRNNF	8.047	8.463	0.416
CTTAAACGCAAGATG	165	Q	G	Q165G	GMTFDSAKSKLTRNNF	7.945	8.807	0.862
CCCCAGGCATTAAGC	165	Q	G	Q165G	GMTFDSAKSKLTRNNF	7.386	8.151	0.765
GAAATTACGCAGAAG	165	Q	G	Q165G	GMTFDSAKSKLTRNNF	6.613	7.596	0.983
ACTGTAGAAGACCCT	165	Q	G	Q165G	GMTFDSAKSKLTRNNF	8.22	5.569	-2.651
ACCACGAGGTATGCA	165	Q	G	Q165G	GMTFDSAKSKLTRNNF	7.053	7.383	0.33
CGGCGCGCGATGATT	165	Q	G	Q165G	GMTFDSAKSKLTRNNF	8.967	8.982	0.015
CTGAACATATGCCCT	165	Q	G	Q165G	GMTFDSAKSKLTRNNF	7.08	7.629	0.549
CTTAGACTCCGCTTG	165	Q	G	Q165G	GMTFDSAKSKLTRNNF	7.388	7.2	-0.188
CGCTCGTCACCTTGG	165	Q	G	Q165G	GMTFDSAKSKLTRNNF	5.724	3.593	-2.131
CCTAACCCTGATTTG	165	Q	G	Q165G	GMTFDSAKSKLTRNNF	6.866	4.225	-2.641
CCCTATCTTCTTGTG	165	Q	H	Q165H	HMTFDSAKSKLTRNNF	1.503	5.815	4.312
CATAAGTAATCTCAT	165	Q	H	Q165H	HMTFDSAKSKLTRNNF	3.872	8.058	4.186
AGAGCGCGGCCGACT	165	Q	H	Q165H	HMTFDSAKSKLTRNNF	9.15	8.696	-0.454
ACAAGTTTCAATCAA	165	Q	I	Q165I	IMTFDSAKSKLTRNNF	3.573	4.043	0.47
AGCAACCTTAAGGGG	165	Q	I	Q165I	IMTFDSAKSKLTRNNF	6.182	6.99	0.808
CTATTTAAGATCGTT	165	Q	I	Q165I	IMTFDSAKSKLTRNNF	6.841	7.11	0.269
CTCTATTCCCCCAGT	165	Q	I	Q165I	IMTFDSAKSKLTRNNF	6.512	4.784	-1.728
ATAACCTGACGCTAC	165	Q	I	Q165I	IMTFDSAKSKLTRNNF	4.077	3.593	-0.484
GATTGCACTTCATCG	165	Q	I	Q165I	IMTFDSAKSKLTRNNF	6.938	6.652	-0.286
CTACTGCCTCTTTGT	165	Q	I	Q165I	IMTFDSAKSKLTRNNF	7.797	7.284	-0.513
CAGCTGAAACTAACC	165	Q	I	Q165I	IMTFDSAKSKLTRNNF	5.249	4.531	-0.718
CGGTACACCACAATA	165	Q	I	Q165I	IMTFDSAKSKLTRNNF	4.008	5.815	1.807
GTGTCTCAGCCTATG	165	Q	K	Q165K	KMTFDSAKSKLTRNNF	3.62	8.793	5.173
ATTCCAGCTGACAAA	165	Q	K	Q165K	KMTFDSAKSKLTRNNF	1.688	7.2	5.512
GTTGACGAGAAAATC	165	Q	K	Q165K	KMTFDSAKSKLTRNNF	5.525	5.976	0.451
ACCCATCGTCATAAT	165	Q	K	Q165K	KMTFDSAKSKLTRNNF	7.822	8.481	0.659
CCCGTCCAGTGTCAA	165	Q	L	Q165L	LMTFDSAKSKLTRNNF	8.834	9.043	0.209
CTCACCAGAGAATTC	165	Q	L	Q165L	LMTFDSAKSKLTRNNF	2.977	6.448	3.471
CTTAATCGCTGAGCA	165	Q	L	Q165L	LMTFDSAKSKLTRNNF	5.94	5.569	-0.371
GACCAACTCTGTGTT	165	Q	L	Q165L	LMTFDSAKSKLTRNNF	8.616	5.271	-3.345
GCCCCAGACATCCTT	165	Q	L	Q165L	LMTFDSAKSKLTRNNF	6.464	7.907	1.443
CCACTAGGGCGCTCT	165	Q	L	Q165L	LMTFDSAKSKLTRNNF	6.347	8.046	1.699
AGTACCAAGGAGACG	165	Q	L	Q165L	LMTFDSAKSKLTRNNF	1.688	5.351	3.663
CACCCCCAGAGACGC	165	Q	L	Q165L	LMTFDSAKSKLTRNNF	3.318	7.984	4.666
GCTTAATACGACACT	165	Q	L	Q165L	LMTFDSAKSKLTRNNF	6.008	5.871	-0.137
GGGAGCGACGCCCCT	165	Q	L	Q165L	LMTFDSAKSKLTRNNF	5.127	6.21	1.083
GTAATGTCGTGCATA	165	Q	L	Q165L	LMTFDSAKSKLTRNNF	4.077	5.871	1.794
TCAAAGATAAATAAG	165	Q	L	Q165L	LMTFDSAKSKLTRNNF	7.326	6.519	-0.807
TGAAAGCCTGTCCAT	165	Q	L	Q165L	LMTFDSAKSKLTRNNF	6.22	6.252	0.032
GCCGGCCTGATGCGA	165	Q	L	Q165L	LMTFDSAKSKLTRNNF	8.976	9.019	0.043
AATGGAAAAGACAAA	165	Q	L	Q165L	LMTFDSAKSKLTRNNF	5.291	3.593	-1.698
ACGCTTAGCCGCAGC	165	Q	L	Q165L	LMTFDSAKSKLTRNNF	4.182	8.559	4.377
AGATTGACCCTGAGT	165	Q	L	Q165L	LMTFDSAKSKLTRNNF	3.383	7.364	3.981
AAGAAGTTAACAGGA	165	Q	L	Q165L	LMTFDSAKSKLTRNNF	2.92	8.14	5.22
TCGAGAAAGAAAGTG	165	Q	M	Q165M	MMTFDSAKSKLTRNNF	3.704	7.325	3.621
TGAATCTCTGATGCT	165	Q	M	Q165M	MMTFDSAKSKLTRNNF	2.233	5.428	3.195
TACAAAGAAAGGCTG	165	Q	M	Q165M	MMTFDSAKSKLTRNNF	6.312	7.087	0.775
TAACCAACGTAAACC	165	Q	M	Q165M	MMTFDSAKSKLTRNNF	5.127	6.334	1.207
TGCGTTACAACCATG	165	Q	M	Q165M	MMTFDSAKSKLTRNNF	6.719	7.58	0.861
AAAAGATAACGTGAG	165	Q	M	Q165M	MMTFDSAKSKLTRNNF	6.792	6.554	-0.238
TCGAAGCAGCGCGTA	165	Q	M	Q165M	MMTFDSAKSKLTRNNF	7.721	8.238	0.517
CCTGTTCATGACGAA	165	Q	M	Q165M	MMTFDSAKSKLTRNNF	5.926	7.015	1.089
CTGCATTAATTCAGG	165	Q	M	Q165M	MMTFDSAKSKLTRNNF	7.462	8.398	0.936
AAACCGTCCAACCAG	165	Q	M	Q165M	MMTFDSAKSKLTRNNF	7.613	8.472	0.859
AATAAACAGGTACGG	165	Q	M	Q165M	MMTFDSAKSKLTRNNF	2.858	5.186	2.328
ACGTCTATCCCACAT	165	Q	M	Q165M	MMTFDSAKSKLTRNNF	3.228	8.094	4.866
ACCAAACGTTTATTA	165	Q	M	Q165M	MMTFDSAKSKLTRNNF	8.541	9.892	1.351
TGTCCCTATAGTCCG	165	Q	N	Q165N	NMTFDSAKSKLTRNNF	6.749	7.676	0.927
TCCCTGGCATAGACA	165	Q	N	Q165N	NMTFDSAKSKLTRNNF	7.247	8.507	1.26
TATTAAGCCACCAGA	165	Q	N	Q165N	NMTFDSAKSKLTRNNF	2.433	6.252	3.819
CCGTCCTAGGAAATC	165	Q	N	Q165N	NMTFDSAKSKLTRNNF	5.127	7.645	2.518
CCTACTATTTCGTGA	165	Q	N	Q165N	NMTFDSAKSKLTRNNF	9.134	9.627	0.493
CAAACCCACATTGAG	165	Q	N	Q165N	NMTFDSAKSKLTRNNF	1.254	5.697	4.443
CTTGACACACCTTTA	165	Q	N	Q165N	NMTFDSAKSKLTRNNF	0.871	8.195	7.324
CCGATGCAAGAGTAA	165	Q	N	Q165N	NMTFDSAKSKLTRNNF	5.832	5.351	-0.481
GGCACCCCCTAGGTC	165	Q	N	Q165N	NMTFDSAKSKLTRNNF	7.216	7.596	0.38
GCACAATATCTCACA	165	Q	N	Q165N	NMTFDSAKSKLTRNNF	6.321	7.11	0.789
AAGAGCATCTTTTTC	165	Q	N	Q165N	NMTFDSAKSKLTRNNF	4.795	6.714	1.919
AAACCTGGCCGGGTC	165	Q	N	Q165N	NMTFDSAKSKLTRNNF	7.763	6.519	-1.244
GAACCGACCTCAATG	165	Q	P	Q165P	PMTFDSAKSKLTRNNF	8.418	7.364	-1.054
GACGCCTTGTAGCTG	165	Q	P	Q165P	PMTFDSAKSKLTRNNF	7.494	3.3	-4.194
GGAAATGTTCTTGGG	165	Q	P	Q165P	PMTFDSAKSKLTRNNF	9.024	7.305	-1.719
AACTCGCTATCCGGC	165	Q	P	Q165P	PMTFDSAKSKLTRNNF	7.426	6.074	-1.352
AGAGGCTCAAAACAA	165	Q	P	Q165P	PMTFDSAKSKLTRNNF	8.384	4.896	-3.488
ATCTCTAAGTCCGCG	165	Q	P	Q165P	PMTFDSAKSKLTRNNF	4.37	5.976	1.606
TGACCTACGATTTTT	165	Q	P	Q165P	PMTFDSAKSKLTRNNF	7.164	3.593	-3.571
CCGATACACGCAGCA	165	Q	R	Q165R	RMTFDSAKSKLTRNNF	9.002	9.176	0.174
CGAAACCACCCCTAA	165	Q	R	Q165R	RMTFDSAKSKLTRNNF	5.623	6.939	1.316
TCCTCATGTCATACA	165	Q	R	Q165R	RMTFDSAKSKLTRNNF	7.025	7.645	0.62
TGCCCCAACCACGCC	165	Q	R	Q165R	RMTFDSAKSKLTRNNF	7.638	8.094	0.456
CTCCTACTGTGTTAC	165	Q	R	Q165R	RMTFDSAKSKLTRNNF	10.026	10.2	0.174
GCCTCGACCGTATGA	165	Q	R	Q165R	RMTFDSAKSKLTRNNF	6.627	7.907	1.28
TCACCGCCGACTGGT	165	Q	R	Q165R	RMTFDSAKSKLTRNNF	7.668	8.665	0.997
GGCACACCAGAGGCC	165	Q	R	Q165R	RMTFDSAKSKLTRNNF	8.856	10.469	1.613
CAACGACAATCCCCC	165	Q	R	Q165R	RMTFDSAKSKLTRNNF	8.965	8.89	-0.075
CAGATAAGTGAGCCA	165	Q	R	Q165R	RMTFDSAKSKLTRNNF	7.741	8.206	0.465
CAGCGCACGGCAAAC	165	Q	R	Q165R	RMTFDSAKSKLTRNNF	8.244	9.747	1.503
CCAGAATCCACCCAC	165	Q	R	Q165R	RMTFDSAKSKLTRNNF	6.117	7.997	1.88
CGACCACCTGGATAT	165	Q	R	Q165R	RMTFDSAKSKLTRNNF	5.926	8.982	3.056
CGAGTTGGCGCGCCT	165	Q	R	Q165R	RMTFDSAKSKLTRNNF	8.586	8.206	-0.38
CGCCACATCGGACTA	165	Q	R	Q165R	RMTFDSAKSKLTRNNF	8.401	7.782	-0.619
CAACCATCATGTACA	165	Q	R	Q165R	RMTFDSAKSKLTRNNF	7.89	8.625	0.735
AGCCCAGTGTAATGT	165	Q	R	Q165R	RMTFDSAKSKLTRNNF	8.126	9.241	1.115
CACAGTTTTTGAGAT	165	Q	R	Q165R	RMTFDSAKSKLTRNNF	4.95	7.613	2.663
TACGTAAGACCTGCC	165	Q	R	Q165R	RMTFDSAKSKLTRNNF	7.333	10.054	2.721
ATCCCTCAAGACGTA	165	Q	R	Q165R	RMTFDSAKSKLTRNNF	5.94	7.866	1.926
ATGGCGAGCCGCAAG	165	Q	R	Q165R	RMTFDSAKSKLTRNNF	6.346	7.613	1.267
ACACCCCAGTCATCT	165	Q	R	Q165R	RMTFDSAKSKLTRNNF	1.688	6.166	4.478
AGCGCTGCGACCGAA	165	Q	R	Q165R	RMTFDSAKSKLTRNNF	8.68	9.187	0.507
TGTAGCCCTCATTAA	165	Q	R	Q165R	RMTFDSAKSKLTRNNF	6.719	8.269	1.55
TTGCCTAGACTCTGT	165	Q	R	Q165R	RMTFDSAKSKLTRNNF	6.68	8.173	1.493
TCAGACAAAGCTTCC	165	Q	S	Q165S	SMTFDSAKSKLTRNNF	6.243	7.707	1.464
TCTGCTCAAGGCCGG	165	Q	S	Q165S	SMTFDSAKSKLTRNNF	4.98	7.087	2.107
ACACCCGATGCCAGG	165	Q	S	Q165S	SMTFDSAKSKLTRNNF	7.319	9.401	2.082
ACGTACCTCATACAC	165	Q	S	Q165S	SMTFDSAKSKLTRNNF	1.254	5.186	3.932
ATGTCAGGCTTAAAG	165	Q	S	Q165S	SMTFDSAKSKLTRNNF	8.034	8.151	0.117
CAGGCGCACAACGGT	165	Q	S	Q165S	SMTFDSAKSKLTRNNF	7.56	7.866	0.306
CATAAAACCCATGAC	165	Q	S	Q165S	SMTFDSAKSKLTRNNF	4.546	5.871	1.325
CATACTAACTATGTA	165	Q	S	Q165S	SMTFDSAKSKLTRNNF	7.896	8.217	0.321
GATCTTTTTCAACTT	165	Q	S	Q165S	SMTFDSAKSKLTRNNF	2.433	4.043	1.61
GCAATCATCCGAGTA	165	Q	S	Q165S	SMTFDSAKSKLTRNNF	8.605	7.11	-1.495
GCCTCATGAGACAAA	165	Q	S	Q165S	SMTFDSAKSKLTRNNF	5.767	8.369	2.602
TCTGTCCATAGCCTG	165	Q	S	Q165S	SMTFDSAKSKLTRNNF	4.546	7.402	2.856
TTAAAAGTCGCAGTT	165	Q	S	Q165S	SMTFDSAKSKLTRNNF	3.188	7.063	3.875
TTAAGGGTTCGAACG	165	Q	S	Q165S	SMTFDSAKSKLTRNNF	7.053	4.896	-2.157
ACCCCTTTCGTTTTG	165	Q	S	Q165S	SMTFDSAKSKLTRNNF	6.877	9.293	2.416
ACGTTGCTGACCGAG	165	Q	S	Q165S	SMTFDSAKSKLTRNNF	3.995	8.91	4.915
ATCTCCTTTCCTGCG	165	Q	S	Q165S	SMTFDSAKSKLTRNNF	0	0	0
GACGAATGGCTGGAT	165	Q	S	Q165S	SMTFDSAKSKLTRNNF	7.822	7.866	0.044
GAGACAAGTGAAAAC	165	Q	S	Q165S	SMTFDSAKSKLTRNNF	4.795	6.334	1.539
CTGATTTCGCGCACG	165	Q	S	Q165S	SMTFDSAKSKLTRNNF	7.835	7.344	-0.491
GAATCGTCGTACAGC	165	Q	S	Q165S	SMTFDSAKSKLTRNNF	6.121	8.877	2.756
GCTAGGAGGTCAACA	165	Q	S	Q165S	SMTFDSAKSKLTRNNF	0.871	6.652	5.781
GCTTATCTGGATTAC	165	Q	S	Q165S	SMTFDSAKSKLTRNNF	5.291	8.105	2.814
GGTCCAGCTCCCTCC	165	Q	S	Q165S	SMTFDSAKSKLTRNNF	9.21	10.307	1.097
GTGATGCTGACTACC	165	Q	S	Q165S	SMTFDSAKSKLTRNNF	6.708	7.063	0.355
AAAAATGTACTGTCA	165	Q	S	Q165S	SMTFDSAKSKLTRNNF	2.755	6.448	3.693
AAGAGCAAGATGCGA	165	Q	S	Q165S	SMTFDSAKSKLTRNNF	4.028	7.383	3.355
CCCCCTCCAAGGAGT	165	Q	S	Q165S	SMTFDSAKSKLTRNNF	8.11	9.209	1.099
CCCGGGATGTGAACC	165	Q	S	Q165S	SMTFDSAKSKLTRNNF	2.676	7.063	4.387
CCGCCCAGTATTCCA	165	Q	S	Q165S	SMTFDSAKSKLTRNNF	3.457	6.334	2.877
CTGATACTCATCTCC	165	Q	S	Q165S	SMTFDSAKSKLTRNNF	9.37	8.943	-0.427
CCATCCAACGAGCAT	165	Q	T	Q165T	TMTFDSAKSKLTRNNF	6.613	6.554	-0.059
CCAGCATGGACAGTT	165	Q	T	Q165T	TMTFDSAKSKLTRNNF	3.188	8.046	4.858
CCCGGCCTAGAAACC	165	Q	T	Q165T	TMTFDSAKSKLTRNNF	3.694	5.635	1.941
CAATTTACATACTGG	165	Q	T	Q165T	TMTFDSAKSKLTRNNF	7.512	8.55	1.038
CAAAAACCGCGGATG	165	Q	T	Q165T	TMTFDSAKSKLTRNNF	4.134	7.039	2.905
AATTTAAAAATATCC	165	Q	T	Q165T	TMTFDSAKSKLTRNNF	2.152	6.744	4.592
CGACAGACGCAAGCA	165	Q	T	Q165T	TMTFDSAKSKLTRNNF	8	6.121	-1.879
GCCGCCAATCCTATC	165	Q	T	Q165T	TMTFDSAKSKLTRNNF	6.92	8.14	1.22
GAGTAACGACATAAG	165	Q	T	Q165T	TMTFDSAKSKLTRNNF	8.074	7.893	-0.181
TACACACTGAGCTTC	165	Q	T	Q165T	TMTFDSAKSKLTRNNF	7.259	6.939	-0.32
TTGCCCGCGACAATG	165	Q	T	Q165T	TMTFDSAKSKLTRNNF	8.993	9.293	0.3
CTGGCCCAAGTACTA	165	Q	T	Q165T	TMTFDSAKSKLTRNNF	8.469	8.516	0.047
TCCAATCCCGGGGTG	165	Q	T	Q165T	TMTFDSAKSKLTRNNF	6.842	7.92	1.078
ACCGGGACCTTTACA	165	Q	V	Q165V	VMTFDSAKSKLTRNNF	3.004	5.925	2.921
CGCATAGGGCCTGAA	165	Q	V	Q165V	VMTFDSAKSKLTRNNF	7.106	7.511	0.405
GCAATAACCCCATAT	165	Q	V	Q165V	VMTFDSAKSKLTRNNF	8.405	7.752	-0.653
GTAACATGTTCTACC	165	Q	V	Q165V	VMTFDSAKSKLTRNNF	9.485	10.395	0.91
CTGACTCTAAAAAAA	165	Q	V	Q165V	VMTFDSAKSKLTRNNF	8.035	7.458	-0.577
AATAACGACCCACAT	165	Q	V	Q165V	VMTFDSAKSKLTRNNF	2.755	7.58	4.825
AGAGACCAAACCCGG	165	Q	V	Q165V	VMTFDSAKSKLTRNNF	7.975	7.511	-0.464
AGAGGTGCCTTCCGC	165	Q	V	Q165V	VMTFDSAKSKLTRNNF	0	2.44	2.44
CAACAAAGGAAAACG	165	Q	V	Q165V	VMTFDSAKSKLTRNNF	8.364	5.697	-2.667
CCTCGATGGACATGA	165	Q	V	Q165V	VMTFDSAKSKLTRNNF	2.061	5.925	3.864
CCAAAACCCTTGTGT	165	Q	V	Q165V	VMTFDSAKSKLTRNNF	7.611	8.34	0.729
CCCAATTGCTAGCCA	165	Q	V	Q165V	VMTFDSAKSKLTRNNF	5.525	7.063	1.538
CCTAAATGCGAAACC	165	Q	V	Q165V	VMTFDSAKSKLTRNNF	8.904	8.058	-0.846
CCTACTTCTTCTGAC	165	Q	V	Q165V	VMTFDSAKSKLTRNNF	8.452	8.764	0.312
TAAAGTAACTGGACG	165	Q	V	Q165V	VMTFDSAKSKLTRNNF	6.938	5.428	-1.51
ACGCCGTACGACACA	165	Q	V	Q165V	VMTFDSAKSKLTRNNF	8.409	8.105	-0.304
TAAGCTCCTAAATGT	165	Q	V	Q165V	VMTFDSAKSKLTRNNF	0.871	5.635	4.764
TACCCCTTCATAGCT	165	Q	V	Q165V	VMTFDSAKSKLTRNNF	6.579	9.067	2.488
ACGAACAGCGTACAC	165	Q	V	Q165V	VMTFDSAKSKLTRNNF	7.156	7.458	0.302
TTCTCACCCTGTGCA	165	Q	V	Q165V	VMTFDSAKSKLTRNNF	4.156	6.803	2.647
TCCCAAGTTTCACGC	165	Q	V	Q165V	VMTFDSAKSKLTRNNF	7.462	6.859	-0.603
TTATGACAACCCAGG	165	Q	V	Q165V	VMTFDSAKSKLTRNNF	7.525	7.015	-0.51
GGTAACACGACAACA	165	Q	W	Q165W	WMTFDSAKSKLTRNNF	8.352	8.33	-0.022
CTAACGTGGAAGGTC	165	Q	W	Q165W	WMTFDSAKSKLTRNNF	6.021	7.767	1.746
TCCGCTCAACGCGTT	165	Q	W	Q165W	WMTFDSAKSKLTRNNF	6.008	7.364	1.356
CCTAACCGAGCTATC	165	Q	W	Q165W	WMTFDSAKSKLTRNNF	8.793	7.087	-1.706
ACTTCGTAAAGCCGC	165	Q	W	Q165W	WMTFDSAKSKLTRNNF	6.933	6.484	-0.449
TCTCCGCCACATACT	165	Q	W	Q165W	WMTFDSAKSKLTRNNF	3.856	7.222	3.366
AAATTGGGCCACCGT	165	Q	W	Q165W	WMTFDSAKSKLTRNNF	7.388	8.821	1.433
TGGCCTCTTGCCGGC	165	Q	W	Q165W	WMTFDSAKSKLTRNNF	7.73	6.99	-0.74
CTGCTCTCATTTGCC	165	Q	Y	Q165Y	YMTFDSAKSKLTRNNF	5.525	5.871	0.346
GCATCGAGTAGACTA	165	Q	Y	Q165Y	YMTFDSAKSKLTRNNF	3.318	7.546	4.228
CCACAACTAGGTCAA	165	Q	Y	Q165Y	YMTFDSAKSKLTRNNF	1.503	5.976	4.473
AGGCTGCACTTCACA	165	Q	Y	Q165Y	YMTFDSAKSKLTRNNF	5.353	8.227	2.874
ATATCACATACATAC	166	M	STOP	M166*	Q*TFDSAKSKLTRNNF	8.321	6.62	-1.701
ATTCCCGCTGTGTGT	166	M	STOP	M166*	Q*TFDSAKSKLTRNNF	4.991	3.593	-1.398
CAGAAATAAATGCGA	166	M	STOP	M166*	Q*TFDSAKSKLTRNNF	9.16	7.133	-2.027
CATCCCAAACTTACA	166	M	STOP	M166*	Q*TFDSAKSKLTRNNF	8.061	6.448	-1.613
CTTCTCCCGGGCCCC	166	M	STOP	M166*	Q*TFDSAKSKLTRNNF	6.841	2.933	-3.908
GACGGCAGCCCCCTT	166	M	STOP	M166*	Q*TFDSAKSKLTRNNF	8.02	6.074	-1.946
GATCTCAACGATGCC	166	M	STOP	M166*	Q*TFDSAKSKLTRNNF	9.338	6.683	-2.655
GCAAAGTACTGCAAA	166	M	STOP	M166*	Q*TFDSAKSKLTRNNF	7.59	4.663	-2.927
TCCTTGTCTCGTGGT	166	M	STOP	M166*	Q*TFDSAKSKLTRNNF	10.487	8.542	-1.945
TGCAACCATGACTCG	166	M	STOP	M166*	Q*TFDSAKSKLTRNNF	3.663	7.063	3.4
TTGGCACAAGGCTCC	166	M	STOP	M166*	Q*TFDSAKSKLTRNNF	3.714	5.697	1.983
AAAACCCCTGCACTG	166	M	A	M166A	QATFDSAKSKLTRNNF	6.385	7.596	1.211
AACACTACCTCCTGC	166	M	A	M166A	QATFDSAKSKLTRNNF	8.426	8.609	0.183
GAGTAAGATGCCACA	166	M	A	M166A	QATFDSAKSKLTRNNF	8.076	8.34	0.264
CAATGACCGCACCAC	166	M	A	M166A	QATFDSAKSKLTRNNF	6.938	6.831	-0.107
CCAATTGAACCCCAC	166	M	A	M166A	QATFDSAKSKLTRNNF	8.092	7.087	-1.005
CGGAGATCACTGATT	166	M	A	M166A	QATFDSAKSKLTRNNF	2.152	7.44	5.288
GATTGTATCGTTAGT	166	M	A	M166A	QATFDSAKSKLTRNNF	5.914	4.663	-1.251
GTATACCACGAAAAA	166	M	A	M166A	QATFDSAKSKLTRNNF	6.557	6.252	-0.305
TCATGGACCGAGTCA	166	M	A	M166A	QATFDSAKSKLTRNNF	6.295	6.831	0.536
TGCTATCCCTTCGGA	166	M	A	M166A	QATFDSAKSKLTRNNF	7.721	7.546	-0.175
TTAGACAAGTTAAAT	166	M	A	M166A	QATFDSAKSKLTRNNF	0	6.411	6.411
TTGCGAGATGCTAGC	166	M	A	M166A	QATFDSAKSKLTRNNF	6.756	8.227	1.471
AATCACAAATACCGC	166	M	C	M166C	QCTFDSAKSKLTRNNF	6.269	5.351	-0.918
AGCCTAAAGCTTAAA	166	M	C	M166C	QCTFDSAKSKLTRNNF	4.98	7.852	2.872
AACAGCTAGAGCCTT	166	M	C	M166C	QCTFDSAKSKLTRNNF	7.365	7.796	0.431
AAACTCGTGAACTGA	166	M	C	M166C	QCTFDSAKSKLTRNNF	7.54	7.58	0.04
ACCCGGCATTACACC	166	M	C	M166C	QCTFDSAKSKLTRNNF	2.676	5.697	3.021
TTAGCCCTAGTGATA	166	M	C	M166C	QCTFDSAKSKLTRNNF	8.314	9.131	0.817
AGCGTACTGAAACTC	166	M	C	M166C	QCTFDSAKSKLTRNNF	4.227	8.481	4.254
ATCTAAGATTCTGAT	166	M	C	M166C	QCTFDSAKSKLTRNNF	1.835	5.428	3.593
TACTCCGTTCCTTCA	166	M	C	M166C	QCTFDSAKSKLTRNNF	3.954	7.243	3.289
CTTATAACCCAAGAG	166	M	C	M166C	QCTFDSAKSKLTRNNF	1.835	9.085	7.25
GAACCTTCTCTCCAG	166	M	C	M166C	QCTFDSAKSKLTRNNF	8.972	8.576	-0.396
GTAGGTTTATAGTGA	166	M	C	M166C	QCTFDSAKSKLTRNNF	2.152	7.92	5.768
AACGACAAACGGGCT	166	M	D	M166D	QDTFDSAKSKLTRNNF	3.631	0	-3.631
ATCAAAAAGACCCCA	166	M	D	M166D	QDTFDSAKSKLTRNNF	6.749	2.933	-3.816
ACTTGGTGAACGCCC	166	M	D	M166D	QDTFDSAKSKLTRNNF	10.066	6.714	-3.352
CCCCGCTAAAAGTAT	166	M	D	M166D	QDTFDSAKSKLTRNNF	3.762	4.043	0.281
TCATCGACACAATGT	166	M	D	M166D	QDTFDSAKSKLTRNNF	8.718	6.334	-2.384
GCTGACCTACCTGAA	166	M	D	M166D	QDTFDSAKSKLTRNNF	3.511	6.484	2.973
TCAGAGAAAAGTCCA	166	M	D	M166D	QDTFDSAKSKLTRNNF	8.339	6.62	-1.719
CGAGTGACGCATTTC	166	M	D	M166D	QDTFDSAKSKLTRNNF	4.3	6.252	1.952
CAAGACGCAATTCAC	166	M	E	M166E	QETFDSAKSKLTRNNF	9.548	7.133	-2.415
CCGAACCCAATTGCG	166	M	E	M166E	QETFDSAKSKLTRNNF	8.757	6.166	-2.591
ATGTACGGACTGGGA	166	M	E	M166E	QETFDSAKSKLTRNNF	8.996	7.613	-1.383
CAATAGGGAACAAAT	166	M	E	M166E	QETFDSAKSKLTRNNF	8.872	7.178	-1.694
TAGATAACGCATTTC	166	M	E	M166E	QETFDSAKSKLTRNNF	8.022	7.178	-0.844
GGCAGTTTAAGAAAG	166	M	E	M166E	QETFDSAKSKLTRNNF	8.678	7.11	-1.568
GTGCACCACTCGCGT	166	M	E	M166E	QETFDSAKSKLTRNNF	9.411	7.58	-1.831
GGGATATGTATCCAC	166	M	E	M166E	QETFDSAKSKLTRNNF	7.708	4.043	-3.665
ATCTCACCTCGAAAC	166	M	F	M166F	QFTFDSAKSKLTRNNF	7.015	6.859	-0.156
TTCTGACCGACCTTT	166	M	F	M166F	QFTFDSAKSKLTRNNF	1.503	6.965	5.462
TACTTGGTCGTCACT	166	M	F	M166F	QFTFDSAKSKLTRNNF	6.905	9.424	2.519
CCGGATGAAATAGGT	166	M	F	M166F	QFTFDSAKSKLTRNNF	1.503	6.683	5.18
CGCACCATAAAGTAT	166	M	F	M166F	QFTFDSAKSKLTRNNF	1.503	7.44	5.937
ACCGGCCACGGATTG	166	M	F	M166F	QFTFDSAKSKLTRNNF	8.235	7.722	-0.513
ACCTTCGGTGACAGC	166	M	F	M166F	QFTFDSAKSKLTRNNF	1.254	4.531	3.277
GTCAGGCACCATCGA	166	M	G	M166G	QGTFDSAKSKLTRNNF	7.286	7.959	0.673
TAACGACCATCAATT	166	M	G	M166G	QGTFDSAKSKLTRNNF	3.752	5.271	1.519
GATACAGAAGAGTTT	166	M	G	M166G	QGTFDSAKSKLTRNNF	6.376	7.243	0.867
TACAAATACTGCACA	166	M	G	M166G	QGTFDSAKSKLTRNNF	7.115	7.511	0.396
TCAGCGAAACTAATG	166	M	G	M166G	QGTFDSAKSKLTRNNF	7.904	8.533	0.629
TTTATAAGCCCCTGC	166	M	G	M166G	QGTFDSAKSKLTRNNF	6.879	9.272	2.393
CAGCTTAAGTGTGTG	166	M	G	M166G	QGTFDSAKSKLTRNNF	3.918	6.859	2.941
CCTCACATAATAGAC	166	M	G	M166G	QGTFDSAKSKLTRNNF	3.714	7.44	3.726
CGCGATGAGCATAAA	166	M	G	M166G	QGTFDSAKSKLTRNNF	4.98	6.373	1.393
CGGAACGCTTAGAAA	166	M	G	M166G	QGTFDSAKSKLTRNNF	7.239	6.652	-0.587
CTGGTTAACTGCCCG	166	M	G	M166G	QGTFDSAKSKLTRNNF	6.72	8.657	1.937
GATGCCCCTCTCAGT	166	M	G	M166G	QGTFDSAKSKLTRNNF	8.628	7.946	-0.682
GTATCATAACAAGTA	166	M	G	M166G	QGTFDSAKSKLTRNNF	3.102	6.886	3.784
AATCGCTCTAGACAA	166	M	G	M166G	QGTFDSAKSKLTRNNF	4.546	7.661	3.115
ACAGTCCACTACAAC	166	M	G	M166G	QGTFDSAKSKLTRNNF	8.825	8.982	0.157
AGCCACGCACCCCAC	166	M	G	M166G	QGTFDSAKSKLTRNNF	0.871	6.448	5.577
CACAACATACTATAC	166	M	H	M166H	QHTFDSAKSKLTRNNF	6.796	5.697	-1.099
TAATTTTGTGACTTC	166	M	H	M166H	QHTFDSAKSKLTRNNF	3.429	6.744	3.315
CCCTATAACTCTCTA	166	M	H	M166H	QHTFDSAKSKLTRNNF	7.204	8.617	1.413
GCAAGATGGGTACGC	166	M	I	M166I	QITFDSAKSKLTRNNF	8.287	8.673	0.386
CGAAACTTAAGCCAA	166	M	I	M166I	QITFDSAKSKLTRNNF	7.287	7.563	0.276
AAACATATGAGCCCA	166	M	I	M166I	QITFDSAKSKLTRNNF	1.835	5.351	3.516
ATTTGCATTCACCCC	166	M	I	M166I	QITFDSAKSKLTRNNF	6.996	7.402	0.406
GCTAAACACTGATGA	166	M	I	M166I	QITFDSAKSKLTRNNF	6.922	8.33	1.408
AATCACGGGATATAT	166	M	I	M166I	QITFDSAKSKLTRNNF	1.688	7.156	5.468
TCCCGCAATATGAGC	166	M	I	M166I	QITFDSAKSKLTRNNF	7.917	7.494	-0.423
TTAGGCTAACTTCCC	166	M	I	M166I	QITFDSAKSKLTRNNF	5.88	6.744	0.864
CGAGCGACGCAGTAC	166	M	K	M166K	QKTFDSAKSKLTRNNF	9.148	9.382	0.234
CGTAACGCGATACAC	166	M	K	M166K	QKTFDSAKSKLTRNNF	8.315	7.476	-0.839
CACTCACTCGGCAGC	166	M	K	M166K	QKTFDSAKSKLTRNNF	8.15	5.758	-2.392
TGCCCTTAGCTTTAA	166	M	K	M166K	QKTFDSAKSKLTRNNF	7.132	5.697	-1.435
GTGGTCCCCAAATCC	166	M	K	M166K	QKTFDSAKSKLTRNNF	8.219	6.21	-2.009
GGCTGTTACCTTTAT	166	M	K	M166K	QKTFDSAKSKLTRNNF	4.48	6.166	1.686
GAACGTTAGAGGAAG	166	M	K	M166K	QKTFDSAKSKLTRNNF	7.905	6.62	-1.285
TAACAGCTTAACCTC	166	M	L	M166L	QLTFDSAKSKLTRNNF	7.537	6.587	-0.95
GTGCTGCCCTGTAAG	166	M	L	M166L	QLTFDSAKSKLTRNNF	8.466	8.32	-0.146
TAAGCGTGAGCACAC	166	M	L	M166L	QLTFDSAKSKLTRNNF	7.564	7.383	-0.181
CCTTTGCACTTCGTC	166	M	L	M166L	QLTFDSAKSKLTRNNF	7.385	6.411	-0.974
CGAAGAACGCTGAAA	166	M	L	M166L	QLTFDSAKSKLTRNNF	8.043	6.683	-1.36
CGGCTTTATAACTGT	166	M	L	M166L	QLTFDSAKSKLTRNNF	7.216	8.793	1.577
CTAATTCACACTCGG	166	M	L	M166L	QLTFDSAKSKLTRNNF	7.163	8.969	1.806
GCGAAGCTAATCATC	166	M	L	M166L	QLTFDSAKSKLTRNNF	8.142	8.094	-0.048
CCTGGGTATTCGCGC	166	M	L	M166L	QLTFDSAKSKLTRNNF	6.346	6.074	-0.272
CTCAGGAATCTAATT	166	M	L	M166L	QLTFDSAKSKLTRNNF	7.763	8.046	0.283
GCACGCACTCTTGCG	166	M	L	M166L	QLTFDSAKSKLTRNNF	1.503	7.44	5.937
GTCCATAGCCCCGCG	166	M	L	M166L	QLTFDSAKSKLTRNNF	6.79	7.284	0.494
TACGTACCTCTATAT	166	M	L	M166L	QLTFDSAKSKLTRNNF	7.835	8.525	0.69
TCCGCCTCTCCAGTT	166	M	L	M166L	QLTFDSAKSKLTRNNF	8.537	9.492	0.955
ACACTGGTTAATGCT	166	M	L	M166L	QLTFDSAKSKLTRNNF	7.494	5.758	-1.736
ACCATCAACCGTCTA	166	M	L	M166L	QLTFDSAKSKLTRNNF	0	3.3	3.3
CAAGAGTGACCTGCG	166	M	L	M166L	QLTFDSAKSKLTRNNF	7.785	7.11	-0.675
CAGTTAAAGAGAAGT	166	M	L	M166L	QLTFDSAKSKLTRNNF	0.871	5.271	4.4
CCTAGCCGCGTAGCC	166	M	L	M166L	QLTFDSAKSKLTRNNF	7.056	8.082	1.026
ATCGCTCGTCTAAAT	166	M	L	M166L	QLTFDSAKSKLTRNNF	8.24	8.842	0.602
ATTATCTGTAGAACT	166	M	L	M166L	QLTFDSAKSKLTRNNF	8.906	9.007	0.101
CCAGAAGAAGAAGAA	166	M	L	M166L	QLTFDSAKSKLTRNNF	6.394	8.567	2.173
AACATGAGGTCTATA	166	M	L	M166L	QLTFDSAKSKLTRNNF	2.92	6.886	3.966
ACGAACAACTAAATC	166	M	L	M166L	QLTFDSAKSKLTRNNF	6.438	6.803	0.365
AGGCTACAAATCGTA	166	M	L	M166L	QLTFDSAKSKLTRNNF	7.652	7.852	0.2
CCAGTGGGTACTATC	166	M	L	M166L	QLTFDSAKSKLTRNNF	1.503	5.925	4.422
TCGCAGTTGCAGTAA	166	M	L	M166L	QLTFDSAKSKLTRNNF	6.938	8.633	1.695
TCGCTTCATAAGACA	166	M	L	M166L	QLTFDSAKSKLTRNNF	6.182	7.476	1.294
TCTGAGGAACGGTCC	166	M	L	M166L	QLTFDSAKSKLTRNNF	7.644	7.11	-0.534
AAGGTCGTCTTCCCA	166	M	N	M166N	QNTFDSAKSKLTRNNF	4.065	2.933	-1.132
AGAGAACATGAATCT	166	M	N	M166N	QNTFDSAKSKLTRNNF	7.044	6.519	-0.525
TTGGCGGGGAGCTTC	166	M	N	M166N	QNTFDSAKSKLTRNNF	9.685	9.488	-0.197
ACCACTCACTCGACA	166	M	N	M166N	QNTFDSAKSKLTRNNF	7.187	7.087	-0.1
TGACCGACCCTCCAG	166	M	N	M166N	QNTFDSAKSKLTRNNF	9.384	9.031	-0.353
CTAACCATAACTCAC	166	M	N	M166N	QNTFDSAKSKLTRNNF	6.459	6.411	-0.048
CATTACACTGGCTCA	166	M	N	M166N	QNTFDSAKSKLTRNNF	2.634	6.587	3.953
TGCCGATCATCTTAA	166	M	P	M166P	QPTFDSAKSKLTRNNF	3.188	5.871	2.683
CCGGCAGGTGTAGTA	166	M	P	M166P	QPTFDSAKSKLTRNNF	6.346	5.697	-0.649
GTGACTAACAAGAAT	166	M	Q	M166Q	QQTFDSAKSKLTRNNF	9.267	9.298	0.031
TACTTTGATACCAAT	166	M	Q	M166Q	QQTFDSAKSKLTRNNF	7.478	7.015	-0.463
GCGGAGGAAAACACA	166	M	Q	M166Q	QQTFDSAKSKLTRNNF	7.164	7.156	-0.008
GTCCACGACGGTAAA	166	M	Q	M166Q	QQTFDSAKSKLTRNNF	9.458	8.034	-1.424
CGCATAATTCGACTC	166	M	Q	M166Q	QQTFDSAKSKLTRNNF	5.127	5.5	0.373
CATCCAATATGCACC	166	M	Q	M166Q	QQTFDSAKSKLTRNNF	3.549	6.294	2.745
AGTACCACTACCAAT	166	M	Q	M166Q	QQTFDSAKSKLTRNNF	7.312	7.767	0.455
AAGGAATACGACCAT	166	M	Q	M166Q	QQTFDSAKSKLTRNNF	2.977	5.925	2.948
ATAATTAACCTCTGA	166	M	R	M166R	QRTFDSAKSKLTRNNF	7.373	6.519	-0.854
CACCTTACACGGCCG	166	M	R	M166R	QRTFDSAKSKLTRNNF	6.241	4.531	-1.71
AGAACCTTGCCGCGA	166	M	R	M166R	QRTFDSAKSKLTRNNF	5.291	4.386	-0.905
AGCACACTATGTTAC	166	M	R	M166R	QRTFDSAKSKLTRNNF	7.414	5.871	-1.543
ATCTCAGGTTGCTTG	166	M	R	M166R	QRTFDSAKSKLTRNNF	6.312	1.684	-4.628
AAAGAGAATTGGCGT	166	M	R	M166R	QRTFDSAKSKLTRNNF	5.249	5.976	0.727
ATGGCCTCCTTTGAC	166	M	R	M166R	QRTFDSAKSKLTRNNF	8.94	7.946	-0.994
ACTTCTCCCCTCTCA	166	M	R	M166R	QRTFDSAKSKLTRNNF	6.842	6.21	-0.632
ACCGTTGCAAACACT	166	M	R	M166R	QRTFDSAKSKLTRNNF	9.14	8.29	-0.85
CATGCTTCATTCACT	166	M	R	M166R	QRTFDSAKSKLTRNNF	3.054	4.663	1.609
CATTAAAACGTAACG	166	M	R	M166R	QRTFDSAKSKLTRNNF	6.047	5.815	-0.232
CGCAGTCGGTCTCAA	166	M	R	M166R	QRTFDSAKSKLTRNNF	9.551	8.592	-0.959
TTCGGTCTAAACCGG	166	M	R	M166R	QRTFDSAKSKLTRNNF	6.9	6.554	-0.346
GCACTGGCGTAACCC	166	M	R	M166R	QRTFDSAKSKLTRNNF	4.197	5.976	1.779
TTCCGAGGGACACAC	166	M	R	M166R	QRTFDSAKSKLTRNNF	8.343	7.156	-1.187
GACACCCCCTGCGCC	166	M	R	M166R	QRTFDSAKSKLTRNNF	6.646	6.554	-0.092
GGTGATCAGGCCGCA	166	M	R	M166R	QRTFDSAKSKLTRNNF	10.195	8.14	-2.055
GTGCCCAAACCTACC	166	M	R	M166R	QRTFDSAKSKLTRNNF	7.885	8.417	0.532
TACCCATACCATGTA	166	M	R	M166R	QRTFDSAKSKLTRNNF	7.458	7.344	-0.114
TAGTTGGAACACACT	166	M	R	M166R	QRTFDSAKSKLTRNNF	6.646	6.334	-0.312
GCGCTCCCAAACACC	166	M	R	M166R	QRTFDSAKSKLTRNNF	8.393	7.825	-0.568
CGTTACAACCGAACA	166	M	R	M166R	QRTFDSAKSKLTRNNF	7.885	5.871	-2.014
CTAATGCACATTAGA	166	M	R	M166R	QRTFDSAKSKLTRNNF	7.744	7.782	0.038
CTATGTGTTCATCCT	166	M	R	M166R	QRTFDSAKSKLTRNNF	4.334	6.373	2.039
AAACAACGGGCGAGT	166	M	S	M166S	QSTFDSAKSKLTRNNF	6.575	3.3	-3.275
ACCGTATCCCCATTG	166	M	S	M166S	QSTFDSAKSKLTRNNF	2.977	5.635	2.658
CGAAATTAATCCACG	166	M	S	M166S	QSTFDSAKSKLTRNNF	6.643	8.105	1.462
GCCCCATAGAATGAC	166	M	S	M166S	QSTFDSAKSKLTRNNF	7.29	8.082	0.792
CCACACTACTACCCG	166	M	S	M166S	QSTFDSAKSKLTRNNF	6.459	8.249	1.79
CGCTTTGAGTACAGA	166	M	S	M166S	QSTFDSAKSKLTRNNF	2.152	7.782	5.63
ACTATGTCCGGCCCC	166	M	S	M166S	QSTFDSAKSKLTRNNF	8.393	8.426	0.033
ATACCGCATAACAAT	166	M	S	M166S	QSTFDSAKSKLTRNNF	7.97	5.697	-2.273
CGTTACCATCAGATG	166	M	S	M166S	QSTFDSAKSKLTRNNF	7.609	3.3	-4.309
CTATAGGCAGACCCG	166	M	S	M166S	QSTFDSAKSKLTRNNF	6.346	8.463	2.117
TCCTTGATCTATGCT	166	M	S	M166S	QSTFDSAKSKLTRNNF	8.499	8.33	-0.169
TAGTCAATGGAATGC	166	M	S	M166S	QSTFDSAKSKLTRNNF	9.306	8.14	-1.166
TGCTCCTCGGAGTAA	166	M	T	M166T	QTTFDSAKSKLTRNNF	7.7	8.828	1.128
CTACGTAAGTGAACA	166	M	T	M166T	QTTFDSAKSKLTRNNF	0.871	5.428	4.557
GAATCGCAACCAGGA	166	M	T	M166T	QTTFDSAKSKLTRNNF	7.144	7.364	0.22
CCCGCTTCTGACAGG	166	M	T	M166T	QTTFDSAKSKLTRNNF	7.245	5.925	-1.32
CCATTAAACTATCTG	166	M	T	M166T	QTTFDSAKSKLTRNNF	3.265	5.5	2.235
CCAAAATCTTGTACC	166	M	T	M166T	QTTFDSAKSKLTRNNF	8.185	8.657	0.472
ACAGACATGGTTGAC	166	M	T	M166T	QTTFDSAKSKLTRNNF	5.94	8.49	2.55
CAATGCTGTTCACAC	166	M	T	M166T	QTTFDSAKSKLTRNNF	7.224	2.44	-4.784
ACGCATATCGGCGCA	166	M	V	M166V	QVTFDSAKSKLTRNNF	7.396	9.171	1.775
ATTTCTGACTAAATT	166	M	V	M166V	QVTFDSAKSKLTRNNF	7.935	8.592	0.657
CATAATATATCTACC	166	M	V	M166V	QVTFDSAKSKLTRNNF	6.512	8.369	1.857
CCCGTCGTAACCCTT	166	M	V	M166V	QVTFDSAKSKLTRNNF	6.803	8.435	1.632
ACGTCAAATGGATCC	166	M	V	M166V	QVTFDSAKSKLTRNNF	6.22	7.11	0.89
CCCATTCCAAACCCA	166	M	V	M166V	QVTFDSAKSKLTRNNF	7.664	8.217	0.553
GCAACGAAAAGGAAA	166	M	V	M166V	QVTFDSAKSKLTRNNF	7.259	8.105	0.846
TAAGAAGACGCAAAT	166	M	V	M166V	QVTFDSAKSKLTRNNF	7.397	7.825	0.428
TCATAGGAAACGCCA	166	M	V	M166V	QVTFDSAKSKLTRNNF	4.546	6.939	2.393
TGCTCGCCCTCCGGT	166	M	V	M166V	QVTFDSAKSKLTRNNF	2.372	7.933	5.561
AACAACCCCACTGGA	166	M	V	M166V	QVTFDSAKSKLTRNNF	8.564	9.967	1.403
AAGACCCGCCCATAA	166	M	V	M166V	QVTFDSAKSKLTRNNF	4.795	6.074	1.279
CGTATACTAACCTCA	166	M	V	M166V	QVTFDSAKSKLTRNNF	8.054	8.227	0.173
CTCAAGTATCACCGG	166	M	V	M166V	QVTFDSAKSKLTRNNF	6.765	8.29	1.525
TCCTAGTCTAAGATC	166	M	V	M166V	QVTFDSAKSKLTRNNF	4.313	8.117	3.804
ATGCACTACACACAC	166	M	V	M166V	QVTFDSAKSKLTRNNF	4.823	5.697	0.874
TTACGCCAAACTTGA	166	M	V	M166V	QVTFDSAKSKLTRNNF	1.254	6.939	5.685
TTATTCTAACTTGAC	166	M	V	M166V	QVTFDSAKSKLTRNNF	5.582	6.121	0.539
GCCGTACAGGCTGTT	166	M	V	M166V	QVTFDSAKSKLTRNNF	2.717	7.305	4.588
CCTTAATCGTACTCC	166	M	W	M166W	QWTFDSAKSKLTRNNF	9.213	10.141	0.928
ATCAACTTGACATCA	166	M	W	M166W	QWTFDSAKSKLTRNNF	8.012	7.476	-0.536
CGACTTACGCCAAAC	166	M	W	M166W	QWTFDSAKSKLTRNNF	8.934	8.657	-0.277
CTCTACGGTCAAGAC	166	M	W	M166W	QWTFDSAKSKLTRNNF	6.956	8.398	1.442
TCGCACGTTTTTACC	166	M	W	M166W	QWTFDSAKSKLTRNNF	8.02	7.893	-0.127
GCACTTCAGTCACTA	166	M	W	M166W	QWTFDSAKSKLTRNNF	6.094	2.44	-3.654
ATAAGATAACATGTC	166	M	Y	M166Y	QYTFDSAKSKLTRNNF	6.52	8.249	1.729
CCCTAAATCTGCCGG	166	M	Y	M166Y	QYTFDSAKSKLTRNNF	3.856	7.476	3.62
TGATGTTTCCTGGAT	166	M	Y	M166Y	QYTFDSAKSKLTRNNF	7.743	8.151	0.408
ACCAGACATTATCTC	166	M	Y	M166Y	QYTFDSAKSKLTRNNF	3.94	6.484	2.544
ATACAACCACAGGCC	166	M	Y	M166Y	QYTFDSAKSKLTRNNF	1.957	5.569	3.612
TAATAGCCGACTATG	166	M	Y	M166Y	QYTFDSAKSKLTRNNF	8.414	9.165	0.751
CTGTTCATACCGGGT	167	T	STOP	T167*	QM*FDSAKSKLTRNNF	9.661	7.11	-2.551
CTTTGACAGGCTTAC	167	T	STOP	T167*	QM*FDSAKSKLTRNNF	7.123	3.836	-3.287
CCAGGTTCTGCCCAG	167	T	STOP	T167*	QM*FDSAKSKLTRNNF	8.976	6.913	-2.063
CCCGTCCCATACATA	167	T	STOP	T167*	QM*FDSAKSKLTRNNF	4.071	5.095	1.024
AAACACGCCCGGGAA	167	T	STOP	T167*	QM*FDSAKSKLTRNNF	4.255	4.784	0.529
AAACTATCGTACAGG	167	T	STOP	T167*	QM*FDSAKSKLTRNNF	7.025	6.411	-0.614
AATTGATGGCGAATA	167	T	STOP	T167*	QM*FDSAKSKLTRNNF	7.494	3.836	-3.658
ACTTCTATTAAAAAA	167	T	STOP	T167*	QM*FDSAKSKLTRNNF	2.488	5.815	3.327
AGCGAGTTATAACGG	167	T	STOP	T167*	QM*FDSAKSKLTRNNF	8.082	6.744	-1.338
ATGCTTTCGCAAGTC	167	T	STOP	T167*	QM*FDSAKSKLTRNNF	9.659	7.661	-1.998
CACTGGTAACGTGGC	167	T	STOP	T167*	QM*FDSAKSKLTRNNF	10.353	8.249	-2.104
GACGCGGTTGACTTC	167	T	STOP	T167*	QM*FDSAKSKLTRNNF	8.288	4.386	-3.902
TCCCAGAGAGCAAGT	167	T	STOP	T167*	QM*FDSAKSKLTRNNF	8.1	4.784	-3.316
TGGCGTCATTCGCTC	167	T	STOP	T167*	QM*FDSAKSKLTRNNF	10.417	6.913	-3.504
TACTAGCTTGCTACC	167	T	STOP	T167*	QM*FDSAKSKLTRNNF	4.35	6.859	2.509
GTAGTCCCGGCATCA	167	T	STOP	T167*	QM*FDSAKSKLTRNNF	8.715	6.62	-2.095
TAAAAACTGATTTCC	167	T	STOP	T167*	QM*FDSAKSKLTRNNF	3.752	5.758	2.006
CAATAATCCGAATTT	167	T	A	T167A	QMAFDSAKSKLTRNNF	8.282	8.969	0.687
TGAATTCCTCGTTAA	167	T	A	T167A	QMAFDSAKSKLTRNNF	7.493	7.707	0.214
TTGTTAGAGTGCATA	167	T	A	T167A	QMAFDSAKSKLTRNNF	7.527	5.697	-1.83
ATGAACAAATGTTCC	167	T	A	T167A	QMAFDSAKSKLTRNNF	2.152	6.074	3.922
ATAAGACGAATTGGG	167	T	A	T167A	QMAFDSAKSKLTRNNF	0.871	5.697	4.826
CCAAAGTCCTTCCCG	167	T	A	T167A	QMAFDSAKSKLTRNNF	7.316	8.704	1.388
CCGACAGAAGGTTCA	167	T	A	T167A	QMAFDSAKSKLTRNNF	2.977	1.684	-1.293
TACACGTGGAATACA	167	T	A	T167A	QMAFDSAKSKLTRNNF	8.869	7.92	-0.949
TACGCCTAAAGGATA	167	T	A	T167A	QMAFDSAKSKLTRNNF	3.653	6.99	3.337
AACCCCGGAGTGGTT	167	T	A	T167A	QMAFDSAKSKLTRNNF	3.524	6.294	2.77
ACCCCGAACACAACT	167	T	A	T167A	QMAFDSAKSKLTRNNF	4.927	7.063	2.136
ACGTCCATACCGAAC	167	T	A	T167A	QMAFDSAKSKLTRNNF	9.105	8.592	-0.513
AGAAACCAATTAATA	167	T	A	T167A	QMAFDSAKSKLTRNNF	7.81	6.166	-1.644
TGGGGCTAAGCAGAG	167	T	C	T167C	QMCFDSAKSKLTRNNF	3.895	7.563	3.668
ACACACAGACTCTCT	167	T	C	T167C	QMCFDSAKSKLTRNNF	7.564	8.28	0.716
ATTCACGGACTTGAT	167	T	C	T167C	QMCFDSAKSKLTRNNF	2.634	5.871	3.237
TCAGCCAAGCCCGAA	167	T	C	T167C	QMCFDSAKSKLTRNNF	5.353	5.271	-0.082
ATGCATTTGTCCGAT	167	T	D	T167D	QMDFDSAKSKLTRNNF	5.353	4.896	-0.457
ACTGGCCCCTCGAGC	167	T	D	T167D	QMDFDSAKSKLTRNNF	2.589	6.683	4.094
GGACGACGGTCTGTC	167	T	D	T167D	QMDFDSAKSKLTRNNF	9.27	9.031	-0.239
GGCAACTTACCTTTC	167	T	E	T167E	QMEFDSAKSKLTRNNF	5.525	6.587	1.062
GATACGTTACTGACT	167	T	E	T167E	QMEFDSAKSKLTRNNF	1.254	6.587	5.333
CCCCAACAAGCCTCA	167	T	E	T167E	QMEFDSAKSKLTRNNF	8.01	9.091	1.081
GGCGCTAGATATAAG	167	T	E	T167E	QMEFDSAKSKLTRNNF	4.98	5.815	0.835
AACAGAGGGGTATCA	167	T	E	T167E	QMEFDSAKSKLTRNNF	7.106	8.151	1.045
TTCCCTCCCTATAAG	167	T	F	T167F	QMFFDSAKSKLTRNNF	6.416	8.07	1.654
TCTCACTCAATTGGA	167	T	F	T167F	QMFFDSAKSKLTRNNF	2.676	3.3	0.624
AACGATCGTCGGGGC	167	T	F	T167F	QMFFDSAKSKLTRNNF	6.976	7.364	0.388
ATAAAACTCAGCTAC	167	T	F	T167F	QMFFDSAKSKLTRNNF	7.472	7.284	-0.188
TACCCCCACAATGGA	167	T	F	T167F	QMFFDSAKSKLTRNNF	6.749	6.774	0.025
CACTTCAAACGCATG	167	T	F	T167F	QMFFDSAKSKLTRNNF	7.902	7.722	-0.18
AAGTAACATGTCTGT	167	T	F	T167F	QMFFDSAKSKLTRNNF	9.613	9.549	-0.064
ACTAACCCGGTCAAT	167	T	F	T167F	QMFFDSAKSKLTRNNF	3.208	5.635	2.427
ATTTACTTACTTCGA	167	T	F	T167F	QMFFDSAKSKLTRNNF	8.175	8.269	0.094
ACTGCTCGGTATTAG	167	T	F	T167F	QMFFDSAKSKLTRNNF	7.871	7.243	-0.628
AGGACTCGACCTAGT	167	T	F	T167F	QMFFDSAKSKLTRNNF	8.542	9.433	0.891
AAATCACCAAAATAC	167	T	F	T167F	QMFFDSAKSKLTRNNF	2.306	6.026	3.72
TAAGATCGTCGGGGC	167	T	F	T167F	QMFFDSAKSKLTRNNF	3.368	7.284	3.916
GGAGTCGCGCATATT	167	T	F	T167F	QMFFDSAKSKLTRNNF	6.922	7.284	0.362
GAATCCCGGTCACCT	167	T	F	T167F	QMFFDSAKSKLTRNNF	2.372	7.933	5.561
AAAATTCACTGATGA	167	T	F	T167F	QMFFDSAKSKLTRNNF	4.98	5.186	0.206
GGAACAACGGACTAC	167	T	F	T167F	QMFFDSAKSKLTRNNF	7.99	7.344	-0.646
GATACCCAGCGTATA	167	T	F	T167F	QMFFDSAKSKLTRNNF	6.394	6.62	0.226
CGCAGGGGTCGTGGT	167	T	F	T167F	QMFFDSAKSKLTRNNF	9.16	10.819	1.659
GCCAAGAATACTGTG	167	T	F	T167F	QMFFDSAKSKLTRNNF	2.306	4.663	2.357
GATACCGCTCCTTCC	167	T	F	T167F	QMFFDSAKSKLTRNNF	5.353	6.62	1.267
TTAACATGCAGCAGC	167	T	G	T167G	QMGFDSAKSKLTRNNF	7.062	6.939	-0.123
TGAAACCAATACTCT	167	T	G	T167G	QMGFDSAKSKLTRNNF	7.492	8.07	0.578
ATAAAAAGCGCACAT	167	T	G	T167G	QMGFDSAKSKLTRNNF	2.634	6.411	3.777
CCCCCTGATATTGCG	167	T	G	T167G	QMGFDSAKSKLTRNNF	2.977	6.652	3.675
TAATCGTAGCGTTGT	167	T	G	T167G	QMGFDSAKSKLTRNNF	6.996	5.5	-1.496
TCGGAAGATATCTCA	167	T	G	T167G	QMGFDSAKSKLTRNNF	7.028	7.661	0.633
AATGAGAACGGACGT	167	T	G	T167G	QMGFDSAKSKLTRNNF	7.077	7.676	0.599
ACGCCCAAGTGGACA	167	T	G	T167G	QMGFDSAKSKLTRNNF	1.503	3.3	1.797
CCGAAATGAAAAACT	167	T	G	T167G	QMGFDSAKSKLTRNNF	7.44	8.407	0.967
TACTACTCATAGGTT	167	T	G	T167G	QMGFDSAKSKLTRNNF	6.241	6.21	-0.031
TCGACACTCCCCGAC	167	T	G	T167G	QMGFDSAKSKLTRNNF	7.225	7.494	0.269
AACGGCTATCAGTTT	167	T	G	T167G	QMGFDSAKSKLTRNNF	7.708	8.14	0.432
GACCACCAATTAAGA	167	T	G	T167G	QMGFDSAKSKLTRNNF	8.816	9.187	0.371
GGGAGATGCGCCATG	167	T	G	T167G	QMGFDSAKSKLTRNNF	8.498	8.14	-0.358
GCAATGAGCTGACTG	167	T	G	T167G	QMGFDSAKSKLTRNNF	8.431	8.259	-0.172
CGTTCCCAACGCTCC	167	T	G	T167G	QMGFDSAKSKLTRNNF	8.199	8.681	0.482
CCGCAAAAGTAGTAT	167	T	G	T167G	QMGFDSAKSKLTRNNF	7.326	6.294	-1.032
GGTGCGCGCGCCTAT	167	T	H	T167H	QMHFDSAKSKLTRNNF	6.575	6.121	-0.454
GATTGACCTAACCCT	167	T	H	T167H	QMHFDSAKSKLTRNNF	7.859	8.8	0.941
TACCCTGCGCGAGAA	167	T	H	T167H	QMHFDSAKSKLTRNNF	7.773	7.707	-0.066
AGATGGCTGTCCGTT	167	T	H	T167H	QMHFDSAKSKLTRNNF	8.58	8.227	-0.353
ATGGAGCTAACAACG	167	T	H	T167H	QMHFDSAKSKLTRNNF	7.361	6.683	-0.678
ACAGACCCGCTTCGT	167	T	H	T167H	QMHFDSAKSKLTRNNF	6.619	7.421	0.802
ACCTACCTTAAAAAT	167	T	H	T167H	QMHFDSAKSKLTRNNF	2.061	7.087	5.026
ACGACACCCTCACAA	167	T	I	T167I	QMIFDSAKSKLTRNNF	1.254	6.484	5.23
CCCACGACAAACACA	167	T	I	T167I	QMIFDSAKSKLTRNNF	7.521	8.814	1.293
GCAAAGCAGACACTC	167	T	I	T167I	QMIFDSAKSKLTRNNF	9.328	8.904	-0.424
CCCCTCGTCAGAACA	167	T	I	T167I	QMIFDSAKSKLTRNNF	1.688	5.271	3.583
CGGGAACATCGATAG	167	T	I	T167I	QMIFDSAKSKLTRNNF	7.792	8.094	0.302
CTGACCTGCGAAGTC	167	T	I	T167I	QMIFDSAKSKLTRNNF	2.634	5.758	3.124
AAATCGACCATTCAG	167	T	K	T167K	QMKFDSAKSKLTRNNF	0	5.095	5.095
CGAACCCACGGGTTG	167	T	K	T167K	QMKFDSAKSKLTRNNF	7.834	8.151	0.317
GAGGTGATGTATTCG	167	T	K	T167K	QMKFDSAKSKLTRNNF	4.659	6.859	2.2
GACAAGCCCGTATGT	167	T	K	T167K	QMKFDSAKSKLTRNNF	6.328	7.156	0.828
CAGTCCGGATAATTA	167	T	K	T167K	QMKFDSAKSKLTRNNF	8.01	8.533	0.523
AGCTGTTGACTGAGG	167	T	K	T167K	QMKFDSAKSKLTRNNF	7.594	7.972	0.378
CAGTCCTCATTCCTA	167	T	L	T167L	QMLFDSAKSKLTRNNF	6.269	7.039	0.77
ATACAAGTGCATAAG	167	T	L	T167L	QMLFDSAKSKLTRNNF	4.546	2.933	-1.613
ACTGCCCCTAACTAC	167	T	L	T167L	QMLFDSAKSKLTRNNF	6.539	7.402	0.863
GCACGGGCCCCAGTC	167	T	L	T167L	QMLFDSAKSKLTRNNF	8.175	7.676	-0.499
GCATAACTTGATGGA	167	T	L	T167L	QMLFDSAKSKLTRNNF	8.457	8.576	0.119
GGCGATACGAAAAAG	167	T	L	T167L	QMLFDSAKSKLTRNNF	6.295	7.364	1.069
GTAGCATCAATTCGC	167	T	L	T167L	QMLFDSAKSKLTRNNF	6.008	7.645	1.637
GTTACATGCGCTACG	167	T	L	T167L	QMLFDSAKSKLTRNNF	3.004	7.752	4.748
TACTCACATACTATG	167	T	L	T167L	QMLFDSAKSKLTRNNF	8.529	9.148	0.619
TATGTCCTATCCCTT	167	T	L	T167L	QMLFDSAKSKLTRNNF	7.99	7.364	-0.626
CATTCTTAAGACCCT	167	T	L	T167L	QMLFDSAKSKLTRNNF	1.254	6.026	4.772
CCGTTGATAAAAGTA	167	T	L	T167L	QMLFDSAKSKLTRNNF	8.256	8.688	0.432
CGAATCTTCTATGGG	167	T	L	T167L	QMLFDSAKSKLTRNNF	7.454	7.933	0.479
ACGAGAGATCACCCT	167	T	L	T167L	QMLFDSAKSKLTRNNF	9.521	9.456	-0.065
CTATACTTCCGTCTT	167	T	L	T167L	QMLFDSAKSKLTRNNF	3.029	5.095	2.066
CTGAAGAAGAGGAAA	167	T	L	T167L	QMLFDSAKSKLTRNNF	0.871	6.121	5.25
CTCGACTTAAAACAT	167	T	L	T167L	QMLFDSAKSKLTRNNF	7.312	7.707	0.395
GAACCCCATTGACAC	167	T	L	T167L	QMLFDSAKSKLTRNNF	7.983	6.334	-1.649
GATAACGGGGTCATC	167	T	L	T167L	QMLFDSAKSKLTRNNF	7.571	8.117	0.546
TGATGTCAAACCATG	167	T	M	T167M	QMMFDSAKSKLTRNNF	3.124	4.043	0.919
CATCTCACGGCTATT	167	T	M	T167M	QMMFDSAKSKLTRNNF	3.84	7.133	3.293
CGCAGTCACTAATGG	167	T	M	T167M	QMMFDSAKSKLTRNNF	6.438	7.563	1.125
ACGTGTACCCGAAAA	167	T	M	T167M	QMMFDSAKSKLTRNNF	4.236	8.688	4.452
AGGAGAATGTCCAAA	167	T	N	T167N	QMNFDSAKSKLTRNNF	6.976	9.171	2.195
AAATCTATTCCGACT	167	T	N	T167N	QMNFDSAKSKLTRNNF	7.201	8.3	1.099
TTCTATGTTCGATTA	167	T	N	T167N	QMNFDSAKSKLTRNNF	9.686	10.124	0.438
CTCTGCAGTGAGAGT	167	T	N	T167N	QMNFDSAKSKLTRNNF	7.156	7.325	0.169
GGACTCTAGTCTTCC	167	T	N	T167N	QMNFDSAKSKLTRNNF	3.498	8.195	4.697
TACGCCCGAGCTGCT	167	T	P	T167P	QMPFDSAKSKLTRNNF	7.735	3.836	-3.899
AACAATCACAACATA	167	T	P	T167P	QMPFDSAKSKLTRNNF	4.15	4.225	0.075
ACAGAAACGTTCACT	167	T	P	T167P	QMPFDSAKSKLTRNNF	7.44	6.411	-1.029
CACTTACGGCCCATT	167	T	P	T167P	QMPFDSAKSKLTRNNF	8.581	5.186	-3.395
TGTTGTTTCCGTAGA	167	T	P	T167P	QMPFDSAKSKLTRNNF	2.433	2.44	0.007
TTGTACAGCCTTCAG	167	T	P	T167P	QMPFDSAKSKLTRNNF	8.119	4.784	-3.335
CGCCTAGTCTTTACG	167	T	P	T167P	QMPFDSAKSKLTRNNF	9.65	7.563	-2.087
ACAGCGACGTCAAGA	167	T	P	T167P	QMPFDSAKSKLTRNNF	4.112	6.448	2.336
GGCCCACCCAGCTTC	167	T	P	T167P	QMPFDSAKSKLTRNNF	8.057	6.121	-1.936
TTATCGGCCCCCAAA	167	T	Q	T167Q	QMQFDSAKSKLTRNNF	6.036	6.965	0.929
TCCACACACACTTTA	167	T	Q	T167Q	QMQFDSAKSKLTRNNF	6.212	8.128	1.916
TAGAATTCTCCAGAA	167	T	Q	T167Q	QMQFDSAKSKLTRNNF	7.246	8.696	1.45
CATTCCTAACCCCCA	167	T	Q	T167Q	QMQFDSAKSKLTRNNF	8.663	10.216	1.553
CAATAGATAGGATGT	167	T	Q	T167Q	QMQFDSAKSKLTRNNF	7.123	7.707	0.584
CATCGCTACGTTGCA	167	T	Q	T167Q	QMQFDSAKSKLTRNNF	6.464	5.815	-0.649
ATCAATCTTTATCAG	167	T	Q	T167Q	QMQFDSAKSKLTRNNF	7.971	7.722	-0.249
AGTCGGACTACGGGC	167	T	Q	T167Q	QMQFDSAKSKLTRNNF	2.061	5.095	3.034
ACCAATTCCGTCGGA	167	T	R	T167R	QMRFDSAKSKLTRNNF	6.89	7.692	0.802
AACACCTTAGCATTC	167	T	R	T167R	QMRFDSAKSKLTRNNF	9.091	9.961	0.87
CAATACAGCAGATCG	167	T	R	T167R	QMRFDSAKSKLTRNNF	7.409	4.999	-2.41
AAACCGACGATCCCC	167	T	R	T167R	QMRFDSAKSKLTRNNF	6.117	5.095	-1.022
ACATGCAGAATTCAG	167	T	R	T167R	QMRFDSAKSKLTRNNF	0	5.271	5.271
ACCCCTCACCAATTG	167	T	R	T167R	QMRFDSAKSKLTRNNF	6.646	9.474	2.828
CAAGCTTCATGCGCA	167	T	R	T167R	QMRFDSAKSKLTRNNF	6.557	5.5	-1.057
CACTGTCGTTAGCAT	167	T	R	T167R	QMRFDSAKSKLTRNNF	3.029	9.338	6.309
ATCTAACAGCGTCGA	167	T	R	T167R	QMRFDSAKSKLTRNNF	8.422	8.793	0.371
TGTGGACTATTACAC	167	T	R	T167R	QMRFDSAKSKLTRNNF	2.589	6.652	4.063
TGCGAGAGTCTGAAG	167	T	R	T167R	QMRFDSAKSKLTRNNF	6.912	8.184	1.272
TTCCGGATACAACTA	167	T	R	T167R	QMRFDSAKSKLTRNNF	7.044	7.88	0.836
CATATATACGGACAA	167	T	R	T167R	QMRFDSAKSKLTRNNF	1.688	6.913	5.225
CTCATTAGTCTGGGC	167	T	R	T167R	QMRFDSAKSKLTRNNF	6.282	7.933	1.651
GACCATATTGGACGA	167	T	R	T167R	QMRFDSAKSKLTRNNF	6.944	6.803	-0.141
GTCTTCTAACCGAAT	167	T	R	T167R	QMRFDSAKSKLTRNNF	9.672	10.399	0.727
GTGTCCATCGAACAC	167	T	R	T167R	QMRFDSAKSKLTRNNF	3.84	5.976	2.136
GTTAGGCGAAGATCG	167	T	R	T167R	QMRFDSAKSKLTRNNF	2.858	8.07	5.212
TCTTTAGTTTTTTCG	167	T	R	T167R	QMRFDSAKSKLTRNNF	6.705	7.402	0.697
TGAGAATTGGGAGCT	167	T	R	T167R	QMRFDSAKSKLTRNNF	6.241	8.379	2.138
CCGAACCCAGAACGT	167	T	R	T167R	QMRFDSAKSKLTRNNF	7.697	8.756	1.059
CCTCCAGAGCGACTT	167	T	R	T167R	QMRFDSAKSKLTRNNF	6.328	7.087	0.759
CATTCTAACCAGCAA	167	T	R	T167R	QMRFDSAKSKLTRNNF	7.361	6.774	-0.587
TAGCCCTTGCTTGAC	167	T	S	T167S	QMSFDSAKSKLTRNNF	7.565	8.472	0.907
TCCCGCCCTCTCGTA	167	T	S	T167S	QMSFDSAKSKLTRNNF	6.37	8.633	2.263
AATAACACGCAAACG	167	T	S	T167S	QMSFDSAKSKLTRNNF	8.608	7.907	-0.701
AGAATACTACCTGAT	167	T	S	T167S	QMSFDSAKSKLTRNNF	7.187	7.243	0.056
CCACATCCTACAGAT	167	T	S	T167S	QMSFDSAKSKLTRNNF	6.083	5.758	-0.325
CCACCACTAAAGCAC	167	T	S	T167S	QMSFDSAKSKLTRNNF	6.036	6.411	0.375
CCCGAAATGTTGCAC	167	T	S	T167S	QMSFDSAKSKLTRNNF	6.61	4.386	-2.224
ATATCGATTTCCCGA	167	T	S	T167S	QMSFDSAKSKLTRNNF	9.365	9.755	0.39
ATCTACGTGACAAAT	167	T	S	T167S	QMSFDSAKSKLTRNNF	6.416	6.587	0.171
CGGGATCTAGATGCC	167	T	S	T167S	QMSFDSAKSKLTRNNF	4.795	7.039	2.244
AACTTGTCCAAATCT	167	T	S	T167S	QMSFDSAKSKLTRNNF	5.042	7.529	2.487
GTGCCATTAGTATAT	167	T	S	T167S	QMSFDSAKSKLTRNNF	7.106	7.92	0.814
CATCCTGCGCGGAGT	167	T	S	T167S	QMSFDSAKSKLTRNNF	8.612	8.14	-0.472
CCGCTTATGGTAGGG	167	T	S	T167S	QMSFDSAKSKLTRNNF	9.438	7.546	-1.892
GCCTCTGATCGCACA	167	T	S	T167S	QMSFDSAKSKLTRNNF	3.789	7.264	3.475
ATGGAGAGTAAGGCT	167	T	S	T167S	QMSFDSAKSKLTRNNF	7.502	8.641	1.139
ATGCCTGAAACTGCC	167	T	S	T167S	QMSFDSAKSKLTRNNF	6.599	8.28	1.681
CAGTTAGTTAGATAA	167	T	S	T167S	QMSFDSAKSKLTRNNF	7.176	7.707	0.531
CAATTTCAACACGAT	167	T	S	T167S	QMSFDSAKSKLTRNNF	5.582	5.758	0.176
ACTACGGGGAACTAG	167	T	S	T167S	QMSFDSAKSKLTRNNF	1.254	2.933	1.679
AGATACCTTGGCCTA	167	T	V	T167V	QMVFDSAKSKLTRNNF	3.146	8.657	5.511
ATTACACCCGCGAGC	167	T	V	T167V	QMVFDSAKSKLTRNNF	7.55	8.498	0.948
CACTCATACAGCGTT	167	T	V	T167V	QMVFDSAKSKLTRNNF	5.832	7.344	1.512
CGCCTGATACTTCAA	167	T	V	T167V	QMVFDSAKSKLTRNNF	6.934	6.913	-0.021
CTAAAGCCGCAGTGG	167	T	V	T167V	QMVFDSAKSKLTRNNF	5.249	7.421	2.172
TGTTCAGACGGAGAG	167	T	V	T167V	QMVFDSAKSKLTRNNF	2.372	6.652	4.28
TTGGGACCACACCTT	167	T	V	T167V	QMVFDSAKSKLTRNNF	6.933	9.203	2.27
AAACCTAGTTAAGAA	167	T	V	T167V	QMVFDSAKSKLTRNNF	5.926	4.225	-1.701
AATTTTTGAGTTCTT	167	T	V	T167V	QMVFDSAKSKLTRNNF	1.835	8.094	6.259
ACACACGCCTTACGT	167	T	V	T167V	QMVFDSAKSKLTRNNF	5.249	10.248	4.999
GAATCAATCCTCGAT	167	T	V	T167V	QMVFDSAKSKLTRNNF	7.928	8.877	0.949
GAGGGACTGATGGTA	167	T	V	T167V	QMVFDSAKSKLTRNNF	2.061	8.481	6.42
GATCTACAGAGTGAG	167	T	V	T167V	QMVFDSAKSKLTRNNF	10.012	9.488	-0.524
GGTGTAAAAAGCACA	167	T	V	T167V	QMVFDSAKSKLTRNNF	7.472	9.706	2.234
TACTCCACATGGAAA	167	T	V	T167V	QMVFDSAKSKLTRNNF	7.123	8.516	1.393
TCATTCGACGGCAGA	167	T	V	T167V	QMVFDSAKSKLTRNNF	0.871	4.043	3.172
TTTCTAGAGAATTTT	167	T	V	T167V	QMVFDSAKSKLTRNNF	2.92	7.325	4.405
AGCCAGTGTCGGGCC	167	T	W	T167W	QMWFDSAKSKLTRNNF	8.42	6.252	-2.168
AATAAAAACGGCCAT	167	T	W	T167W	QMWFDSAKSKLTRNNF	6.579	7.178	0.599
AGGGCTGACCTCCCA	167	T	W	T167W	QMWFDSAKSKLTRNNF	8.855	7.133	-1.722
CGAACAGACTCCGAA	167	T	W	T167W	QMWFDSAKSKLTRNNF	5.724	6.803	1.079
CAACAGGCACAGCAA	167	T	Y	T167Y	QMYFDSAKSKLTRNNF	7.931	8.786	0.855
GTTGTCCTATGTCGT	167	T	Y	T167Y	QMYFDSAKSKLTRNNF	7.621	6.831	-0.79
AGACGCTGTTCATTA	167	T	Y	T167Y	QMYFDSAKSKLTRNNF	6.944	8.3	1.356
ACTATAAACCGCACA	167	T	Y	T167Y	QMYFDSAKSKLTRNNF	7.638	8.507	0.869
ACGAATAAACTCATT	167	T	Y	T167Y	QMYFDSAKSKLTRNNF	6.996	5.569	-1.427
TTACTTAAATTCATT	168	F	STOP	F168*	QMT*DSAKSKLTRNNF	3.471	5.5	2.029
TTTCGAACGGCATGT	168	F	STOP	F168*	QMT*DSAKSKLTRNNF	8.024	7.825	-0.199
TCGTGGATCCGCCAC	168	F	STOP	F168*	QMT*DSAKSKLTRNNF	8.022	4.386	-3.636
AACGTAGCACGATAA	168	F	STOP	F168*	QMT*DSAKSKLTRNNF	4.539	2.933	-1.606
AATGGCTCATCTCGG	168	F	STOP	F168*	QMT*DSAKSKLTRNNF	4.467	4.531	0.064
AATTCCCCCTTTACA	168	F	STOP	F168*	QMT*DSAKSKLTRNNF	5.724	3.3	-2.424
ACCGCTACGGCTATC	168	F	STOP	F168*	QMT*DSAKSKLTRNNF	7.933	6.99	-0.943
AGCGCCACAAGCTAA	168	F	STOP	F168*	QMT*DSAKSKLTRNNF	11.371	8.956	-2.415
CCAATCCTTTCTCTC	168	F	STOP	F168*	QMT*DSAKSKLTRNNF	3.549	3.3	-0.249
GACATCGCGAGAGGA	168	F	STOP	F168*	QMT*DSAKSKLTRNNF	9.361	6.519	-2.842
GGCTAAGAATGGGGC	168	F	STOP	F168*	QMT*DSAKSKLTRNNF	6.643	1.684	-4.959
TCAATTGAGGTCCCG	168	F	STOP	F168*	QMT*DSAKSKLTRNNF	8.238	7.946	-0.292
ACCCAACTTCTTACG	168	F	A	F168A	QMTADSAKSKLTRNNF	8.873	8.463	-0.41
CGCCCTTGCGCAGGT	168	F	A	F168A	QMTADSAKSKLTRNNF	8.241	8.93	0.689
GAGCCCTATGCGAGC	168	F	A	F168A	QMTADSAKSKLTRNNF	3.975	7.676	3.701
GCGAGACCGTTGCTA	168	F	A	F168A	QMTADSAKSKLTRNNF	8.034	8.206	0.172
TACTTGGCAAAACTA	168	F	A	F168A	QMTADSAKSKLTRNNF	2.977	5.815	2.838
TCGCAACTTACGCAA	168	F	A	F168A	QMTADSAKSKLTRNNF	6.678	6.886	0.208
TGAAAACACCGCCAC	168	F	A	F168A	QMTADSAKSKLTRNNF	8.658	7.839	-0.819
TGAATGAAAACTATT	168	F	A	F168A	QMTADSAKSKLTRNNF	0.871	0	-0.871
TGTTAGACAGAATCA	168	F	A	F168A	QMTADSAKSKLTRNNF	8.163	8.058	-0.105
TTCTGCCGAGCACGG	168	F	A	F168A	QMTADSAKSKLTRNNF	7.871	6.334	-1.537
GAAGTTTACTGTTTT	168	F	C	F168C	QMTCDSAKSKLTRNNF	7.86	8.3	0.44
GCCCCATGCCTTGGA	168	F	C	F168C	QMTCDSAKSKLTRNNF	7.737	5.697	-2.04
GCGACCCAGGCCTGG	168	F	C	F168C	QMTCDSAKSKLTRNNF	7.555	8.649	1.094
TAGTTCAGTTACCGT	168	F	C	F168C	QMTCDSAKSKLTRNNF	6.705	5.925	-0.78
ATGACAACTCACCAC	168	F	C	F168C	QMTCDSAKSKLTRNNF	7.089	7.796	0.707
ATGTCACACCTAAAG	168	F	C	F168C	QMTCDSAKSKLTRNNF	2.306	8.034	5.728
CCTGACCTACGTGAA	168	F	C	F168C	QMTCDSAKSKLTRNNF	6.9	8.516	1.616
CCTGTCCTCTGCCAC	168	F	C	F168C	QMTCDSAKSKLTRNNF	7.071	5.635	-1.436
TTCCGGACACTACAC	168	F	C	F168C	QMTCDSAKSKLTRNNF	7.462	7.063	-0.399
TTTTTTCACTCGACG	168	F	D	F168D	QMTDDSAKSKLTRNNF	4.334	6.121	1.787
CATGCGATGCCGGAA	168	F	D	F168D	QMTDDSAKSKLTRNNF	8.991	6.411	-2.58
TAACCCACGCTAGAA	168	F	D	F168D	QMTDDSAKSKLTRNNF	8.053	6.965	-1.088
ACGAAAATATACCGG	168	F	E	F168E	QMTEDSAKSKLTRNNF	6.841	5.095	-1.746
AAAGTTTATGCCCCA	168	F	E	F168E	QMTEDSAKSKLTRNNF	7.148	4.043	-3.105
AGATCAGAGCACTCT	168	F	E	F168E	QMTEDSAKSKLTRNNF	0.871	4.386	3.515
CTCACCCCTAACTGT	168	F	E	F168E	QMTEDSAKSKLTRNNF	7.426	6.859	-0.567
GCCGTCAGAAACGGC	168	F	E	F168E	QMTEDSAKSKLTRNNF	8.08	6.166	-1.914
CCCTCTATAGTCAGC	168	F	E	F168E	QMTEDSAKSKLTRNNF	7.56	7.596	0.036
GAAGTAAGCCAAGGA	168	F	E	F168E	QMTEDSAKSKLTRNNF	7.927	7.156	-0.771
CACCCTTAAAACACA	168	F	E	F168E	QMTEDSAKSKLTRNNF	8.546	5.697	-2.849
GTTCCCATCTTAATC	168	F	E	F168E	QMTEDSAKSKLTRNNF	10.149	7.707	-2.442
TTGACCTAGGTAGCG	168	F	E	F168E	QMTEDSAKSKLTRNNF	8.528	7.11	-1.418
TTCAGTATCAAGACT	168	F	E	F168E	QMTEDSAKSKLTRNNF	8.733	7.305	-1.428
TAAGAAAGGATGGCA	168	F	E	F168E	QMTEDSAKSKLTRNNF	6.52	2.44	-4.08
TGCGACGTGTACGGC	168	F	G	F168G	QMTGDSAKSKLTRNNF	7.273	6.714	-0.559
GTGCAACGCATGAGA	168	F	G	F168G	QMTGDSAKSKLTRNNF	4.442	5.186	0.744
TTATGATGTTTGTCG	168	F	G	F168G	QMTGDSAKSKLTRNNF	10.442	8.897	-1.545
GTCGAGAATTATAAA	168	F	G	F168G	QMTGDSAKSKLTRNNF	6.61	6.166	-0.444
GGTCTGCCCATGTTC	168	F	G	F168G	QMTGDSAKSKLTRNNF	5.444	5.976	0.532
TTATAAGTAAACACT	168	F	G	F168G	QMTGDSAKSKLTRNNF	1.957	5.5	3.543
CCAAATAGAGATGCA	168	F	G	F168G	QMTGDSAKSKLTRNNF	3.029	7.305	4.276
CCGTACGTGTCATGA	168	F	G	F168G	QMTGDSAKSKLTRNNF	7.246	7.015	-0.231
CGCCAACTATCACTA	168	F	G	F168G	QMTGDSAKSKLTRNNF	8.461	4.663	-3.798
GGCTGAGATTACTAA	168	F	G	F168G	QMTGDSAKSKLTRNNF	7.748	7.284	-0.464
GGTCCAATCTGCAAC	168	F	G	F168G	QMTGDSAKSKLTRNNF	8.301	9.725	1.424
GACGACACCTGATAC	168	F	G	F168G	QMTGDSAKSKLTRNNF	8.034	6.519	-1.515
GACTTCTTTTCCGCG	168	F	G	F168G	QMTGDSAKSKLTRNNF	7.592	7.243	-0.349
AGCTCTGGCGAAGTG	168	F	G	F168G	QMTGDSAKSKLTRNNF	2.54	2.933	0.393
GCTAACTATAGCCCG	168	F	G	F168G	QMTGDSAKSKLTRNNF	6.803	5.697	-1.106
GCGCACTGCACCAAA	168	F	G	F168G	QMTGDSAKSKLTRNNF	7.398	5.569	-1.829
AGTAACCACAAACAG	168	F	G	F168G	QMTGDSAKSKLTRNNF	7.369	5.871	-1.498
AATCATTACCCTGCT	168	F	G	F168G	QMTGDSAKSKLTRNNF	8.503	5.428	-3.075
ACAAATGATTACTCT	168	F	G	F168G	QMTGDSAKSKLTRNNF	3.642	4.896	1.254
AAATCACTATTACAC	168	F	G	F168G	QMTGDSAKSKLTRNNF	8.742	8.665	-0.077
AAGGGACGTACCGTG	168	F	G	F168G	QMTGDSAKSKLTRNNF	9.799	8.749	-1.05
ACGCAATCATAGCCC	168	F	G	F168G	QMTGDSAKSKLTRNNF	7.556	4.531	-3.025
AGATGCATTAGATAC	168	F	G	F168G	QMTGDSAKSKLTRNNF	8.292	6.831	-1.461
CATCGCGAGCAGAGA	168	F	G	F168G	QMTGDSAKSKLTRNNF	7.025	7.402	0.377
CATGCTTCCGAGCAC	168	F	G	F168G	QMTGDSAKSKLTRNNF	8.043	6.21	-1.833
CATTGCGCCCGGTAA	168	F	G	F168G	QMTGDSAKSKLTRNNF	8.414	6.519	-1.895
GCAAGGAGTTATATC	168	F	G	F168G	QMTGDSAKSKLTRNNF	8.178	5.635	-2.543
GCGACTGGGTTCCAC	168	F	G	F168G	QMTGDSAKSKLTRNNF	8.208	6.121	-2.087
AGACTCAAATAACGC	168	F	G	F168G	QMTGDSAKSKLTRNNF	7.882	6.683	-1.199
AGTACATTCCCGGAA	168	F	G	F168G	QMTGDSAKSKLTRNNF	9.193	7.458	-1.735
GACACCCAGGGTACT	168	F	H	F168H	QMTHDSAKSKLTRNNF	9.279	9.037	-0.242
GAGGCCCTACAGCCA	168	F	H	F168H	QMTHDSAKSKLTRNNF	9.016	9.209	0.193
CGCGTCAGTTGCATA	168	F	H	F168H	QMTHDSAKSKLTRNNF	3.054	5.635	2.581
CGTGGTACTTATAAC	168	F	H	F168H	QMTHDSAKSKLTRNNF	6.865	6.519	-0.346
TTCGCATGCTCACAT	168	F	H	F168H	QMTHDSAKSKLTRNNF	7.565	6.99	-0.575
CACGGCACATTAATT	168	F	H	F168H	QMTHDSAKSKLTRNNF	6.828	4.784	-2.044
TTGACACGACACGGC	168	F	H	F168H	QMTHDSAKSKLTRNNF	4.546	2.933	-1.613
TGCCCATGTCCCTCC	168	F	I	F168I	QMTIDSAKSKLTRNNF	4.546	6.252	1.706
CAAGACCATTGTGTG	168	F	I	F168I	QMTIDSAKSKLTRNNF	8.197	8.576	0.379
GGGTGTTGTCTAAGG	168	F	I	F168I	QMTIDSAKSKLTRNNF	7.841	7.825	-0.016
TCTGCTGAAGTCCTA	168	F	I	F168I	QMTIDSAKSKLTRNNF	7.053	7.039	-0.014
ACCACGAAGGCCGGA	168	F	I	F168I	QMTIDSAKSKLTRNNF	6.376	7.015	0.639
CCGCAGTAAACCCCG	168	F	I	F168I	QMTIDSAKSKLTRNNF	3.146	4.386	1.24
GGAATGCATGCTTCA	168	F	I	F168I	QMTIDSAKSKLTRNNF	4.98	4.896	-0.084
AAGCTGACGTTACCA	168	F	I	F168I	QMTIDSAKSKLTRNNF	2.306	0	-2.306
AATATTTCATGACGG	168	F	I	F168I	QMTIDSAKSKLTRNNF	7.187	7.305	0.118
CGACCCAACGAATGA	168	F	I	F168I	QMTIDSAKSKLTRNNF	6.295	5.976	-0.319
GCGCCTAGAACTGAG	168	F	I	F168I	QMTIDSAKSKLTRNNF	6.464	7.11	0.646
GACGAACGTAGCAGC	168	F	I	F168I	QMTIDSAKSKLTRNNF	8.499	6.939	-1.56
AAGTTAAACCTGGGT	168	F	K	F168K	QMTKDSAKSKLTRNNF	6.934	4.531	-2.403
CACGTGTACGCATGA	168	F	K	F168K	QMTKDSAKSKLTRNNF	1.835	4.386	2.551
CACCGATGATACCGG	168	F	K	F168K	QMTKDSAKSKLTRNNF	4.065	6.744	2.679
ACCCAGCGACCAGGC	168	F	K	F168K	QMTKDSAKSKLTRNNF	8.066	4.386	-3.68
ATATCAATGAAAATG	168	F	K	F168K	QMTKDSAKSKLTRNNF	5.849	1.684	-4.165
CATTAAAGCCACCGT	168	F	K	F168K	QMTKDSAKSKLTRNNF	6.539	6.074	-0.465
AACCTTGCGAACCCA	168	F	K	F168K	QMTKDSAKSKLTRNNF	4.161	7.421	3.26
CACTCGTCTTCGGAC	168	F	K	F168K	QMTKDSAKSKLTRNNF	6.73	7.133	0.403
GCATGAAATCCTTGC	168	F	K	F168K	QMTKDSAKSKLTRNNF	4.112	6.859	2.747
CACATACCCTAGCTC	168	F	L	F168L	QMTLDSAKSKLTRNNF	9.243	8.828	-0.415
CAGCGAGAAAAAATA	168	F	L	F168L	QMTLDSAKSKLTRNNF	7.028	6.21	-0.818
CACGACCACGAGTGG	168	F	L	F168L	QMTLDSAKSKLTRNNF	5.444	4.043	-1.401
CCAAACAGTTGAAAT	168	F	L	F168L	QMTLDSAKSKLTRNNF	6.803	8.584	1.781
GCAAAGTGTGCCACC	168	F	L	F168L	QMTLDSAKSKLTRNNF	6.519	5.095	-1.424
GCTTCGTCCACGAGA	168	F	L	F168L	QMTLDSAKSKLTRNNF	6.9	8.842	1.942
AGCCGCGCGGGAACA	168	F	L	F168L	QMTLDSAKSKLTRNNF	3.704	7.796	4.092
AAATAGCTCACTCAC	168	F	L	F168L	QMTLDSAKSKLTRNNF	6.842	7.156	0.314
ACGGTAGAGATACTA	168	F	L	F168L	QMTLDSAKSKLTRNNF	6.659	6.074	-0.585
GGAGTCTAGTGTATC	168	F	L	F168L	QMTLDSAKSKLTRNNF	7.21	8.711	1.501
GTATGATATCTGCTG	168	F	L	F168L	QMTLDSAKSKLTRNNF	4.163	7.063	2.9
TATCTCACGGGAGCG	168	F	L	F168L	QMTLDSAKSKLTRNNF	8.66	8.884	0.224
GCAAGGATACTACTA	168	F	M	F168M	QMTMDSAKSKLTRNNF	6.865	5.871	-0.994
AGGGTCGTAGAACCT	168	F	M	F168M	QMTMDSAKSKLTRNNF	4.98	4.531	-0.449
TGCACAGGTCGCCTG	168	F	M	F168M	QMTMDSAKSKLTRNNF	8.649	8.445	-0.204
CTCGTGTATTACGCT	168	F	N	F168N	QMTNDSAKSKLTRNNF	7.351	8.173	0.822
CGATCGCACGAGCAA	168	F	N	F168N	QMTNDSAKSKLTRNNF	7.437	5.428	-2.009
CTATCCCTTTTGTCT	168	F	N	F168N	QMTNDSAKSKLTRNNF	8.421	9.176	0.755
AACCACAGCGGGTAA	168	F	N	F168N	QMTNDSAKSKLTRNNF	7.325	6.99	-0.335
CGGTATCTACTCCCG	168	F	N	F168N	QMTNDSAKSKLTRNNF	4.171	6.803	2.632
GTCCGCTTTGCGCAG	168	F	P	F168P	QMTPDSAKSKLTRNNF	6.5	5.871	-0.629
GCCGAATGCCTGCGT	168	F	P	F168P	QMTPDSAKSKLTRNNF	10.103	6.99	-3.113
TCACAACGGACCAGT	168	F	P	F168P	QMTPDSAKSKLTRNNF	8.58	5.871	-2.709
GCGGCATACAGCGGT	168	F	P	F168P	QMTPDSAKSKLTRNNF	9.245	8.35	-0.895
TGCCCATGCTTTGAC	168	F	P	F168P	QMTPDSAKSKLTRNNF	6.889	4.896	-1.993
TGAGACCAGCACTTG	168	F	P	F168P	QMTPDSAKSKLTRNNF	3.94	1.684	-2.256
CCCGCCATCCGTAAT	168	F	P	F168P	QMTPDSAKSKLTRNNF	7.737	4.663	-3.074
GATGCTTTATTAGCA	168	F	P	F168P	QMTPDSAKSKLTRNNF	8.948	7.893	-1.055
TGACTGGCTATTGAT	168	F	P	F168P	QMTPDSAKSKLTRNNF	8.509	7.738	-0.771
ATTTGATCTACTGCA	168	F	P	F168P	QMTPDSAKSKLTRNNF	8.432	6.99	-1.442
CCCACCATCTGCAAT	168	F	P	F168P	QMTPDSAKSKLTRNNF	3.789	2.933	-0.856
AACGGAGGAATTAGT	168	F	P	F168P	QMTPDSAKSKLTRNNF	7.674	5.976	-1.698
AGCGCTCCCGGACTC	168	F	P	F168P	QMTPDSAKSKLTRNNF	9.292	7.893	-1.399
CAGTTGACTCCCACG	168	F	P	F168P	QMTPDSAKSKLTRNNF	8.125	7.494	-0.631
AGCACTGGCACATTC	168	F	P	F168P	QMTPDSAKSKLTRNNF	6.865	6.166	-0.699
CCAAGATACCAGCAG	168	F	Q	F168Q	QMTQDSAKSKLTRNNF	7.239	6.519	-0.72
CTCGATGCGCGGACT	168	F	Q	F168Q	QMTQDSAKSKLTRNNF	8.126	6.744	-1.382
CCCCCACGTAATACT	168	F	Q	F168Q	QMTQDSAKSKLTRNNF	7.646	4.386	-3.26
ACTCAGCCTAGTCAC	168	F	Q	F168Q	QMTQDSAKSKLTRNNF	2.488	4.999	2.511
CTAAAAGTGCCTCTA	168	F	R	F168R	QMTRDSAKSKLTRNNF	8.17	6.026	-2.144
TCCACCACCACGTCG	168	F	R	F168R	QMTRDSAKSKLTRNNF	3.608	3.836	0.228
GCTTTCCGATCCACA	168	F	R	F168R	QMTRDSAKSKLTRNNF	7.975	8.094	0.119
GAATTGGAGACCACT	168	F	R	F168R	QMTRDSAKSKLTRNNF	4.919	5.871	0.952
GTCCACTTCCATGTG	168	F	R	F168R	QMTRDSAKSKLTRNNF	7.939	7.529	-0.41
GCATAAACACTAGAT	168	F	R	F168R	QMTRDSAKSKLTRNNF	9.433	9.025	-0.408
TAAGATTCACATGCC	168	F	R	F168R	QMTRDSAKSKLTRNNF	5.968	4.999	-0.969
CGTCGGAACGCGGCA	168	F	R	F168R	QMTRDSAKSKLTRNNF	7.877	5.815	-2.062
GCGGACAATTGTCGG	168	F	R	F168R	QMTRDSAKSKLTRNNF	9.193	8.206	-0.987
CCCATTTGCTGCCCA	168	F	R	F168R	QMTRDSAKSKLTRNNF	9.587	8.217	-1.37
CGACCACCCCTTAAA	168	F	R	F168R	QMTRDSAKSKLTRNNF	7.403	5.758	-1.645
GCCAGGTCGCCCTCG	168	F	R	F168R	QMTRDSAKSKLTRNNF	8.398	4.999	-3.399
AGAACACACCACTTC	168	F	R	F168R	QMTRDSAKSKLTRNNF	4.35	5.428	1.078
GTACCAGTAACAGTC	168	F	R	F168R	QMTRDSAKSKLTRNNF	4.891	6.294	1.403
CACAGTGCTAACCAA	168	F	R	F168R	QMTRDSAKSKLTRNNF	6.37	4.386	-1.984
ACGCAGACAATTAAG	168	F	R	F168R	QMTRDSAKSKLTRNNF	8.442	9.103	0.661
ATCGCATAACACGGG	168	F	R	F168R	QMTRDSAKSKLTRNNF	6.627	3.593	-3.034
ATTCGCTCGACAGTG	168	F	R	F168R	QMTRDSAKSKLTRNNF	3.947	6.965	3.018
ACAGTAGGATTCGTC	168	F	R	F168R	QMTRDSAKSKLTRNNF	4.808	8.058	3.25
ACTTGGCGATTGAGA	168	F	R	F168R	QMTRDSAKSKLTRNNF	7.514	7.015	-0.499
TCGGTACTTGCAAAT	168	F	R	F168R	QMTRDSAKSKLTRNNF	7.202	6.913	-0.289
TCGACCTTCCCCGGC	168	F	R	F168R	QMTRDSAKSKLTRNNF	8.17	7.796	-0.374
TGCGTCACAATACGA	168	F	R	F168R	QMTRDSAKSKLTRNNF	9.132	8.426	-0.706
TGGTTCGCAAGAATA	168	F	R	F168R	QMTRDSAKSKLTRNNF	8.31	10.024	1.714
TGTCCATAACGAGTT	168	F	R	F168R	QMTRDSAKSKLTRNNF	9.276	9.929	0.653
TTAATGGACCCGCCC	168	F	R	F168R	QMTRDSAKSKLTRNNF	6.841	6.587	-0.254
TTGTCATACGCCTTC	168	F	R	F168R	QMTRDSAKSKLTRNNF	4.065	4.999	0.934
CATATACGAACAGCT	168	F	S	F168S	QMTSDSAKSKLTRNNF	5.968	4.784	-1.184
AAATAAGAGGTCTCC	168	F	S	F168S	QMTSDSAKSKLTRNNF	2.634	5.976	3.342
ATCTGAGCTGGCGCC	168	F	S	F168S	QMTSDSAKSKLTRNNF	8.777	7.893	-0.884
AAACACAACGCAAAC	168	F	S	F168S	QMTSDSAKSKLTRNNF	3.663	4.999	1.336
AAATACACTCTCACA	168	F	S	F168S	QMTSDSAKSKLTRNNF	6.627	6.21	-0.417
ACACTCTGCCCGATG	168	F	S	F168S	QMTSDSAKSKLTRNNF	2.488	0	-2.488
CGAGAACGAATCAAC	168	F	S	F168S	QMTSDSAKSKLTRNNF	2.306	5.271	2.965
CTCATTAAAGGCCCT	168	F	S	F168S	QMTSDSAKSKLTRNNF	4.526	5.351	0.825
GTACTTTCTATCTTT	168	F	S	F168S	QMTSDSAKSKLTRNNF	4.171	7.402	3.231
TACAACCCGGAAATT	168	F	S	F168S	QMTSDSAKSKLTRNNF	7.97	6.252	-1.718
CCCAGACAGACCCGT	168	F	S	F168S	QMTSDSAKSKLTRNNF	9.104	8.058	-1.046
GACGTGCTCTCAAAT	168	F	S	F168S	QMTSDSAKSKLTRNNF	8.05	8.238	0.188
CATGTACCTAGCTAA	168	F	S	F168S	QMTSDSAKSKLTRNNF	4.334	6.939	2.605
GATTGGAAGTGACGA	168	F	S	F168S	QMTSDSAKSKLTRNNF	8.375	6.714	-1.661
GTAACCCACCGGTTC	168	F	S	F168S	QMTSDSAKSKLTRNNF	7.492	6.965	-0.527
CATGCCTGACTGAGT	168	F	S	F168S	QMTSDSAKSKLTRNNF	10.343	8.463	-1.88
CCGTTATTGAGGCTC	168	F	T	F168T	QMTTDSAKSKLTRNNF	4.1	7.2	3.1
GTGCCGAAATCCGAA	168	F	T	F168T	QMTTDSAKSKLTRNNF	3.301	7.852	4.551
TTGCTCGCATAACAG	168	F	T	F168T	QMTTDSAKSKLTRNNF	6.976	6.774	-0.202
CCCCTATCTAGCTAT	168	F	T	F168T	QMTTDSAKSKLTRNNF	8.054	6.411	-1.643
TAAGCCTGGCCAACA	168	F	T	F168T	QMTTDSAKSKLTRNNF	6.182	4.999	-1.183
TTCTCCGCAAGGTGA	168	F	T	F168T	QMTTDSAKSKLTRNNF	2.791	0	-2.791
ATAATTAATATCCTA	168	F	T	F168T	QMTTDSAKSKLTRNNF	2.372	3.836	1.464
GTGCCCCAGGGTGTC	168	F	T	F168T	QMTTDSAKSKLTRNNF	8.602	8.665	0.063
ATAAATCCTCAAAAT	168	F	T	F168T	QMTTDSAKSKLTRNNF	6.986	5.635	-1.351
AACAGGATACCTGTG	168	F	T	F168T	QMTTDSAKSKLTRNNF	8.083	7.959	-0.124
CTAACAGGGTATGCC	168	F	T	F168T	QMTTDSAKSKLTRNNF	8.409	6.803	-1.606
CGACAACAGCCTTGT	168	F	T	F168T	QMTTDSAKSKLTRNNF	6.22	7.893	1.673
GTGTCAATTACATAT	168	F	V	F168V	QMTVDSAKSKLTRNNF	5.724	7.692	1.968
TCGCACCTCCAGTTT	168	F	V	F168V	QMTVDSAKSKLTRNNF	7.231	5.635	-1.596
TCTCGTAGACTAACC	168	F	V	F168V	QMTVDSAKSKLTRNNF	5.745	4.784	-0.961
AAAATATCGCGATAT	168	F	V	F168V	QMTVDSAKSKLTRNNF	5.88	6.166	0.286
GCTATTCGTATGGCA	168	F	V	F168V	QMTVDSAKSKLTRNNF	7.724	9.401	1.677
GGAAGGTACTCCTGG	168	F	V	F168V	QMTVDSAKSKLTRNNF	7.419	8.696	1.277
TTAAGCCAGCCAGTC	168	F	V	F168V	QMTVDSAKSKLTRNNF	8.327	6.913	-1.414
AATATCCAAAGAGGT	168	F	V	F168V	QMTVDSAKSKLTRNNF	7.906	7.087	-0.819
TCTGCCGCCTGGATA	168	F	V	F168V	QMTVDSAKSKLTRNNF	8.422	8.058	-0.364
TTTGCCCAAAGATGC	168	F	V	F168V	QMTVDSAKSKLTRNNF	6.083	5.925	-0.158
ACAAATGAAGCCAAT	168	F	V	F168V	QMTVDSAKSKLTRNNF	6.756	5.186	-1.57
CAACGGACATCACCA	168	F	V	F168V	QMTVDSAKSKLTRNNF	7.123	7.494	0.371
CACGGCGCCCTGAAA	168	F	V	F168V	QMTVDSAKSKLTRNNF	7.796	7.421	-0.375
CACGGTCACGAGACA	168	F	V	F168V	QMTVDSAKSKLTRNNF	6.021	8.009	1.988
CGCTCAGTCGATAAA	168	F	V	F168V	QMTVDSAKSKLTRNNF	6.68	8.105	1.425
CGGAACACTGTGGTA	168	F	V	F168V	QMTVDSAKSKLTRNNF	6.347	8.463	2.116
GAAAGGAACGAATAA	168	F	V	F168V	QMTVDSAKSKLTRNNF	6.976	8.227	1.251
GCCAAATCCCGAGCC	168	F	V	F168V	QMTVDSAKSKLTRNNF	6.212	7.866	1.654
GCTAGAACATAACAA	168	F	V	F168V	QMTVDSAKSKLTRNNF	6.52	7.494	0.974
CCTTAAAGACATAAG	168	F	V	F168V	QMTVDSAKSKLTRNNF	7.913	7.959	0.046
CAGTCATGAGAGAAT	168	F	V	F168V	QMTVDSAKSKLTRNNF	5.598	7.015	1.417
CATATAGCGCGGCCT	168	F	V	F168V	QMTVDSAKSKLTRNNF	8.668	9.246	0.578
CCCCATACTCAAGAC	168	F	V	F168V	QMTVDSAKSKLTRNNF	7.568	8.128	0.56
CCTGTAACTGACTCT	168	F	V	F168V	QMTVDSAKSKLTRNNF	3.318	7.494	4.176
TGAAACAGTACGCGT	168	F	W	F168W	QMTWDSAKSKLTRNNF	6.036	7.852	1.816
GTGCTACCCTTGAGA	168	F	W	F168W	QMTWDSAKSKLTRNNF	7.071	8.657	1.586
CCCCCTGATCCTTGG	168	F	W	F168W	QMTWDSAKSKLTRNNF	8.142	7.58	-0.562
ACCAAACCGTGCGAG	168	F	Y	F168Y	QMTYDSAKSKLTRNNF	5.249	6.294	1.045
ATAAGCTGCGCTCAA	168	F	Y	F168Y	QMTYDSAKSKLTRNNF	8.24	9.131	0.891
TAGCTTCTAGTCTAA	168	F	Y	F168Y	QMTYDSAKSKLTRNNF	2.717	4.225	1.508
TCAGTCTCATGATTT	169	D	STOP	D169*	QMTF*SAKSKLTRNNF	4.034	6.074	2.04
TCATAAAATACATGG	169	D	STOP	D169*	QMTF*SAKSKLTRNNF	6.72	3.593	-3.127
TTAGTTCTGACTGCA	169	D	STOP	D169*	QMTF*SAKSKLTRNNF	7.338	7.11	-0.228
GCTAGCCCACATAAC	169	D	STOP	D169*	QMTF*SAKSKLTRNNF	4.382	7.015	2.633
CAAAACAGGGCCCTA	169	D	STOP	D169*	QMTF*SAKSKLTRNNF	9.201	7.563	-1.638
CTCGCCGAGCCTCAT	169	D	STOP	D169*	QMTF*SAKSKLTRNNF	11.155	10.101	-1.054
GTCCACACTGTTAGA	169	D	STOP	D169*	QMTF*SAKSKLTRNNF	7.867	6.373	-1.494
ATCTAATGAGGTATA	169	D	STOP	D169*	QMTF*SAKSKLTRNNF	4.309	5.697	1.388
CTGGCTCTCCACACC	169	D	A	D169A	QMTFASAKSKLTRNNF	7.357	4.896	-2.461
GGGCTCCTATGTGAC	169	D	A	D169A	QMTFASAKSKLTRNNF	8.074	8.711	0.637
TAGATTCAGCCCGGC	169	D	A	D169A	QMTFASAKSKLTRNNF	6.627	8.07	1.443
TATCACTTAAAGTGG	169	D	A	D169A	QMTFASAKSKLTRNNF	4.112	3.593	-0.519
TCGCCCAAACCGTCT	169	D	A	D169A	QMTFASAKSKLTRNNF	6.37	6.252	-0.118
TCGGGCGATGCTCCC	169	D	A	D169A	QMTFASAKSKLTRNNF	8.352	7.782	-0.57
TCGTCCCCATAAAGT	169	D	A	D169A	QMTFASAKSKLTRNNF	7.015	6.99	-0.025
TGACGAGGATAGGCA	169	D	A	D169A	QMTFASAKSKLTRNNF	5.968	6.831	0.863
AAACAAGAGCAAATC	169	D	A	D169A	QMTFASAKSKLTRNNF	6.89	9.333	2.443
AACAATATACATCAG	169	D	A	D169A	QMTFASAKSKLTRNNF	2.061	6.554	4.493
AGCGCCTTACATGGG	169	D	A	D169A	QMTFASAKSKLTRNNF	8.416	7.243	-1.173
ATTACCCGTGCCCAC	169	D	A	D169A	QMTFASAKSKLTRNNF	8.577	9.401	0.824
CGACTCGGTATTACC	169	D	A	D169A	QMTFASAKSKLTRNNF	9.344	6.652	-2.692
CTGAGCAGTCCGATG	169	D	A	D169A	QMTFASAKSKLTRNNF	8.476	9.283	0.807
CTGCCGCCTAGACTC	169	D	A	D169A	QMTFASAKSKLTRNNF	2.372	8.426	6.054
ACGCACGCACATGAC	169	D	C	D169C	QMTFCSAKSKLTRNNF	8.375	9.816	1.441
CAAACTACTCGCGCG	169	D	C	D169C	QMTFCSAKSKLTRNNF	8.379	7.476	-0.903
CACCAAAATCAGGAG	169	D	C	D169C	QMTFCSAKSKLTRNNF	7.361	7.511	0.15
CCAAAAGGCTCCACA	169	D	C	D169C	QMTFCSAKSKLTRNNF	1.503	4.386	2.883
CCGTTATCCAGCTGT	169	D	C	D169C	QMTFCSAKSKLTRNNF	5.525	9.007	3.482
TGGTTGATATAACCT	169	D	C	D169C	QMTFCSAKSKLTRNNF	7.38	6.21	-1.17
CAAGCCGCTGATACA	169	D	E	D169E	QMTFESAKSKLTRNNF	8.291	8.28	-0.011
CGACCACGCCAAACG	169	D	E	D169E	QMTFESAKSKLTRNNF	3.124	5.428	2.304
CGGTGATCTCCCGCG	169	D	E	D169E	QMTFESAKSKLTRNNF	6.519	8.173	1.654
TTTACCGGTTAACAA	169	D	E	D169E	QMTFESAKSKLTRNNF	7.423	5.758	-1.665
ACGCTACCACCCATA	169	D	E	D169E	QMTFESAKSKLTRNNF	3.832	7.039	3.207
TCCTGAGTGAAACTG	169	D	E	D169E	QMTFESAKSKLTRNNF	6.737	9.079	2.342
TACCTAGGCCTTTAC	169	D	E	D169E	QMTFESAKSKLTRNNF	6.934	7.156	0.222
CCTTCACGTGTAGTG	169	D	E	D169E	QMTFESAKSKLTRNNF	7.729	7.563	-0.166
CTTTCGAACATAATC	169	D	E	D169E	QMTFESAKSKLTRNNF	7.26	8.379	1.119
TAATAGACTACCATC	169	D	F	D169F	QMTFFSAKSKLTRNNF	7.883	7.866	-0.017
TCGGATAGCATATTA	169	D	F	D169F	QMTFFSAKSKLTRNNF	8.998	7.707	-1.291
ACTGGCCAATCATGT	169	D	F	D169F	QMTFFSAKSKLTRNNF	9.315	9.043	-0.272
ACATTCATCGTTTTT	169	D	F	D169F	QMTFFSAKSKLTRNNF	6.705	5.976	-0.729
ACCGACGTTCATTTC	169	D	F	D169F	QMTFFSAKSKLTRNNF	1.835	6.554	4.719
TTGGGCTCTGGAACT	169	D	F	D169F	QMTFFSAKSKLTRNNF	6.321	7.063	0.742
ACACGCAGCTCACGA	169	D	F	D169F	QMTFFSAKSKLTRNNF	7.373	5.925	-1.448
AAATTATGCGAAACG	169	D	G	D169G	QMTFGSAKSKLTRNNF	6.817	7.596	0.779
ATCTAACTAGAGAAT	169	D	G	D169G	QMTFGSAKSKLTRNNF	5.724	6.831	1.107
CAACGTATTAAAAAC	169	D	G	D169G	QMTFGSAKSKLTRNNF	7.212	6.886	-0.326
GAAGAATTTAACACT	169	D	G	D169G	QMTFGSAKSKLTRNNF	3.265	5.271	2.006
GAGCCGCATTATACC	169	D	G	D169G	QMTFGSAKSKLTRNNF	2.676	6.803	4.127
TTACAACTTACTTGA	169	D	G	D169G	QMTFGSAKSKLTRNNF	8.191	7.738	-0.453
GTATTCCCTACTGTG	169	D	G	D169G	QMTFGSAKSKLTRNNF	8.44	7.752	-0.688
GTGCAGTCGCCAATG	169	D	G	D169G	QMTFGSAKSKLTRNNF	8.213	7.629	-0.584
TACCATCACGTATAA	169	D	G	D169G	QMTFGSAKSKLTRNNF	7.232	7.284	0.052
TAGCAGAGCCTCGTG	169	D	G	D169G	QMTFGSAKSKLTRNNF	8.967	8.36	-0.607
GCAGATTTAATTCAA	169	D	G	D169G	QMTFGSAKSKLTRNNF	6.557	5.635	-0.922
GGCTCGATCTCTTCC	169	D	G	D169G	QMTFGSAKSKLTRNNF	8.271	9.465	1.194
TCAAAATAAAATTAT	169	D	G	D169G	QMTFGSAKSKLTRNNF	6.451	6.294	-0.157
ACTCCGGAGAGGCCG	169	D	G	D169G	QMTFGSAKSKLTRNNF	7.628	6.074	-1.554
ATAGCACAGAACAAA	169	D	G	D169G	QMTFGSAKSKLTRNNF	7.132	7.015	-0.117
ATTATGGTACTGCTT	169	D	G	D169G	QMTFGSAKSKLTRNNF	2.152	3.593	1.441
CACGCACAAAGGCAC	169	D	G	D169G	QMTFGSAKSKLTRNNF	6.87	7.722	0.852
TCACTGACCTGACGC	169	D	G	D169G	QMTFGSAKSKLTRNNF	7.273	7.707	0.434
AAGCATTGCTTATAC	169	D	H	D169H	QMTFHSAKSKLTRNNF	7.559	7.852	0.293
TATCCTTTAGTATTG	169	D	H	D169H	QMTFHSAKSKLTRNNF	5.832	6.554	0.722
CTCACGACTAGTCTC	169	D	H	D169H	QMTFHSAKSKLTRNNF	5.745	6.683	0.938
CACCACTACCAGCTC	169	D	H	D169H	QMTFHSAKSKLTRNNF	6.803	6.831	0.028
CTAAATAGGGCCACT	169	D	H	D169H	QMTFHSAKSKLTRNNF	3.585	8.238	4.653
GAATTACCACCATCT	169	D	I	D169I	QMTFISAKSKLTRNNF	6.14	4.784	-1.356
GCCCATAGCTTATAA	169	D	I	D169I	QMTFISAKSKLTRNNF	8.15	7.946	-0.204
TAGGGATATAAATTC	169	D	I	D169I	QMTFISAKSKLTRNNF	4.795	5.569	0.774
ATGTTAGCCTACAGA	169	D	I	D169I	QMTFISAKSKLTRNNF	3.694	5.271	1.577
CCGCTCAAGCGACAC	169	D	I	D169I	QMTFISAKSKLTRNNF	6.422	4.663	-1.759
ATAAAACAGTTCGAG	169	D	I	D169I	QMTFISAKSKLTRNNF	7.638	7.722	0.084
ACGGTACCAATATTC	169	D	I	D169I	QMTFISAKSKLTRNNF	8.844	9.148	0.304
AGCCTTCTAGCGAGT	169	D	I	D169I	QMTFISAKSKLTRNNF	0	5.569	5.569
ATTGCTGCGCAACAG	169	D	K	D169K	QMTFKSAKSKLTRNNF	8.459	7.972	-0.487
GCCCATGGTTTCCTC	169	D	K	D169K	QMTFKSAKSKLTRNNF	7.721	8.398	0.677
ATCCGGGCCGTGCAC	169	D	K	D169K	QMTFKSAKSKLTRNNF	9.135	7.063	-2.072
AATAACATATCGCCT	169	D	K	D169K	QMTFKSAKSKLTRNNF	3.524	7.866	4.342
ATCGTGCCCTCAAGA	169	D	K	D169K	QMTFKSAKSKLTRNNF	8.029	8.507	0.478
CCCAGACCATACGAG	169	D	K	D169K	QMTFKSAKSKLTRNNF	7.139	8.426	1.287
ATGCGGACAGCACAG	169	D	K	D169K	QMTFKSAKSKLTRNNF	5.353	6.252	0.899
ACTGTCGGGATCGAG	169	D	L	D169L	QMTFLSAKSKLTRNNF	4.795	5.351	0.556
ATATGCATAGGGTGG	169	D	L	D169L	QMTFLSAKSKLTRNNF	6.347	6.448	0.101
GTCCTTACAGAGCAA	169	D	L	D169L	QMTFLSAKSKLTRNNF	6.14	5.871	-0.269
TACGACAATCCAAAT	169	D	L	D169L	QMTFLSAKSKLTRNNF	8.84	7.458	-1.382
TCCGTGAACTTCACA	169	D	L	D169L	QMTFLSAKSKLTRNNF	6.16	7.767	1.607
TTGCACTGGCCTAAT	169	D	L	D169L	QMTFLSAKSKLTRNNF	6.385	6.166	-0.219
ACTATTTTGCACGCT	169	D	L	D169L	QMTFLSAKSKLTRNNF	5.926	7.645	1.719
CACAAATGCACGCTC	169	D	L	D169L	QMTFLSAKSKLTRNNF	6.083	6.939	0.856
CACAGATTTAGCGCT	169	D	L	D169L	QMTFLSAKSKLTRNNF	2.89	8.162	5.272
ATTACCTAACGGGGC	169	D	L	D169L	QMTFLSAKSKLTRNNF	5.444	6.683	1.239
CCACTCCCACCGGAC	169	D	L	D169L	QMTFLSAKSKLTRNNF	7.902	9.187	1.285
CCGGTCCCTAAATAG	169	D	L	D169L	QMTFLSAKSKLTRNNF	8.706	9.895	1.189
CGGATTAGGATGAAT	169	D	L	D169L	QMTFLSAKSKLTRNNF	7.683	7.546	-0.137
GCCCACGTCACCAAG	169	D	L	D169L	QMTFLSAKSKLTRNNF	7.053	7.421	0.368
ACATAAGTGACAACA	169	D	L	D169L	QMTFLSAKSKLTRNNF	7.216	8.592	1.376
AGAGTCCATTGAAAC	169	D	M	D169M	QMTFMSAKSKLTRNNF	7.628	7.305	-0.323
CATACCCAGCCAGCA	169	D	M	D169M	QMTFMSAKSKLTRNNF	1.688	5.815	4.127
CCTATTCTGAGAAAA	169	D	M	D169M	QMTFMSAKSKLTRNNF	2.949	6.121	3.172
CCCTCATCGGCGTGA	169	D	N	D169N	QMTFNSAKSKLTRNNF	5.745	7.284	1.539
CCGCCCTACCAAGAC	169	D	N	D169N	QMTFNSAKSKLTRNNF	3.537	3.3	-0.237
CATGCCGCCCCGACT	169	D	N	D169N	QMTFNSAKSKLTRNNF	3.933	6.334	2.401
CGCATTACTCATACG	169	D	N	D169N	QMTFNSAKSKLTRNNF	2.306	7.852	5.546
GCCAGCATACTATTC	169	D	N	D169N	QMTFNSAKSKLTRNNF	7.894	8.89	0.996
GAACCAGAACGAAAA	169	D	N	D169N	QMTFNSAKSKLTRNNF	9.483	9.964	0.481
TGCGGACCCCGAAGC	169	D	N	D169N	QMTFNSAKSKLTRNNF	6.79	7.344	0.554
TTCTAAACAAACCCA	169	D	P	D169P	QMTFPSAKSKLTRNNF	3.228	5.697	2.469
GTTGTCCAACTCATT	169	D	P	D169P	QMTFPSAKSKLTRNNF	6.853	5.758	-1.095
CGGGATAGCAGCTAG	169	D	P	D169P	QMTFPSAKSKLTRNNF	7.793	6.62	-1.173
GTAAATATACTTACC	169	D	P	D169P	QMTFPSAKSKLTRNNF	1.957	5.925	3.968
CCACAAATGTCACTC	169	D	P	D169P	QMTFPSAKSKLTRNNF	7.763	8.87	1.107
CAATGGACACGCATG	169	D	P	D169P	QMTFPSAKSKLTRNNF	4.269	6.683	2.414
ACTGCGATAGCCCAT	169	D	P	D169P	QMTFPSAKSKLTRNNF	2.949	7.156	4.207
AAGATGCGTGACCTT	169	D	P	D169P	QMTFPSAKSKLTRNNF	2.977	6.519	3.542
GCCGCCACCGGCAGT	169	D	Q	D169Q	QMTFQSAKSKLTRNNF	2.977	8.696	5.719
AAATCTACGCTTTAT	169	D	Q	D169Q	QMTFQSAKSKLTRNNF	7.397	8.8	1.403
TGCCACATCGCGATC	169	D	Q	D169Q	QMTFQSAKSKLTRNNF	5.724	5.351	-0.373
CCAATAAAACGCCAC	169	D	Q	D169Q	QMTFQSAKSKLTRNNF	5.832	8.195	2.363
AATGTAGCCGGAAGT	169	D	Q	D169Q	QMTFQSAKSKLTRNNF	7.326	7.421	0.095
CAAACAAATGATGGA	169	D	Q	D169Q	QMTFQSAKSKLTRNNF	6.705	4.531	-2.174
CCCTGCACTGTATCA	169	D	R	D169R	QMTFRSAKSKLTRNNF	7.834	7.402	-0.432
GCACCCAAGACAACC	169	D	R	D169R	QMTFRSAKSKLTRNNF	0.871	5.635	4.764
GCGTCCAGAGTAGAC	169	D	R	D169R	QMTFRSAKSKLTRNNF	8.448	8.828	0.38
GGACGGACAGATTAA	169	D	R	D169R	QMTFRSAKSKLTRNNF	6.557	6.294	-0.263
GGCATAGGGCCCCGA	169	D	R	D169R	QMTFRSAKSKLTRNNF	8.019	7.563	-0.456
GGTGAAGCTTTGCAT	169	D	R	D169R	QMTFRSAKSKLTRNNF	7.911	6.859	-1.052
TATGCCCTTACCTGC	169	D	R	D169R	QMTFRSAKSKLTRNNF	3.318	5.925	2.607
AGACCCATCAATAAA	169	D	R	D169R	QMTFRSAKSKLTRNNF	4.546	3.593	-0.953
AGACGAACTTGTAGG	169	D	R	D169R	QMTFRSAKSKLTRNNF	5.127	9.405	4.278
CACAATCCAAGTAAT	169	D	R	D169R	QMTFRSAKSKLTRNNF	1.503	3.593	2.09
GCAGACAAAACGACA	169	D	R	D169R	QMTFRSAKSKLTRNNF	2.826	5.758	2.932
ACCCCGATATCAATC	169	D	R	D169R	QMTFRSAKSKLTRNNF	7.463	8.14	0.677
CAATTTGTGTAGACG	169	D	R	D169R	QMTFRSAKSKLTRNNF	6.37	5.351	-1.019
ATCGTACTCATGACC	169	D	R	D169R	QMTFRSAKSKLTRNNF	4.231	6.554	2.323
ATTGTCACGATTGGG	169	D	R	D169R	QMTFRSAKSKLTRNNF	7.044	7.222	0.178
AGGTACCGGAACATG	169	D	S	D169S	QMTFSSAKSKLTRNNF	6.295	7.796	1.501
ACCCCACGGTGCATC	169	D	S	D169S	QMTFSSAKSKLTRNNF	9.364	10.011	0.647
ACTAATACTGTATCG	169	D	S	D169S	QMTFSSAKSKLTRNNF	7.132	8.022	0.89
ACTCGAGCATGATAC	169	D	S	D169S	QMTFSSAKSKLTRNNF	7.349	6.21	-1.139
TGAGATAGGGTGTTA	169	D	S	D169S	QMTFSSAKSKLTRNNF	2.977	5.976	2.999
TTGGCGTTACTTCTA	169	D	S	D169S	QMTFSSAKSKLTRNNF	4.98	7.039	2.059
ATTTAACAACCTTCC	169	D	S	D169S	QMTFSSAKSKLTRNNF	7.109	8.625	1.516
CCCTAAACCTGGACA	169	D	S	D169S	QMTFSSAKSKLTRNNF	7.231	7.629	0.398
CCGCGGTATCATGAA	169	D	S	D169S	QMTFSSAKSKLTRNNF	0.871	6.411	5.54
CGCAATCTTAGTCGG	169	D	S	D169S	QMTFSSAKSKLTRNNF	5.127	7.893	2.766
CTAAAATGGCAAGAT	169	D	S	D169S	QMTFSSAKSKLTRNNF	3.511	5.815	2.304
CGAAAGCGTCAGCGT	169	D	S	D169S	QMTFSSAKSKLTRNNF	8.286	7.81	-0.476
CACCGAGATCTTATT	169	D	S	D169S	QMTFSSAKSKLTRNNF	2.372	8.426	6.054
CAGTCGCACAGACAC	169	D	S	D169S	QMTFSSAKSKLTRNNF	4.338	7.344	3.006
CCTCTCCCACTAATG	169	D	S	D169S	QMTFSSAKSKLTRNNF	5.623	6.859	1.236
CCGGGGATTCTTGGA	169	D	S	D169S	QMTFSSAKSKLTRNNF	7.044	7.92	0.876
GTCTACTTTACGCAT	169	D	S	D169S	QMTFSSAKSKLTRNNF	9.102	9.862	0.76
GATGTACCTCCACCG	169	D	S	D169S	QMTFSSAKSKLTRNNF	8.288	6.554	-1.734
CCCAGCTGTATTCAT	169	D	S	D169S	QMTFSSAKSKLTRNNF	7.622	7.087	-0.535
GGCGTTAACCCTCGA	169	D	S	D169S	QMTFSSAKSKLTRNNF	5.353	6.411	1.058
ACCTTTACATAACAC	169	D	T	D169T	QMTFTSAKSKLTRNNF	2.061	8.533	6.472
TTGCCCACACCACTC	169	D	T	D169T	QMTFTSAKSKLTRNNF	3.608	6.99	3.382
ACGTTTGTACGCGAC	169	D	T	D169T	QMTFTSAKSKLTRNNF	6.905	6.294	-0.611
CATCGCTGGTTTACA	169	D	T	D169T	QMTFTSAKSKLTRNNF	8.511	7.972	-0.539
TATAAGAACCGCTTC	169	D	T	D169T	QMTFTSAKSKLTRNNF	6.295	8.082	1.787
CCATCACGCCGGATG	169	D	T	D169T	QMTFTSAKSKLTRNNF	5.724	6.913	1.189
AAGCATTCAGTACAG	169	D	V	D169V	QMTFVSAKSKLTRNNF	7.217	5.815	-1.402
ACTATAACGAGCCAA	169	D	V	D169V	QMTFVSAKSKLTRNNF	6.459	7.156	0.697
ATACAGAAAATTCAA	169	D	V	D169V	QMTFVSAKSKLTRNNF	5.926	6.99	1.064
ATAGGAACATATCTA	169	D	V	D169V	QMTFVSAKSKLTRNNF	6.15	7.782	1.632
ACCTGACATCGCGCC	169	D	V	D169V	QMTFVSAKSKLTRNNF	7.062	7.325	0.263
CACAACTTGACAACA	169	D	V	D169V	QMTFVSAKSKLTRNNF	7.3	8.842	1.542
TACCTGAGCAAAACT	169	D	V	D169V	QMTFVSAKSKLTRNNF	5.291	6.965	1.674
CATCGTAATTAGCTA	169	D	V	D169V	QMTFVSAKSKLTRNNF	6.938	5.095	-1.843
GACGACGGAGAACCC	169	D	V	D169V	QMTFVSAKSKLTRNNF	7.344	9.725	2.381
GGTTGCATTCTCCCA	169	D	V	D169V	QMTFVSAKSKLTRNNF	5.849	7.546	1.697
CTAGAATTGGCCGTA	169	D	V	D169V	QMTFVSAKSKLTRNNF	8.493	8.849	0.356
GAGGCGATATATACC	169	D	V	D169V	QMTFVSAKSKLTRNNF	6.826	7.81	0.984
GCCGCAAAACGACAG	169	D	V	D169V	QMTFVSAKSKLTRNNF	2.717	5.697	2.98
CAAAGTCGAGCATCT	169	D	W	D169W	QMTFWSAKSKLTRNNF	7.098	5.095	-2.003
CTGCAAGAATCGATC	169	D	W	D169W	QMTFWSAKSKLTRNNF	4.546	6.166	1.62
TCACAACTCCGGTAC	169	D	W	D169W	QMTFWSAKSKLTRNNF	7.676	8.238	0.562
ACGAAAGCGCGGCAA	169	D	W	D169W	QMTFWSAKSKLTRNNF	9.461	9.627	0.166
GCATGGAGTTAAACC	169	D	W	D169W	QMTFWSAKSKLTRNNF	2.152	5.871	3.719
GCCACACCCACAATG	169	D	W	D169W	QMTFWSAKSKLTRNNF	7.626	6.913	-0.713
ACACGCTGCGTAAGG	169	D	W	D169W	QMTFWSAKSKLTRNNF	8.654	7.722	-0.932
GACTTGCCCCAGGTT	169	D	W	D169W	QMTFWSAKSKLTRNNF	6.505	5.697	-0.808
TTTCACCAGTCAGCC	169	D	Y	D169Y	QMTFYSAKSKLTRNNF	5.849	6.21	0.361
TGATGAATCACAGTT	169	D	Y	D169Y	QMTFYSAKSKLTRNNF	6.182	6.121	-0.061
TGGCGTCCCTAAAGT	169	D	Y	D169Y	QMTFYSAKSKLTRNNF	6.52	7.529	1.009
CATATAATGTCGACT	169	D	Y	D169Y	QMTFYSAKSKLTRNNF	2.977	6.886	3.909
AGCCCATTCCTTCCC	169	D	Y	D169Y	QMTFYSAKSKLTRNNF	6.539	7.494	0.955
ACAGTATCTGCCTGT	170	S	STOP	S170*	QMTFD*AKSKLTRNNF	10.426	8.128	-2.298
ACCGTGCCGCTGAGC	170	S	STOP	S170*	QMTFD*AKSKLTRNNF	9.989	7.752	-2.237
AGTTCTCTAAATCCA	170	S	STOP	S170*	QMTFD*AKSKLTRNNF	8.488	7.476	-1.012
CACAACTAGCGTGTG	170	S	STOP	S170*	QMTFD*AKSKLTRNNF	8.11	4.784	-3.326
CGCCCACTTCCTCTC	170	S	STOP	S170*	QMTFD*AKSKLTRNNF	8.122	7.178	-0.944
CTAACGAATACGGCA	170	S	STOP	S170*	QMTFD*AKSKLTRNNF	7.59	5.871	-1.719
GCTCGAACCGGATCC	170	S	STOP	S170*	QMTFD*AKSKLTRNNF	4.182	5.871	1.689
GGCATGAACCCGCCC	170	S	STOP	S170*	QMTFD*AKSKLTRNNF	8.7	5.428	-3.272
AACCGATCCACCCTA	170	S	STOP	S170*	QMTFD*AKSKLTRNNF	9.045	6.294	-2.751
CAATCTGCTCACAGT	170	S	A	S170A	QMTFDAAKSKLTRNNF	8.13	7.421	-0.709
ACTCAAGAAACCCTA	170	S	A	S170A	QMTFDAAKSKLTRNNF	3.573	6.121	2.548
ACTTGCCTATCTTTT	170	S	A	S170A	QMTFDAAKSKLTRNNF	2.717	6.939	4.222
CACTCAAAGCAGACA	170	S	A	S170A	QMTFDAAKSKLTRNNF	6.52	7.613	1.093
CAGGACAACGCGCCA	170	S	A	S170A	QMTFDAAKSKLTRNNF	3.663	6.683	3.02
TCCACAGAGTTAATG	170	S	A	S170A	QMTFDAAKSKLTRNNF	6.539	7.325	0.786
TCCTAAGGAACCCAC	170	S	A	S170A	QMTFDAAKSKLTRNNF	7.134	7.178	0.044
TACCCCTACTAGGCT	170	S	A	S170A	QMTFDAAKSKLTRNNF	9.551	10.005	0.454
ACAAACTACTCCGTC	170	S	C	S170C	QMTFDCAKSKLTRNNF	8.179	8.259	0.08
ATTCTAACAGCGTAG	170	S	C	S170C	QMTFDCAKSKLTRNNF	8.228	7.972	-0.256
AGGCTACCCGCCGTA	170	S	C	S170C	QMTFDCAKSKLTRNNF	5.745	5.976	0.231
CGTTCCCTGGCGGAA	170	S	C	S170C	QMTFDCAKSKLTRNNF	8.04	8.369	0.329
GCATAAGCTCCACAG	170	S	C	S170C	QMTFDCAKSKLTRNNF	4.659	3.3	-1.359
CGACCAATGTACCGT	170	S	C	S170C	QMTFDCAKSKLTRNNF	6.834	8.688	1.854
TATACCTATTGGGTA	170	S	C	S170C	QMTFDCAKSKLTRNNF	7.482	7.494	0.012
TATCCTAATTTACTA	170	S	C	S170C	QMTFDCAKSKLTRNNF	6.464	7.458	0.994
AATCAAGAGGTGTTT	170	S	E	S170E	QMTFDEAKSKLTRNNF	7.688	6.294	-1.394
CCCATGGAGAACACC	170	S	E	S170E	QMTFDEAKSKLTRNNF	6.543	6.652	0.109
GCGTCTGTCCAGCAG	170	S	E	S170E	QMTFDEAKSKLTRNNF	1.254	5.095	3.841
CCCCTGTGTAGAAAC	170	S	E	S170E	QMTFDEAKSKLTRNNF	1.254	6.166	4.912
CGAGCCACCAACCTT	170	S	E	S170E	QMTFDEAKSKLTRNNF	8.672	8.771	0.099
AGTCCCGTGACTTAA	170	S	F	S170F	QMTFDFAKSKLTRNNF	8.047	8.463	0.416
CACCACGAGTTGCCC	170	S	F	S170F	QMTFDFAKSKLTRNNF	9.877	9.091	-0.786
CGTTCCGTCACTAGG	170	S	F	S170F	QMTFDFAKSKLTRNNF	2.488	8.173	5.685
CGGGTACGCATACAT	170	S	F	S170F	QMTFDFAKSKLTRNNF	7.414	7.421	0.007
CTCTAAACTTAGCCA	170	S	F	S170F	QMTFDFAKSKLTRNNF	6.512	6.859	0.347
GGGCTGCGTAACTAC	170	S	F	S170F	QMTFDFAKSKLTRNNF	7.115	6.166	-0.949
TATTCTAGACACGCT	170	S	G	S170G	QMTFDGAKSKLTRNNF	6.438	7.458	1.02
TTTGTAATCTTTTCC	170	S	G	S170G	QMTFDGAKSKLTRNNF	5.849	8.711	2.862
TCCCCACTAATTCAA	170	S	G	S170G	QMTFDGAKSKLTRNNF	7.669	7.305	-0.364
TCTACCGACTTTGAC	170	S	G	S170G	QMTFDGAKSKLTRNNF	8.703	8.814	0.111
TTACTTAACACCGCA	170	S	G	S170G	QMTFDGAKSKLTRNNF	6.438	8.227	1.789
TCCTAGGCACAATTA	170	S	G	S170G	QMTFDGAKSKLTRNNF	7.654	7.692	0.038
TCGAATTTCAGGTAA	170	S	G	S170G	QMTFDGAKSKLTRNNF	8.422	9.51	1.088
GTACCAACAGTGGCC	170	S	G	S170G	QMTFDGAKSKLTRNNF	7.202	7.707	0.505
TAGGTAGATCATCGC	170	S	G	S170G	QMTFDGAKSKLTRNNF	5.849	7.997	2.148
CCCAAGCTTCGGCAA	170	S	G	S170G	QMTFDGAKSKLTRNNF	8.753	8.856	0.103
GCTCACCGAGGAACT	170	S	G	S170G	QMTFDGAKSKLTRNNF	9.338	8.151	-1.187
CCGACCTTATTCAAA	170	S	G	S170G	QMTFDGAKSKLTRNNF	7.742	8.227	0.485
CGGCTGACACTTGAC	170	S	G	S170G	QMTFDGAKSKLTRNNF	2.755	7.676	4.921
CTTAGCGACATTACG	170	S	G	S170G	QMTFDGAKSKLTRNNF	9.328	10.837	1.509
GCACGTAACTGACCC	170	S	G	S170G	QMTFDGAKSKLTRNNF	6.15	3.3	-2.85
GTAAATAAGGCGGCC	170	S	G	S170G	QMTFDGAKSKLTRNNF	6.094	8.094	2
AAAACGAAATTTAAC	170	S	G	S170G	QMTFDGAKSKLTRNNF	7.729	8.649	0.92
AAAACTAAGGATTCA	170	S	G	S170G	QMTFDGAKSKLTRNNF	6.539	7.959	1.42
ATAGCGGACACGTGA	170	S	G	S170G	QMTFDGAKSKLTRNNF	10.111	10.983	0.872
AGAAATTCCAGAATG	170	S	G	S170G	QMTFDGAKSKLTRNNF	6.182	6.166	-0.016
AGAATCGGAACCATA	170	S	G	S170G	QMTFDGAKSKLTRNNF	5.444	7.596	2.152
ATATTCCAACTAATA	170	S	G	S170G	QMTFDGAKSKLTRNNF	7.171	8.407	1.236
AGGGACGAAAGCCCG	170	S	G	S170G	QMTFDGAKSKLTRNNF	6.756	7.364	0.608
ACACTATACAGATGC	170	S	G	S170G	QMTFDGAKSKLTRNNF	7.035	7.402	0.367
CTATTTCGGGCCGCT	170	S	H	S170H	QMTFDHAKSKLTRNNF	8.488	8.269	-0.219
TTACTCCTTACACGA	170	S	H	S170H	QMTFDHAKSKLTRNNF	4.98	6.448	1.468
CCAAACCCCAGTATA	170	S	H	S170H	QMTFDHAKSKLTRNNF	7.216	7.58	0.364
TTGATCCAGTAAGAC	170	S	H	S170H	QMTFDHAKSKLTRNNF	6.575	7.264	0.689
AAAAACCAAGGTTTC	170	S	H	S170H	QMTFDHAKSKLTRNNF	7.247	7.629	0.382
TTTTTTCCTCGCCAT	170	S	I	S170I	QMTFDIAKSKLTRNNF	5.926	6.074	0.148
CTTGTTAGAGCTGAG	170	S	I	S170I	QMTFDIAKSKLTRNNF	8.163	7.344	-0.819
TAGGTATTCCGCTCA	170	S	I	S170I	QMTFDIAKSKLTRNNF	3.168	7.364	4.196
ATCTGACTACGTAAT	170	S	I	S170I	QMTFDIAKSKLTRNNF	6.328	6.21	-0.118
TGACGACCATCTTTC	170	S	K	S170K	QMTFDKAKSKLTRNNF	5.724	7.529	1.805
ACGCCCCACGGCGGT	170	S	K	S170K	QMTFDKAKSKLTRNNF	9.007	9.698	0.691
TCGCCTGTAAAGAGT	170	S	K	S170K	QMTFDKAKSKLTRNNF	6.678	7.344	0.666
CAACGACAAAACGTT	170	S	K	S170K	QMTFDKAKSKLTRNNF	2.755	6.252	3.497
TGACTGACCCTAGAC	170	S	K	S170K	QMTFDKAKSKLTRNNF	3.988	8.617	4.629
TTAGACACAATATGA	170	S	K	S170K	QMTFDKAKSKLTRNNF	6.774	7.511	0.737
CGTCTCTAGTCGAGT	170	S	L	S170L	QMTFDLAKSKLTRNNF	6.922	7.494	0.572
GCTAAAATCGCCTAC	170	S	L	S170L	QMTFDLAKSKLTRNNF	9.35	10.021	0.671
GGGCTTCACGAGGGT	170	S	L	S170L	QMTFDLAKSKLTRNNF	8.924	8.227	-0.697
GTCCTAACACACAAC	170	S	L	S170L	QMTFDLAKSKLTRNNF	1.503	6.859	5.356
TTTGACACGGGTTTC	170	S	L	S170L	QMTFDLAKSKLTRNNF	5.664	4.225	-1.439
TATACCACCAAAAGA	170	S	L	S170L	QMTFDLAKSKLTRNNF	5.476	6.074	0.598
CGGGACAGCCTTAGA	170	S	L	S170L	QMTFDLAKSKLTRNNF	7.765	8.094	0.329
GATAACACATCAAAT	170	S	L	S170L	QMTFDLAKSKLTRNNF	6.705	7.305	0.6
TCTTGAGGAGCCCAC	170	S	L	S170L	QMTFDLAKSKLTRNNF	7.479	7.284	-0.195
GGATGGCAAAGACCT	170	S	L	S170L	QMTFDLAKSKLTRNNF	1.503	4.999	3.496
CGCAGTGCGGCCATT	170	S	L	S170L	QMTFDLAKSKLTRNNF	9.505	10.164	0.659
ACGTCTTCGATACCA	170	S	L	S170L	QMTFDLAKSKLTRNNF	7.232	6.99	-0.242
AGACCATGAAATGAC	170	S	L	S170L	QMTFDLAKSKLTRNNF	5.249	5.635	0.386
AGACCCAAATCGCAA	170	S	L	S170L	QMTFDLAKSKLTRNNF	6.643	6.965	0.322
CGACATTTACAGCTT	170	S	L	S170L	QMTFDLAKSKLTRNNF	7.245	7.284	0.039
AACTACCATACCTCA	170	S	L	S170L	QMTFDLAKSKLTRNNF	7.3	8.022	0.722
ACCGGTTGGACGTCG	170	S	L	S170L	QMTFDLAKSKLTRNNF	6.16	7.676	1.516
AACATAGCGTGTCAA	170	S	L	S170L	QMTFDLAKSKLTRNNF	6.047	6.886	0.839
AGATTAGCCCTACTA	170	S	L	S170L	QMTFDLAKSKLTRNNF	2.634	6.026	3.392
CACACTTCAACAGGC	170	S	L	S170L	QMTFDLAKSKLTRNNF	8.724	8.249	-0.475
AAAATTCTCCGATCC	170	S	M	S170M	QMTFDMAKSKLTRNNF	2.372	5.925	3.553
CCGACACACCCTGCT	170	S	M	S170M	QMTFDMAKSKLTRNNF	8.742	8.094	-0.648
TCATCTTCATACGTA	170	S	N	S170N	QMTFDNAKSKLTRNNF	3.856	5.976	2.12
GACCATATGCACGCA	170	S	N	S170N	QMTFDNAKSKLTRNNF	3.653	7.133	3.48
AAAGTTAACCCCTCC	170	S	P	S170P	QMTFDPAKSKLTRNNF	7.373	7.866	0.493
CCAGTACCGCCTTAG	170	S	P	S170P	QMTFDPAKSKLTRNNF	7.253	6.587	-0.666
CATAGTTCTTACTTG	170	S	P	S170P	QMTFDPAKSKLTRNNF	2.152	5.925	3.773
CATCGGAGACATAAC	170	S	P	S170P	QMTFDPAKSKLTRNNF	6.841	7.476	0.635
CCTCTCCGACATCGA	170	S	P	S170P	QMTFDPAKSKLTRNNF	8.113	6.683	-1.43
GCTAAGAATTTCCAC	170	S	Q	S170Q	QMTFDQAKSKLTRNNF	8.061	7.11	-0.951
GAGGACCGGATGGCA	170	S	Q	S170Q	QMTFDQAKSKLTRNNF	6.5	8.33	1.83
CTCCTCTACTATAAC	170	S	Q	S170Q	QMTFDQAKSKLTRNNF	3.771	6.744	2.973
GCACCAAACCCACAT	170	S	Q	S170Q	QMTFDQAKSKLTRNNF	6.182	7.676	1.494
TAAAGCCTCACACCA	170	S	Q	S170Q	QMTFDQAKSKLTRNNF	5.444	7.563	2.119
ATCCCTAAATAGTCA	170	S	Q	S170Q	QMTFDQAKSKLTRNNF	2.306	7.402	5.096
ACCGACGCTGCTCGT	170	S	Q	S170Q	QMTFDQAKSKLTRNNF	3.823	6.121	2.298
GTCTACATCATACTA	170	S	R	S170R	QMTFDRAKSKLTRNNF	5.664	8.498	2.834
TCGATTACGTAAGCC	170	S	R	S170R	QMTFDRAKSKLTRNNF	8.632	9.262	0.63
TTTAGCTTCATCTAA	170	S	R	S170R	QMTFDRAKSKLTRNNF	3.832	6.859	3.027
ACCTCAGAACCAAAC	170	S	R	S170R	QMTFDRAKSKLTRNNF	3.903	8.173	4.27
ACTAAAAGGGTACGC	170	S	R	S170R	QMTFDRAKSKLTRNNF	2.634	3.836	1.202
GGGAAACACAAAAAC	170	S	R	S170R	QMTFDRAKSKLTRNNF	7.823	4.386	-3.437
TGCGGGTCAGCCGCA	170	S	R	S170R	QMTFDRAKSKLTRNNF	7.763	7.2	-0.563
TTGATGTGTAGGACC	170	S	R	S170R	QMTFDRAKSKLTRNNF	7.548	6.965	-0.583
AACCATTAAATCTGT	170	S	R	S170R	QMTFDRAKSKLTRNNF	5.444	5.635	0.191
ACAATGATGTTGACC	170	S	R	S170R	QMTFDRAKSKLTRNNF	7.737	7.782	0.045
ACCACGAATACTGGA	170	S	R	S170R	QMTFDRAKSKLTRNNF	3.124	6.554	3.43
GAGTCCCCAGTGCAC	170	S	R	S170R	QMTFDRAKSKLTRNNF	6.021	7.284	1.263
GGCACGAGAAAGACG	170	S	R	S170R	QMTFDRAKSKLTRNNF	7.894	7.596	-0.298
GTACAAAGTCCCGTA	170	S	R	S170R	QMTFDRAKSKLTRNNF	6.735	8.463	1.728
AGCTTACGCGGACTG	170	S	R	S170R	QMTFDRAKSKLTRNNF	6.816	7.613	0.797
CATCGGCAACACATG	170	S	R	S170R	QMTFDRAKSKLTRNNF	8.484	8.184	-0.3
CATGGATCACCCCTT	170	S	R	S170R	QMTFDRAKSKLTRNNF	9.007	8.849	-0.158
CGCCTTGGCACGGAA	170	S	R	S170R	QMTFDRAKSKLTRNNF	7.171	8.445	1.274
CTAGGACTCAAGACT	170	S	R	S170R	QMTFDRAKSKLTRNNF	5.724	7.629	1.905
ACTCCGACTTCGGCC	170	S	R	S170R	QMTFDRAKSKLTRNNF	8.278	9.424	1.146
CATCACACCTCATAC	170	S	R	S170R	QMTFDRAKSKLTRNNF	9.041	7.984	-1.057
CGCAGGACCAAACAC	170	S	R	S170R	QMTFDRAKSKLTRNNF	8.432	9.143	0.711
CGCCGTCCGAATTGT	170	S	R	S170R	QMTFDRAKSKLTRNNF	7.883	8.173	0.29
TTCCTGCAAAAACAA	170	S	T	S170T	QMTFDTAKSKLTRNNF	8.089	8.3	0.211
ACCGCACGACTTACG	170	S	T	S170T	QMTFDTAKSKLTRNNF	8.487	9.958	1.471
AGATGCGTCTCCACT	170	S	T	S170T	QMTFDTAKSKLTRNNF	7.156	8.481	1.325
TCAGTCTTATACATC	170	S	T	S170T	QMTFDTAKSKLTRNNF	7.14	6.99	-0.15
ACACCCATCTGACCC	170	S	V	S170V	QMTFDVAKSKLTRNNF	6.241	7.852	1.611
AGGGAAACGACGTCG	170	S	V	S170V	QMTFDVAKSKLTRNNF	6.646	5.5	-1.146
TCCCGTTCCATGCTG	170	S	V	S170V	QMTFDVAKSKLTRNNF	8.701	9.043	0.342
TCGGCGAGCCGCGCA	170	S	V	S170V	QMTFDVAKSKLTRNNF	7.158	7.852	0.694
TCTGGATCCTTTACA	170	S	V	S170V	QMTFDVAKSKLTRNNF	8.04	6.166	-1.874
TGTAAAGTCACAGGT	170	S	V	S170V	QMTFDVAKSKLTRNNF	2.791	5.569	2.778
CTAAAACGGAGGTCA	170	S	V	S170V	QMTFDVAKSKLTRNNF	6.976	7.015	0.039
CTACTGTCCGGAATC	170	S	V	S170V	QMTFDVAKSKLTRNNF	3.265	6.886	3.621
ATTCCTGTCTATTAA	170	S	V	S170V	QMTFDVAKSKLTRNNF	7.273	7.752	0.479
TACCCTTTTCTTGTG	170	S	W	S170W	QMTFDWAKSKLTRNNF	5.664	7.243	1.579
GGTGTCCTATAAGCT	170	S	W	S170W	QMTFDWAKSKLTRNNF	1.688	6.334	4.646
ACACACATTCTTCAC	170	S	W	S170W	QMTFDWAKSKLTRNNF	7.08	6.252	-0.828
AACTCACAATCTACA	170	S	W	S170W	QMTFDWAKSKLTRNNF	3.608	6.886	3.278
CCGCGCTTTCCAAGC	170	S	Y	S170Y	QMTFDYAKSKLTRNNF	7.419	6.99	-0.429
CCAAAAGAAAAAACA	170	S	Y	S170Y	QMTFDYAKSKLTRNNF	6.321	8.14	1.819
CTCATGACAACCTCG	170	S	Y	S170Y	QMTFDYAKSKLTRNNF	8.422	8.924	0.502
TGGCTCTACATCCTC	170	S	Y	S170Y	QMTFDYAKSKLTRNNF	6.394	7.264	0.87
ACAGAGTTATTGATC	170	S	Y	S170Y	QMTFDYAKSKLTRNNF	3.443	5.815	2.372
AACCACTCGTCAAAC	171	A	STOP	A171*	QMTFDS*KSKLTRNNF	9.415	7.44	-1.975
AACGTCAGGCAGCAT	171	A	STOP	A171*	QMTFDS*KSKLTRNNF	8.118	4.999	-3.119
AAGGCAAATAAAGTA	171	A	STOP	A171*	QMTFDS*KSKLTRNNF	7.569	6.294	-1.275
ACAATATCGACGCAA	171	A	STOP	A171*	QMTFDS*KSKLTRNNF	7.67	5.351	-2.319
AGCGGATGAAGGAGA	171	A	STOP	A171*	QMTFDS*KSKLTRNNF	7.789	5.271	-2.518
AGCGGGACCAAACGT	171	A	STOP	A171*	QMTFDS*KSKLTRNNF	8.167	4.784	-3.383
ATAGACCCACGCTCA	171	A	STOP	A171*	QMTFDS*KSKLTRNNF	9.795	8.398	-1.397
CAAAGAGCATGAACT	171	A	STOP	A171*	QMTFDS*KSKLTRNNF	5.016	4.531	-0.485
CACATGCTGCAGCTA	171	A	STOP	A171*	QMTFDS*KSKLTRNNF	9.484	8.842	-0.642
CATGAGTACCCAAGC	171	A	STOP	A171*	QMTFDS*KSKLTRNNF	9.917	8.249	-1.668
CCACCTCTCGTTACC	171	A	STOP	A171*	QMTFDS*KSKLTRNNF	8.849	6.99	-1.859
CCCGAGAAAAGAACT	171	A	STOP	A171*	QMTFDS*KSKLTRNNF	8.335	8.32	-0.015
CCCTCAAACGCGCAT	171	A	STOP	A171*	QMTFDS*KSKLTRNNF	8.039	3.836	-4.203
CGGAACGTCCTTAGT	171	A	STOP	A171*	QMTFDS*KSKLTRNNF	5.045	5.697	0.652
CTGGACACAATTTTC	171	A	STOP	A171*	QMTFDS*KSKLTRNNF	8.37	7.063	-1.307
CTTGCACAAAGAACG	171	A	STOP	A171*	QMTFDS*KSKLTRNNF	8.834	6.803	-2.031
GAGACCTCCATCTTT	171	A	STOP	A171*	QMTFDS*KSKLTRNNF	7.62	2.933	-4.687
GAGGGTTACCACCCA	171	A	STOP	A171*	QMTFDS*KSKLTRNNF	8.756	6.294	-2.462
GCCCACTGCCGAATA	171	A	STOP	A171*	QMTFDS*KSKLTRNNF	8.298	4.043	-4.255
GTTAGGCTATCTTCA	171	A	STOP	A171*	QMTFDS*KSKLTRNNF	8.994	6.744	-2.25
TAGCCAAATGATCTC	171	A	STOP	A171*	QMTFDS*KSKLTRNNF	8.047	5.5	-2.547
TCCAAAGGCATTCCG	171	A	STOP	A171*	QMTFDS*KSKLTRNNF	8.599	7.063	-1.536
TCTTATTCTCCCTCC	171	A	STOP	A171*	QMTFDS*KSKLTRNNF	8.461	4.663	-3.798
TGATGACTGCACCAA	171	A	STOP	A171*	QMTFDS*KSKLTRNNF	4.309	4.043	-0.266
TTGCCAACAAGACAG	171	A	STOP	A171*	QMTFDS*KSKLTRNNF	8.08	5.976	-2.104
AACACTTGCTTACAA	171	A	C	A171C	QMTFDSCKSKLTRNNF	6.22	5.871	-0.349
AAACATAAGTCAGCA	171	A	C	A171C	QMTFDSCKSKLTRNNF	4.795	5.635	0.84
GTAAAAGCACTGTCC	171	A	C	A171C	QMTFDSCKSKLTRNNF	3.561	7.325	3.764
CGGGTGATGAGGTAA	171	A	C	A171C	QMTFDSCKSKLTRNNF	7.525	8.07	0.545
TCTACCAACCTACGA	171	A	C	A171C	QMTFDSCKSKLTRNNF	1.957	5.351	3.394
TCCGAGTCGCACTAT	171	A	C	A171C	QMTFDSCKSKLTRNNF	6.295	4.386	-1.909
CCATACAAGACAAAT	171	A	C	A171C	QMTFDSCKSKLTRNNF	6.976	5.976	-1
CCACTAACGACCTTC	171	A	C	A171C	QMTFDSCKSKLTRNNF	4.236	8.3	4.064
CAGTATAGACCCGGT	171	A	C	A171C	QMTFDSCKSKLTRNNF	8.061	7.44	-0.621
ACCTTACTCGACGTA	171	A	C	A171C	QMTFDSCKSKLTRNNF	6.321	8.117	1.796
ACCGGATATAGACGG	171	A	C	A171C	QMTFDSCKSKLTRNNF	6.008	7.421	1.413
TATTCATAATGCGCC	171	A	C	A171C	QMTFDSCKSKLTRNNF	6.61	6.294	-0.316
CAGCTACTAACTAAC	171	A	D	A171D	QMTFDSDKSKLTRNNF	7.771	8.533	0.762
AAAACCACGGACAGC	171	A	D	A171D	QMTFDSDKSKLTRNNF	2.755	5.815	3.06
TTCTCGATGATATCG	171	A	D	A171D	QMTFDSDKSKLTRNNF	3.925	7.264	3.339
AAACGGTGGAACTAG	171	A	D	A171D	QMTFDSDKSKLTRNNF	8.753	9.043	0.29
ACAGTGCCCGCTCGT	171	A	D	A171D	QMTFDSDKSKLTRNNF	6.321	6.913	0.592
GCTGTTCCCATCTGA	171	A	D	A171D	QMTFDSDKSKLTRNNF	6.512	6.519	0.007
TAAGATCTATGCCCA	171	A	D	A171D	QMTFDSDKSKLTRNNF	6.37	10.057	3.687
GGTGACAAGACTAGG	171	A	D	A171D	QMTFDSDKSKLTRNNF	4.163	6.859	2.696
GTGGAACCTTGCCTC	171	A	D	A171D	QMTFDSDKSKLTRNNF	3.054	6.587	3.533
TGCGCCTAAAGTGAT	171	A	D	A171D	QMTFDSDKSKLTRNNF	7.594	6.774	-0.82
GTTCCCGTCACCGGG	171	A	D	A171D	QMTFDSDKSKLTRNNF	7.85	7.738	-0.112
TATGCCAGAGCACAC	171	A	D	A171D	QMTFDSDKSKLTRNNF	8.935	8.173	-0.762
TACCATCACCTTATT	171	A	E	A171E	QMTFDSEKSKLTRNNF	8.991	9.007	0.016
AAACACGCAACTAGG	171	A	E	A171E	QMTFDSEKSKLTRNNF	6.659	7.984	1.325
TAATCTATCTTTCCA	171	A	E	A171E	QMTFDSEKSKLTRNNF	2.433	4.896	2.463
AATGAGACCGTGTTG	171	A	E	A171E	QMTFDSEKSKLTRNNF	8.812	7.222	-1.59
ACCAGCTTGATTCAA	171	A	E	A171E	QMTFDSEKSKLTRNNF	3.642	7.156	3.514
TCAACAATGCTAACA	171	A	E	A171E	QMTFDSEKSKLTRNNF	8.847	9.623	0.776
CCAGCGCTAGTAAAG	171	A	E	A171E	QMTFDSEKSKLTRNNF	5.476	7.344	1.868
TCTGTCATCGATTCA	171	A	E	A171E	QMTFDSEKSKLTRNNF	7.325	8.35	1.025
ATTTGGGCTAAAAAC	171	A	E	A171E	QMTFDSEKSKLTRNNF	6.68	7.722	1.042
CGTAGCGAATGCCCG	171	A	F	A171F	QMTFDSFKSKLTRNNF	8.012	7.243	-0.769
GCAAGGGGGGTTGCC	171	A	F	A171F	QMTFDSFKSKLTRNNF	6.276	5.5	-0.776
GCATTAAAGAAAAAC	171	A	F	A171F	QMTFDSFKSKLTRNNF	6.52	6.859	0.339
AGCAGACATTTGTAT	171	A	F	A171F	QMTFDSFKSKLTRNNF	6.047	6.774	0.727
ATGCAAGACCTGACC	171	A	F	A171F	QMTFDSFKSKLTRNNF	6.866	7.063	0.197
ATTAAGGGTAACGCC	171	A	F	A171F	QMTFDSFKSKLTRNNF	6.021	7.738	1.717
CGCCAAACTATCTTT	171	A	F	A171F	QMTFDSFKSKLTRNNF	5.127	5.697	0.57
TTAGCCCTGCCTCAC	171	A	F	A171F	QMTFDSFKSKLTRNNF	9.098	9.097	-0.001
GCCAGTTGAATGGAA	171	A	F	A171F	QMTFDSFKSKLTRNNF	0	1.684	1.684
GCCGCATCACCCGAG	171	A	F	A171F	QMTFDSFKSKLTRNNF	6.866	8.259	1.393
ATACCCAGCTCATCA	171	A	F	A171F	QMTFDSFKSKLTRNNF	7.521	7.305	-0.216
GCCAGTGCACCCGTG	171	A	F	A171F	QMTFDSFKSKLTRNNF	4.98	7.959	2.979
GCGGTAGGGCCACTA	171	A	F	A171F	QMTFDSFKSKLTRNNF	6.5	7.81	1.31
ATCAACCAAGTGTCC	171	A	F	A171F	QMTFDSFKSKLTRNNF	8.615	7.421	-1.194
CGCCCGTCTGAACCG	171	A	F	A171F	QMTFDSFKSKLTRNNF	7.694	7.494	-0.2
TTACAGGATATAACT	171	A	F	A171F	QMTFDSFKSKLTRNNF	7.419	6.965	-0.454
TGCTAGTTAACAAAA	171	A	F	A171F	QMTFDSFKSKLTRNNF	2.92	7.133	4.213
TGAATGCGCACAACA	171	A	F	A171F	QMTFDSFKSKLTRNNF	4.163	5.351	1.188
GTAGGCTATAGTCTG	171	A	F	A171F	QMTFDSFKSKLTRNNF	6.524	8.388	1.864
TGAATCGTATAAGCT	171	A	F	A171F	QMTFDSFKSKLTRNNF	7.894	8.227	0.333
ATGCCCCCGGTCTCG	171	A	G	A171G	QMTFDSGKSKLTRNNF	4.546	0	-4.546
ATGCGAACACGCCAC	171	A	G	A171G	QMTFDSGKSKLTRNNF	4.795	4.386	-0.409
CGCTCGGATTTGTGC	171	A	G	A171G	QMTFDSGKSKLTRNNF	7.611	8.227	0.616
CTCGGCCCGCTCCAC	171	A	G	A171G	QMTFDSGKSKLTRNNF	4.163	4.386	0.223
CTTGCTAACTGACCT	171	A	G	A171G	QMTFDSGKSKLTRNNF	2.589	5.095	2.506
ATATTTACATAGCTG	171	A	G	A171G	QMTFDSGKSKLTRNNF	4.163	5.5	1.337
ATTCTCATACATAAA	171	A	G	A171G	QMTFDSGKSKLTRNNF	7.385	7.529	0.144
ATTGAAAACATCCCT	171	A	G	A171G	QMTFDSGKSKLTRNNF	6.675	6.294	-0.381
CAATCCAGTAACTTT	171	A	G	A171G	QMTFDSGKSKLTRNNF	4.795	6.652	1.857
CAATGAGAAACTATA	171	A	G	A171G	QMTFDSGKSKLTRNNF	9.163	9.961	0.798
CACCAATAGTGAGTA	171	A	G	A171G	QMTFDSGKSKLTRNNF	6.48	7.752	1.272
CACCCCAATAACACT	171	A	G	A171G	QMTFDSGKSKLTRNNF	6.519	7.2	0.681
CACTAACTATTCTTC	171	A	G	A171G	QMTFDSGKSKLTRNNF	5.598	5.976	0.378
CATAAACTACCAGTT	171	A	G	A171G	QMTFDSGKSKLTRNNF	3.029	5.186	2.157
CATCGTCACTCCCGA	171	A	G	A171G	QMTFDSGKSKLTRNNF	5.623	8.435	2.812
CCACTTTTCTAAGCC	171	A	G	A171G	QMTFDSGKSKLTRNNF	8.436	5.871	-2.565
CCATACCGCGCAGGT	171	A	G	A171G	QMTFDSGKSKLTRNNF	4.546	6.554	2.008
CCTATAACATGTACA	171	A	G	A171G	QMTFDSGKSKLTRNNF	8.636	8.36	-0.276
GATTAGGGGACGATT	171	A	G	A171G	QMTFDSGKSKLTRNNF	8.235	8.641	0.406
GCAGTGGTGTCCGCA	171	A	G	A171G	QMTFDSGKSKLTRNNF	2.488	3.593	1.105
TACCCACGGCAACCT	171	A	G	A171G	QMTFDSGKSKLTRNNF	1.503	7.087	5.584
TACTCAGAGTGACGA	171	A	G	A171G	QMTFDSGKSKLTRNNF	7.493	9.187	1.694
ACCCAACAGCTCGCA	171	A	G	A171G	QMTFDSGKSKLTRNNF	6.737	6.554	-0.183
GATCGGCAGCCCACA	171	A	G	A171G	QMTFDSGKSKLTRNNF	6.117	5.186	-0.931
GCGAATCTACTAATT	171	A	G	A171G	QMTFDSGKSKLTRNNF	1.688	3.836	2.148
GTATGACGATTTGCG	171	A	G	A171G	QMTFDSGKSKLTRNNF	6.87	8.009	1.139
GTCGTCTCAGACCCT	171	A	G	A171G	QMTFDSGKSKLTRNNF	8.684	8.828	0.144
AAGGGGAAACTCAAA	171	A	G	A171G	QMTFDSGKSKLTRNNF	2.152	6.652	4.5
ACCGTTAATCCGGCT	171	A	G	A171G	QMTFDSGKSKLTRNNF	3.079	7.015	3.936
ACGCCATACAAATCA	171	A	G	A171G	QMTFDSGKSKLTRNNF	6.934	7.959	1.025
ACTAGCGCATATGAA	171	A	G	A171G	QMTFDSGKSKLTRNNF	7.263	7.946	0.683
GCATAACTAGAGCCG	171	A	G	A171G	QMTFDSGKSKLTRNNF	1.254	4.663	3.409
GCCACTCGCAGTGCT	171	A	G	A171G	QMTFDSGKSKLTRNNF	9.079	9.154	0.075
GCGGGTATAAACTAT	171	A	G	A171G	QMTFDSGKSKLTRNNF	6.276	7.243	0.967
GCGTCGAGCACGTTC	171	A	G	A171G	QMTFDSGKSKLTRNNF	6.321	6.587	0.266
GCTTAACTGCAATTC	171	A	G	A171G	QMTFDSGKSKLTRNNF	0	4.043	4.043
GCTTAAGGACTATGG	171	A	G	A171G	QMTFDSGKSKLTRNNF	7.231	7.243	0.012
GGGGACATACCTACA	171	A	G	A171G	QMTFDSGKSKLTRNNF	7.492	7.972	0.48
GTCGGTACCCCCGCG	171	A	G	A171G	QMTFDSGKSKLTRNNF	7.894	6.121	-1.773
TCGCCACGTGCTGTC	171	A	G	A171G	QMTFDSGKSKLTRNNF	7.408	9.061	1.653
TGAAGTAAGAGCAGG	171	A	G	A171G	QMTFDSGKSKLTRNNF	2.372	5.351	2.979
TTCAATCGCTAGCAG	171	A	G	A171G	QMTFDSGKSKLTRNNF	7.463	7.546	0.083
TTTCCTTGAGCTGCC	171	A	G	A171G	QMTFDSGKSKLTRNNF	7.508	9.114	1.606
GCTATATCACAGTCC	171	A	G	A171G	QMTFDSGKSKLTRNNF	4.98	7.421	2.441
TCCCATTATCACAAG	171	A	G	A171G	QMTFDSGKSKLTRNNF	7.603	5.815	-1.788
GCCTCTCCCGACAAT	171	A	G	A171G	QMTFDSGKSKLTRNNF	2.755	6.411	3.656
AACTGGGGGCGAAAG	171	A	G	A171G	QMTFDSGKSKLTRNNF	8.426	8.719	0.293
TAGTGGTCTCGCTTA	171	A	G	A171G	QMTFDSGKSKLTRNNF	6.295	6.448	0.153
TCAGCCCTTTCTACA	171	A	G	A171G	QMTFDSGKSKLTRNNF	7.436	8.771	1.335
TCCTTTCGCTACGAC	171	A	H	A171H	QMTFDSHKSKLTRNNF	6.792	8.884	2.092
TGATTCTACCGTCTT	171	A	H	A171H	QMTFDSHKSKLTRNNF	6.708	8.082	1.374
GGCCTTTAAAGATTA	171	A	H	A171H	QMTFDSHKSKLTRNNF	7.763	8.95	1.187
CAACCTTATGCCGGC	171	A	H	A171H	QMTFDSHKSKLTRNNF	8.268	7.825	-0.443
CCGTGAACAAGTTTT	171	A	H	A171H	QMTFDSHKSKLTRNNF	5.664	7.707	2.043
GCGGTATACCCACAG	171	A	H	A171H	QMTFDSHKSKLTRNNF	5.525	0	-5.525
AAATCCCATCCTTGG	171	A	H	A171H	QMTFDSHKSKLTRNNF	8.878	9.283	0.405
TACAACTCCCTCACA	171	A	H	A171H	QMTFDSHKSKLTRNNF	8.723	7.676	-1.047
TCCTGGATAACCTGT	171	A	H	A171H	QMTFDSHKSKLTRNNF	7.28	5.428	-1.852
TTATCTCAATGTGAG	171	A	H	A171H	QMTFDSHKSKLTRNNF	5.767	5.925	0.158
TCCTGGTTCCCATTG	171	A	H	A171H	QMTFDSHKSKLTRNNF	5.598	7.946	2.348
CGGGTCCACCGCTAA	171	A	I	A171I	QMTFDSIKSKLTRNNF	6.987	8.034	1.047
ATACCCCCAAACAAA	171	A	I	A171I	QMTFDSIKSKLTRNNF	7.712	7.738	0.026
CAGTATACTCCGTAA	171	A	I	A171I	QMTFDSIKSKLTRNNF	4.163	5.095	0.932
ACGCCGTCGTTCACC	171	A	I	A171I	QMTFDSIKSKLTRNNF	7.035	8.105	1.07
CACACCAGAGAAAAC	171	A	I	A171I	QMTFDSIKSKLTRNNF	1.688	4.386	2.698
AAGAGCACAGAGTGG	171	A	I	A171I	QMTFDSIKSKLTRNNF	7.423	7.063	-0.36
ACGCCGAAACTCATT	171	A	I	A171I	QMTFDSIKSKLTRNNF	6.842	7.133	0.291
CGTAACCCTTGGATG	171	A	I	A171I	QMTFDSIKSKLTRNNF	2.54	6.652	4.112
CTCTCTACCCACCCA	171	A	I	A171I	QMTFDSIKSKLTRNNF	9.651	10.504	0.853
GCCCCCGTCGGCGTA	171	A	I	A171I	QMTFDSIKSKLTRNNF	6.89	7.81	0.92
GTAATCGGTACAGCT	171	A	I	A171I	QMTFDSIKSKLTRNNF	8.008	8.435	0.427
TTCCGTATCATTCTC	171	A	K	A171K	QMTFDSKKSKLTRNNF	7.204	8.828	1.624
GAACGGGGACTAGGG	171	A	K	A171K	QMTFDSKKSKLTRNNF	5.476	4.999	-0.477
TCGAAGCCCAGGCTG	171	A	K	A171K	QMTFDSKKSKLTRNNF	6.312	8.117	1.805
AAGCGGAAGTTAACG	171	A	K	A171K	QMTFDSKKSKLTRNNF	6.212	3.3	-2.912
ATAGGGCCGGTCTTA	171	A	K	A171K	QMTFDSKKSKLTRNNF	2.717	7.421	4.704
CCAGCGGCTTGGAAT	171	A	K	A171K	QMTFDSKKSKLTRNNF	8.054	7.529	-0.525
TAATGAATTGACCCC	171	A	K	A171K	QMTFDSKKSKLTRNNF	7.797	7.325	-0.472
GCGACATTTGTAAGT	171	A	K	A171K	QMTFDSKKSKLTRNNF	6.69	4.225	-2.465
CACGGTTCTACAGAA	171	A	L	A171L	QMTFDSLKSKLTRNNF	6.451	8.29	1.839
CGACTTTTTGTAACG	171	A	L	A171L	QMTFDSLKSKLTRNNF	6.938	7.58	0.642
CCACAAGGACAGTTA	171	A	L	A171L	QMTFDSLKSKLTRNNF	7.776	1.684	-6.092
CCCCGTATCTTTCAC	171	A	L	A171L	QMTFDSLKSKLTRNNF	5.745	8.962	3.217
CGAATCCGCGTTGAC	171	A	L	A171L	QMTFDSLKSKLTRNNF	7.462	5.758	-1.704
CCTGGAACACACGAA	171	A	L	A171L	QMTFDSLKSKLTRNNF	3.911	5.569	1.658
CGAAAGGCCCATTCC	171	A	L	A171L	QMTFDSLKSKLTRNNF	9.145	7.933	-1.212
TAGGCATCATCAGAA	171	A	L	A171L	QMTFDSLKSKLTRNNF	8.414	7.839	-0.575
CTACTAAGTTACTCT	171	A	L	A171L	QMTFDSLKSKLTRNNF	8.631	8.082	-0.549
GAAGTCATTCATTAG	171	A	L	A171L	QMTFDSLKSKLTRNNF	6.776	5.976	-0.8
GCCAAGAGTAGGCCT	171	A	L	A171L	QMTFDSLKSKLTRNNF	8.928	8.877	-0.051
AATGTCTCAGGACGA	171	A	L	A171L	QMTFDSLKSKLTRNNF	6.008	6.62	0.612
TTCGCCGGCCAAGAT	171	A	L	A171L	QMTFDSLKSKLTRNNF	7.698	8.369	0.671
AGGTGACAATTCAGT	171	A	L	A171L	QMTFDSLKSKLTRNNF	3.004	6.026	3.022
CCGCCGGCGATTTCA	171	A	L	A171L	QMTFDSLKSKLTRNNF	7.628	7.692	0.064
ACACGCCCACCCACG	171	A	L	A171L	QMTFDSLKSKLTRNNF	1.503	6.074	4.571
ACCGTACCAACGAAT	171	A	L	A171L	QMTFDSLKSKLTRNNF	8.848	8.094	-0.754
AGCACGTGCGACTCT	171	A	L	A171L	QMTFDSLKSKLTRNNF	8.409	8.259	-0.15
CCTGATCAAGACGCA	171	A	L	A171L	QMTFDSLKSKLTRNNF	6.877	9.382	2.505
TTAGACAAACGCTGG	171	A	L	A171L	QMTFDSLKSKLTRNNF	6.22	8.31	2.09
AATCATCATGTCTGG	171	A	L	A171L	QMTFDSLKSKLTRNNF	5.249	5.5	0.251
AATCCAGTTTAGAAC	171	A	L	A171L	QMTFDSLKSKLTRNNF	8.161	9.566	1.405
TGGTCTTGCTAGAGC	171	A	L	A171L	QMTFDSLKSKLTRNNF	7.204	7.839	0.635
TGTGCTACGCAAGGT	171	A	L	A171L	QMTFDSLKSKLTRNNF	6.37	7.997	1.627
AACGCATTTGCACCG	171	A	L	A171L	QMTFDSLKSKLTRNNF	6.619	7.015	0.396
AAAGGTAGGAATTGT	171	A	L	A171L	QMTFDSLKSKLTRNNF	6.579	7.458	0.879
ACCGTACATAAGCCA	171	A	M	A171M	QMTFDSMKSKLTRNNF	6.346	8.128	1.782
AAGAAGGCAGTCTAG	171	A	M	A171M	QMTFDSMKSKLTRNNF	2.372	4.663	2.291
TCCCCCCTCACATGC	171	A	M	A171M	QMTFDSMKSKLTRNNF	2.92	6.121	3.201
TGCGGATTCGTAGCT	171	A	M	A171M	QMTFDSMKSKLTRNNF	4.059	7.661	3.602
GGATTGGGGTCAGTC	171	A	M	A171M	QMTFDSMKSKLTRNNF	6.047	7.825	1.778
TTCCTGTCTTACCAA	171	A	N	A171N	QMTFDSNKSKLTRNNF	6.956	6.252	-0.704
GTATGCTTGATTACT	171	A	N	A171N	QMTFDSNKSKLTRNNF	7.919	8.542	0.623
GTGTGTCAACATTGA	171	A	N	A171N	QMTFDSNKSKLTRNNF	8.584	9.154	0.57
AAGACGTAACCACCT	171	A	N	A171N	QMTFDSNKSKLTRNNF	6.505	5.271	-1.234
TCGATATCATACACT	171	A	N	A171N	QMTFDSNKSKLTRNNF	2.372	5.815	3.443
AGGAGCGGCATTGGG	171	A	N	A171N	QMTFDSNKSKLTRNNF	4.163	6.714	2.551
CGAAGTCTATGCACA	171	A	N	A171N	QMTFDSNKSKLTRNNF	7.273	8.559	1.286
GGATCCCTCTTTCTT	171	A	N	A171N	QMTFDSNKSKLTRNNF	5.476	7.402	1.926
GCTACGTTTCATTTC	171	A	N	A171N	QMTFDSNKSKLTRNNF	6.889	6.519	-0.37
GTCCGCATGACCGGT	171	A	P	A171P	QMTFDSPKSKLTRNNF	5.789	6.587	0.798
TACTATGTGACGTCC	171	A	P	A171P	QMTFDSPKSKLTRNNF	4.98	6.026	1.046
TTTGCGTATACCGTG	171	A	P	A171P	QMTFDSPKSKLTRNNF	7.106	6.744	-0.362
CCTTTACTAGCAAAG	171	A	P	A171P	QMTFDSPKSKLTRNNF	7.083	6.683	-0.4
AGTCGGCTGACATAA	171	A	P	A171P	QMTFDSPKSKLTRNNF	3.895	8.082	4.187
GAGAACAAACCACTG	171	A	P	A171P	QMTFDSPKSKLTRNNF	4.659	6.554	1.895
GCCCGCGGTTTGAGA	171	A	P	A171P	QMTFDSPKSKLTRNNF	9.446	9.193	-0.253
CGAGAGAATTCTTCT	171	A	P	A171P	QMTFDSPKSKLTRNNF	7.894	8.058	0.164
GCAAAATAGAGGAGA	171	A	P	A171P	QMTFDSPKSKLTRNNF	6.9	6.939	0.039
CTCACAGAACGAGAG	171	A	P	A171P	QMTFDSPKSKLTRNNF	5.623	7.984	2.361
CAATCTAAAAGTCGT	171	A	Q	A171Q	QMTFDSQKSKLTRNNF	4.163	4.531	0.368
AGCATGATGAAGCGA	171	A	Q	A171Q	QMTFDSQKSKLTRNNF	4.98	7.44	2.46
ATCAGCGTCGTCCCT	171	A	Q	A171Q	QMTFDSQKSKLTRNNF	7.312	7.752	0.44
AAGCAGGTCCGAGGA	171	A	Q	A171Q	QMTFDSQKSKLTRNNF	6.16	7.722	1.562
CGTCCAATACTGACC	171	A	Q	A171Q	QMTFDSQKSKLTRNNF	6.816	7.893	1.077
AACATCCCGAATGAC	171	A	Q	A171Q	QMTFDSQKSKLTRNNF	5.94	8.764	2.824
ATCTGAGGCAACCAA	171	A	R	A171R	QMTFDSRKSKLTRNNF	2.755	7.494	4.739
ATACCTGAGGAAACA	171	A	R	A171R	QMTFDSRKSKLTRNNF	2.634	5.095	2.461
ATATTGTCTCCGCGC	171	A	R	A171R	QMTFDSRKSKLTRNNF	5.745	9.143	3.398
CACCCTCCTTAGCCT	171	A	R	A171R	QMTFDSRKSKLTRNNF	4.795	5.569	0.774
TTGCGCAACCGTTCC	171	A	R	A171R	QMTFDSRKSKLTRNNF	7.326	8.863	1.537
TTGCTCACCGGGCAG	171	A	R	A171R	QMTFDSRKSKLTRNNF	5.78	9.518	3.738
CACGGGGTCTCGAAC	171	A	R	A171R	QMTFDSRKSKLTRNNF	7.202	5.428	-1.774
TAGTCATGCTCTCAC	171	A	R	A171R	QMTFDSRKSKLTRNNF	6.749	7.529	0.78
AAAGCCCAGTCACGG	171	A	R	A171R	QMTFDSRKSKLTRNNF	3.429	6.714	3.285
AAAGTGATAAGATAT	171	A	R	A171R	QMTFDSRKSKLTRNNF	6.543	7.959	1.416
AACAAATGACATGAA	171	A	R	A171R	QMTFDSRKSKLTRNNF	8.02	7.893	-0.127
AACCACAATTATCGG	171	A	R	A171R	QMTFDSRKSKLTRNNF	7.73	7.156	-0.574
AACTAAATCACGATT	171	A	R	A171R	QMTFDSRKSKLTRNNF	3.573	5.569	1.996
AATACAGCATCGCAC	171	A	R	A171R	QMTFDSRKSKLTRNNF	1.503	4.896	3.393
AATCACTAAATAATA	171	A	R	A171R	QMTFDSRKSKLTRNNF	1.835	6.939	5.104
ACAGTCAAGGTACTT	171	A	R	A171R	QMTFDSRKSKLTRNNF	4.002	8.249	4.247
ACCCACATTCTCACA	171	A	R	A171R	QMTFDSRKSKLTRNNF	6.117	6.99	0.873
ACCCGGGTCTTACCG	171	A	R	A171R	QMTFDSRKSKLTRNNF	4.53	8.217	3.687
CCAATGTCGGCTATG	171	A	R	A171R	QMTFDSRKSKLTRNNF	3.318	3.593	0.275
CCATCAAAATTATCT	171	A	R	A171R	QMTFDSRKSKLTRNNF	6.312	6.652	0.34
CCATCACGAAGGGTT	171	A	R	A171R	QMTFDSRKSKLTRNNF	7.235	7.959	0.724
CCCCAGTTGCGAATA	171	A	R	A171R	QMTFDSRKSKLTRNNF	5.249	7.984	2.735
CCGACCAATTTGACA	171	A	R	A171R	QMTFDSRKSKLTRNNF	3.188	7.661	4.473
CCGCGGCACAGTTAG	171	A	R	A171R	QMTFDSRKSKLTRNNF	8.481	9.171	0.69
CCTGTAAATGACAGC	171	A	R	A171R	QMTFDSRKSKLTRNNF	6.575	8.022	1.447
CGCATACTCTACGCG	171	A	R	A171R	QMTFDSRKSKLTRNNF	7.982	7.087	-0.895
CGCTCTGCGAAAGAG	171	A	R	A171R	QMTFDSRKSKLTRNNF	5.926	7.866	1.94
CGGAAGACAGTGTTC	171	A	R	A171R	QMTFDSRKSKLTRNNF	4.98	5.186	0.206
CGGGTTAATGATGGA	171	A	R	A171R	QMTFDSRKSKLTRNNF	7.664	6.99	-0.674
CTAGCACTCTAAACC	171	A	R	A171R	QMTFDSRKSKLTRNNF	4.98	7.133	2.153
GCCGATACCATAATC	171	A	R	A171R	QMTFDSRKSKLTRNNF	7.97	5.569	-2.401
GCCGCAGCTACAGCT	171	A	R	A171R	QMTFDSRKSKLTRNNF	7.148	8.988	1.84
TAGACTAACCCATCT	171	A	R	A171R	QMTFDSRKSKLTRNNF	2.977	6.166	3.189
TCACAGAAGTGAACA	171	A	R	A171R	QMTFDSRKSKLTRNNF	7.522	9.308	1.786
TCCCTAACTTTAGTT	171	A	R	A171R	QMTFDSRKSKLTRNNF	7.462	6.21	-1.252
TCCTCACCTGGTTAC	171	A	R	A171R	QMTFDSRKSKLTRNNF	6.905	7.243	0.338
TTTATGATTGTAATT	171	A	R	A171R	QMTFDSRKSKLTRNNF	2.977	7.039	4.062
CCGATGCTGAGCGAA	171	A	R	A171R	QMTFDSRKSKLTRNNF	2.92	7.825	4.905
CTCATAAACACCCTG	171	A	R	A171R	QMTFDSRKSKLTRNNF	7.451	6.026	-1.425
GAGCTGACTGGACGT	171	A	R	A171R	QMTFDSRKSKLTRNNF	7.098	6.373	-0.725
GAGTTCTTTAAGCTC	171	A	R	A171R	QMTFDSRKSKLTRNNF	6.737	7.264	0.527
GCCCACCTTTACACA	171	A	R	A171R	QMTFDSRKSKLTRNNF	5.832	9.131	3.299
GCCCCCATGGTGTGG	171	A	R	A171R	QMTFDSRKSKLTRNNF	3.903	6.803	2.9
TACATCTCGGATACA	171	A	R	A171R	QMTFDSRKSKLTRNNF	7.59	7.613	0.023
AGATTGTGTATAACA	171	A	R	A171R	QMTFDSRKSKLTRNNF	9.072	10.081	1.009
GCGGATGATGGCGAG	171	A	R	A171R	QMTFDSRKSKLTRNNF	7.775	5.815	-1.96
TAAAAACGGTAATAA	171	A	R	A171R	QMTFDSRKSKLTRNNF	5.745	6.026	0.281
ACCGAGGGAGGGCTT	171	A	R	A171R	QMTFDSRKSKLTRNNF	6.905	8.009	1.104
GTCCGCTCTGAATCA	171	A	S	A171S	QMTFDSSKSKLTRNNF	4.192	7.984	3.792
ATCGAAATCAGCACG	171	A	S	A171S	QMTFDSSKSKLTRNNF	8.649	9.323	0.674
TCATACCACTAGAGC	171	A	S	A171S	QMTFDSSKSKLTRNNF	7.337	7.997	0.66
TATGCTATCGCACTT	171	A	S	A171S	QMTFDSSKSKLTRNNF	7.492	7.133	-0.359
GGATTTTTTCCGGAA	171	A	S	A171S	QMTFDSSKSKLTRNNF	6.047	7.305	1.258
TGTCGATCCGAACTT	171	A	S	A171S	QMTFDSSKSKLTRNNF	6.37	7.563	1.193
ATCAGTGCAGAGTAT	171	A	S	A171S	QMTFDSSKSKLTRNNF	2.858	5.697	2.839
CAAATTCCACGTGGT	171	A	S	A171S	QMTFDSSKSKLTRNNF	6.094	6.026	-0.068
CAACTCCCTAAACTT	171	A	S	A171S	QMTFDSSKSKLTRNNF	8.209	8.559	0.35
CCACCCCACGCTATA	171	A	S	A171S	QMTFDSSKSKLTRNNF	3.823	9.148	5.325
CCAGCCATACCCCAA	171	A	S	A171S	QMTFDSSKSKLTRNNF	7.776	7.305	-0.471
ATTCACGTAGCTGCA	171	A	S	A171S	QMTFDSSKSKLTRNNF	7.922	5.758	-2.164
GTGCACTTCCCCTCC	171	A	S	A171S	QMTFDSSKSKLTRNNF	8.261	6.484	-1.777
TAGCCTCTTGGCTGA	171	A	S	A171S	QMTFDSSKSKLTRNNF	6.036	8.463	2.427
TCCACAGACCCGCTA	171	A	S	A171S	QMTFDSSKSKLTRNNF	7.985	8.786	0.801
TTCCGCCTCAATCCG	171	A	S	A171S	QMTFDSSKSKLTRNNF	5.849	7.58	1.731
AACTATTCCGCCCCT	171	A	S	A171S	QMTFDSSKSKLTRNNF	8.408	7.133	-1.275
ACATAGACGTATCAC	171	A	S	A171S	QMTFDSSKSKLTRNNF	2.061	5.271	3.21
ACCCACACGAAGTGA	171	A	S	A171S	QMTFDSSKSKLTRNNF	8.583	7.997	-0.586
AGATAGACGTTGCTC	171	A	S	A171S	QMTFDSSKSKLTRNNF	7.841	7.2	-0.641
AGTTCTATCAATGTC	171	A	S	A171S	QMTFDSSKSKLTRNNF	4.163	6.965	2.802
CCTCTGGTTTGGTCC	171	A	S	A171S	QMTFDSSKSKLTRNNF	7.99	8.498	0.508
CGCTACGTGCCAATT	171	A	S	A171S	QMTFDSSKSKLTRNNF	1.503	7.178	5.675
TATCCACCATAAGCA	171	A	S	A171S	QMTFDSSKSKLTRNNF	6.15	8.516	2.366
CTACCTAATTGTGTC	171	A	S	A171S	QMTFDSSKSKLTRNNF	3.124	6.21	3.086
GAACCCCTGACAAGT	171	A	S	A171S	QMTFDSSKSKLTRNNF	3.733	7.511	3.778
GCGATAGGGCGTTGG	171	A	S	A171S	QMTFDSSKSKLTRNNF	6.438	8.022	1.584
GCTCAGAATGCAGGT	171	A	S	A171S	QMTFDSSKSKLTRNNF	1.835	6.554	4.719
GACCGTCGGCTAATC	171	A	S	A171S	QMTFDSSKSKLTRNNF	6.16	8.28	2.12
GCCAAGAAATGGATG	171	A	S	A171S	QMTFDSSKSKLTRNNF	2.589	6.744	4.155
AGCGTTAGTAATCAA	171	A	T	A171T	QMTFDSTKSKLTRNNF	5.926	8.35	2.424
ACTAGGGCGGAATTC	171	A	T	A171T	QMTFDSTKSKLTRNNF	6.121	6.652	0.531
ATCAACTCAACCTTA	171	A	T	A171T	QMTFDSTKSKLTRNNF	8.31	8.094	-0.216
CAAACAACGATACGC	171	A	T	A171T	QMTFDSTKSKLTRNNF	0.871	8.771	7.9
GTATCGGGCCGCGGC	171	A	T	A171T	QMTFDSTKSKLTRNNF	8.997	9.091	0.094
AACCCATTCCAGGCC	171	A	T	A171T	QMTFDSTKSKLTRNNF	4.795	6.334	1.539
TAGTCCATTCGGACC	171	A	T	A171T	QMTFDSTKSKLTRNNF	8.349	7.629	-0.72
ATATTACGAGCTCAT	171	A	T	A171T	QMTFDSTKSKLTRNNF	6.817	6.744	-0.073
GCGGTCTGTTTTTTC	171	A	T	A171T	QMTFDSTKSKLTRNNF	4.163	7.476	3.313
GTTCTGGCAGCGAAC	171	A	T	A171T	QMTFDSTKSKLTRNNF	6.575	7.511	0.936
CAGTCGTCACCTACT	171	A	T	A171T	QMTFDSTKSKLTRNNF	3.318	8.3	4.982
CCACAGCACACCCTA	171	A	T	A171T	QMTFDSTKSKLTRNNF	8.094	8.764	0.67
GAAAATAATTGACAG	171	A	T	A171T	QMTFDSTKSKLTRNNF	7.861	8.633	0.772
GCCGCGTAACTACAG	171	A	T	A171T	QMTFDSTKSKLTRNNF	3.823	7.087	3.264
TTAGCGAATGCAGAA	171	A	T	A171T	QMTFDSTKSKLTRNNF	3.124	7.511	4.387
GCCTATGAACCTACT	171	A	V	A171V	QMTFDSVKSKLTRNNF	4.513	4.784	0.271
GACCCCTTCCTGACT	171	A	V	A171V	QMTFDSVKSKLTRNNF	7.512	7.421	-0.091
TCTCTTGCTTTTGAG	171	A	V	A171V	QMTFDSVKSKLTRNNF	2.89	7.88	4.99
TGCCGATTACGCATG	171	A	V	A171V	QMTFDSVKSKLTRNNF	6.92	7.661	0.741
GGAGCCGAATCAATC	171	A	V	A171V	QMTFDSVKSKLTRNNF	7.951	7.676	-0.275
GCGGACCCTCGACGT	171	A	V	A171V	QMTFDSVKSKLTRNNF	6.819	8.516	1.697
GAAAGAATTTGAATT	171	A	V	A171V	QMTFDSVKSKLTRNNF	7.015	6.886	-0.129
GTATCAATCAGTACA	171	A	V	A171V	QMTFDSVKSKLTRNNF	8.738	8.937	0.199
TAACGGTCCAATGAA	171	A	V	A171V	QMTFDSVKSKLTRNNF	5.353	6.831	1.478
TATCTGGATGCCCAA	171	A	V	A171V	QMTFDSVKSKLTRNNF	5.926	6.334	0.408
CTCAGCAATATTTAG	171	A	V	A171V	QMTFDSVKSKLTRNNF	4.659	8.609	3.95
TAAGCAGCCCCTGAG	171	A	V	A171V	QMTFDSVKSKLTRNNF	7.749	5.815	-1.934
CTCGACCCATTGTTG	171	A	V	A171V	QMTFDSVKSKLTRNNF	7.859	9.438	1.579
TACCTGAATAAGGTA	171	A	V	A171V	QMTFDSVKSKLTRNNF	6.646	8.31	1.664
TACCTCTACGAATAA	171	A	V	A171V	QMTFDSVKSKLTRNNF	2.589	5.428	2.839
AAACCCTTTCATATG	171	A	V	A171V	QMTFDSVKSKLTRNNF	8.311	8.498	0.187
AAACGGACAATTCAA	171	A	V	A171V	QMTFDSVKSKLTRNNF	3.368	6.803	3.435
AAAGGGCGAACGTAT	171	A	V	A171V	QMTFDSVKSKLTRNNF	6.231	7.063	0.832
AAGACCACTATATGA	171	A	V	A171V	QMTFDSVKSKLTRNNF	6.539	5.351	-1.188
AAGGGGAAAGCTAGG	171	A	V	A171V	QMTFDSVKSKLTRNNF	7.767	8.407	0.64
ACCCCGGAATATCAG	171	A	V	A171V	QMTFDSVKSKLTRNNF	1.503	7.015	5.512
TTGATGTTCCTATAG	171	A	V	A171V	QMTFDSVKSKLTRNNF	8.01	9.798	1.788
AGCAAATGGCCAGAC	171	A	V	A171V	QMTFDSVKSKLTRNNF	5.291	6.554	1.263
AGTCGTCTGAGGACT	171	A	V	A171V	QMTFDSVKSKLTRNNF	5.127	5.095	-0.032
ATTAGTCACATATTG	171	A	V	A171V	QMTFDSVKSKLTRNNF	7.782	8.877	1.095
ATTGACCGATCCCAG	171	A	V	A171V	QMTFDSVKSKLTRNNF	6.15	8.14	1.99
CAACAGCCACTTAGA	171	A	V	A171V	QMTFDSVKSKLTRNNF	2.061	6.554	4.493
CACAACGGCATAGTG	171	A	V	A171V	QMTFDSVKSKLTRNNF	6.593	10.67	4.077
CACATCCAGACGCAG	171	A	V	A171V	QMTFDSVKSKLTRNNF	1.503	5.976	4.473
CCCTAAAACATCACA	171	A	V	A171V	QMTFDSVKSKLTRNNF	3.743	7.692	3.949
CGATGCCGAGCTATT	171	A	V	A171V	QMTFDSVKSKLTRNNF	7.814	8.696	0.882
CGGTGTTTCCATGAC	171	A	V	A171V	QMTFDSVKSKLTRNNF	7.447	7.984	0.537
CATAGCCACTGGACA	171	A	V	A171V	QMTFDSVKSKLTRNNF	1.688	5.697	4.009
CCCCCCAGTTTCGGA	171	A	V	A171V	QMTFDSVKSKLTRNNF	9.174	9.419	0.245
CCGCGAAGTTGGCCT	171	A	V	A171V	QMTFDSVKSKLTRNNF	2.061	6.074	4.013
CCTCACCATAGTTAA	171	A	V	A171V	QMTFDSVKSKLTRNNF	6.276	8.14	1.864
CGACCGCCATGGACA	171	A	V	A171V	QMTFDSVKSKLTRNNF	1.503	5.271	3.768
CACTCATTTCGAAGC	171	A	V	A171V	QMTFDSVKSKLTRNNF	3.318	7.402	4.084
ATCACCCCCGAAGCC	171	A	V	A171V	QMTFDSVKSKLTRNNF	5.974	5.871	-0.103
ATCCGCGACATTTTT	171	A	V	A171V	QMTFDSVKSKLTRNNF	6.519	9.909	3.39
GTCCCGGGCACCAAT	171	A	W	A171W	QMTFDSWKSKLTRNNF	6.643	6.554	-0.089
CATGATGCGACCATT	171	A	W	A171W	QMTFDSWKSKLTRNNF	6.557	7.383	0.826
AAATTGGCTTACAGA	171	A	W	A171W	QMTFDSWKSKLTRNNF	7.732	7.015	-0.717
GGACCTAGCAAATGT	171	A	W	A171W	QMTFDSWKSKLTRNNF	6.659	3.836	-2.823
CACCATCTCGGCACC	171	A	W	A171W	QMTFDSWKSKLTRNNF	8.15	7.984	-0.166
ACAAATGACAACGCC	171	A	W	A171W	QMTFDSWKSKLTRNNF	8.664	8.463	-0.201
AAAATAGACAGCTTG	171	A	W	A171W	QMTFDSWKSKLTRNNF	6.008	6.965	0.957
TACACACGAACACTA	171	A	W	A171W	QMTFDSWKSKLTRNNF	7.307	6.652	-0.655
TATAGACCGTATAAC	171	A	W	A171W	QMTFDSWKSKLTRNNF	2.152	5.186	3.034
TCCTTCCATCCCACG	171	A	W	A171W	QMTFDSWKSKLTRNNF	7.958	9.025	1.067
GCATTCGTGCATGTC	171	A	Y	A171Y	QMTFDSYKSKLTRNNF	9.007	8.249	-0.758
AACGCATAAATGGGA	171	A	Y	A171Y	QMTFDSYKSKLTRNNF	3.124	7.476	4.352
CAAAAAGTGCCCGAC	171	A	Y	A171Y	QMTFDSYKSKLTRNNF	6.008	6.683	0.675
GCTAGTCACCATGAC	171	A	Y	A171Y	QMTFDSYKSKLTRNNF	4.98	2.44	-2.54
GTTGGTACAATCAGG	171	A	Y	A171Y	QMTFDSYKSKLTRNNF	1.957	6.803	4.846
GTTTGCCGGCACCAT	171	A	Y	A171Y	QMTFDSYKSKLTRNNF	7.502	9.187	1.685
AAATGGTCTACAAGG	171	A	Y	A171Y	QMTFDSYKSKLTRNNF	2.54	7.133	4.593
GTGTAGGAATAAACG	171	A	Y	A171Y	QMTFDSYKSKLTRNNF	2.233	8.426	6.193
CCTAAGTAGTAACCA	172	K	STOP	K172*	QMTFDSA*SKLTRNNF	7.098	6.411	-0.687
CGTTCATAATAAATC	172	K	STOP	K172*	QMTFDSA*SKLTRNNF	7.865	7.222	-0.643
CGTTGTGCAGGCTCC	172	K	STOP	K172*	QMTFDSA*SKLTRNNF	4.163	4.531	0.368
CTCGTGATTGCGGCA	172	K	STOP	K172*	QMTFDSA*SKLTRNNF	8.522	7.738	-0.784
GACAGGCTTTACTGA	172	K	STOP	K172*	QMTFDSA*SKLTRNNF	8.578	7.494	-1.084
GCAATAAAAATACTC	172	K	STOP	K172*	QMTFDSA*SKLTRNNF	3.947	3.836	-0.111
GGATGTTCTCACTTC	172	K	STOP	K172*	QMTFDSA*SKLTRNNF	5.005	6.334	1.329
GTTCCACGTTTTGCA	172	K	STOP	K172*	QMTFDSA*SKLTRNNF	8.339	5.758	-2.581
TAGCGCAAGTACATT	172	K	STOP	K172*	QMTFDSA*SKLTRNNF	9.565	6.714	-2.851
ATTAAAACAATGAGC	172	K	A	K172A	QMTFDSAASKLTRNNF	7.99	7.364	-0.626
CAGACGGGCACTAAC	172	K	A	K172A	QMTFDSAASKLTRNNF	8.774	8.28	-0.494
AACTGACCTCAGAGA	172	K	A	K172A	QMTFDSAASKLTRNNF	7.822	6.334	-1.488
ACCCCTCCGTAAGAC	172	K	A	K172A	QMTFDSAASKLTRNNF	7.38	8.567	1.187
ACTGCGACTACGTTC	172	K	A	K172A	QMTFDSAASKLTRNNF	8.697	8.8	0.103
CATCTCGAAGGCTCG	172	K	A	K172A	QMTFDSAASKLTRNNF	7.877	8.094	0.217
CCCAACGCTCAATAC	172	K	A	K172A	QMTFDSAASKLTRNNF	9.561	9.679	0.118
CCCGAAACCATCGTT	172	K	A	K172A	QMTFDSAASKLTRNNF	1.688	0	-1.688
CCGGAGACAGATTAT	172	K	A	K172A	QMTFDSAASKLTRNNF	8.174	7.629	-0.545
CTAGAATGTTCACCA	172	K	A	K172A	QMTFDSAASKLTRNNF	7.212	8.749	1.537
CTCACTTACCAAAGG	172	K	A	K172A	QMTFDSAASKLTRNNF	5.849	7.015	1.166
CTCTTTGGTTTAAGG	172	K	A	K172A	QMTFDSAASKLTRNNF	8.256	8.727	0.471
CTTTCGGTTCTGAAG	172	K	A	K172A	QMTFDSAASKLTRNNF	1.254	6.683	5.429
GCATAGCGCTCGAAA	172	K	A	K172A	QMTFDSAASKLTRNNF	7.106	8.704	1.598
GCGTTCGCCAACTGT	172	K	A	K172A	QMTFDSAASKLTRNNF	8.197	8.516	0.319
GGACCGAGACTACCA	172	K	A	K172A	QMTFDSAASKLTRNNF	7.414	6.587	-0.827
TAACCGGCGCAGTCA	172	K	A	K172A	QMTFDSAASKLTRNNF	3.414	8.184	4.77
TACAATCCGCCAGAT	172	K	A	K172A	QMTFDSAASKLTRNNF	6.841	7.364	0.523
TACCTCACATATCGA	172	K	A	K172A	QMTFDSAASKLTRNNF	6.047	6.652	0.605
TCGAGTCTATGAGCC	172	K	A	K172A	QMTFDSAASKLTRNNF	7.148	4.531	-2.617
TCTCTGGCTGCAGAC	172	K	A	K172A	QMTFDSAASKLTRNNF	8.403	7.984	-0.419
TGAAGTTTAGTCCAC	172	K	A	K172A	QMTFDSAASKLTRNNF	8.019	5.925	-2.094
TGTTATCCCCGACAA	172	K	A	K172A	QMTFDSAASKLTRNNF	6.619	8.3	1.681
GCCAGACTTTGCAAA	172	K	C	K172C	QMTFDSACSKLTRNNF	7.044	5.925	-1.119
CTATCCAGAGATACT	172	K	C	K172C	QMTFDSACSKLTRNNF	2.949	7.305	4.356
ACGCGTTAAGCCCAG	172	K	C	K172C	QMTFDSACSKLTRNNF	7.313	7.222	-0.091
CATAACTCGCTATCC	172	K	C	K172C	QMTFDSACSKLTRNNF	5.849	7.222	1.373
CATCGCAAGTTACTC	172	K	C	K172C	QMTFDSACSKLTRNNF	5.832	7.645	1.813
GAATTCCATTAGAGA	172	K	C	K172C	QMTFDSACSKLTRNNF	8.118	6.99	-1.128
GAGGAACGAGGAGTG	172	K	C	K172C	QMTFDSACSKLTRNNF	2.061	5.351	3.29
TATAAGCCTGCTGAT	172	K	C	K172C	QMTFDSACSKLTRNNF	6.241	6.074	-0.167
TGACCCGCGTCACTT	172	K	C	K172C	QMTFDSACSKLTRNNF	6.646	7.959	1.313
AGTGTTCCCGACCGC	172	K	C	K172C	QMTFDSACSKLTRNNF	8.733	9.333	0.6
TGTAACCTATAATCT	172	K	C	K172C	QMTFDSACSKLTRNNF	6.969	8.009	1.04
TTCGGCAACCACCCA	172	K	D	K172D	QMTFDSADSKLTRNNF	7.098	7.364	0.266
GCCCTCAAGGCATGT	172	K	D	K172D	QMTFDSADSKLTRNNF	8.729	9.372	0.643
CATAGACTCCGTCCT	172	K	D	K172D	QMTFDSADSKLTRNNF	8.281	8.046	-0.235
ATGATGATGAGTGCT	172	K	D	K172D	QMTFDSADSKLTRNNF	8.951	9.595	0.644
AGCTGACCGCCCAAC	172	K	D	K172D	QMTFDSADSKLTRNNF	4.504	7.645	3.141
TGTCTGAAACGATGT	172	K	D	K172D	QMTFDSADSKLTRNNF	7.885	7.752	-0.133
TGGTGAGGATACGGT	172	K	D	K172D	QMTFDSADSKLTRNNF	7.593	6.21	-1.383
TCTCAGCAATACTGC	172	K	D	K172D	QMTFDSADSKLTRNNF	8.292	8.601	0.309
GGCGTCATCATACAA	172	K	E	K172E	QMTFDSAESKLTRNNF	8.161	9.025	0.864
TATCGCCAGGTGAGC	172	K	E	K172E	QMTFDSAESKLTRNNF	7.112	7.88	0.768
TCTTAGCCAAAAATT	172	K	E	K172E	QMTFDSAESKLTRNNF	1.503	7.767	6.264
CCTTACATAGAATTA	172	K	E	K172E	QMTFDSAESKLTRNNF	7.181	8.426	1.245
CGCCAGTTAAAATGT	172	K	E	K172E	QMTFDSAESKLTRNNF	5.968	5.925	-0.043
CTTGTGCCAGTAACG	172	K	E	K172E	QMTFDSAESKLTRNNF	6.792	6.62	-0.172
GACCTGCCCTTTACT	172	K	E	K172E	QMTFDSAESKLTRNNF	8.378	8.249	-0.129
CACCTAACCCAACGG	172	K	E	K172E	QMTFDSAESKLTRNNF	2.061	6.62	4.559
CAGGGTAAACACCCA	172	K	E	K172E	QMTFDSAESKLTRNNF	6.295	6.939	0.644
CTCAGAACGGGACCA	172	K	E	K172E	QMTFDSAESKLTRNNF	8.574	7.264	-1.31
GAAGTGACACGCCCC	172	K	E	K172E	QMTFDSAESKLTRNNF	7.325	7.344	0.019
CGGAACAGAACCACG	172	K	E	K172E	QMTFDSAESKLTRNNF	7.345	4.999	-2.346
TGGACTCCCGCAACG	172	K	F	K172F	QMTFDSAFSKLTRNNF	7.386	8.937	1.551
CATAGTCAGCGGCCA	172	K	F	K172F	QMTFDSAFSKLTRNNF	5.623	6.744	1.121
GATCCCACACGTAGT	172	K	F	K172F	QMTFDSAFSKLTRNNF	7.373	7.421	0.048
CCCTGTAAGATATCA	172	K	F	K172F	QMTFDSAFSKLTRNNF	2.634	6.252	3.618
TCCGCACTGTGGGGT	172	K	F	K172F	QMTFDSAFSKLTRNNF	7.235	8.398	1.163
TTCACCATTCTCATG	172	K	F	K172F	QMTFDSAFSKLTRNNF	7.365	7.92	0.555
GAAGCAAACCCTACA	172	K	F	K172F	QMTFDSAFSKLTRNNF	7.44	7.156	-0.284
AAAGACATTTGAAGG	172	K	F	K172F	QMTFDSAFSKLTRNNF	3.561	5.871	2.31
CACCCGACCACTTGA	172	K	F	K172F	QMTFDSAFSKLTRNNF	8.8	7.767	-1.033
GACGCAATTCCGTAT	172	K	F	K172F	QMTFDSAFSKLTRNNF	9.361	8.217	-1.144
GCAAAACACTCCGGG	172	K	F	K172F	QMTFDSAFSKLTRNNF	6.593	6.411	-0.182
AACCCCCTAATCGGA	172	K	F	K172F	QMTFDSAFSKLTRNNF	6.613	7.707	1.094
GAAACTTTTAGACCC	172	K	F	K172F	QMTFDSAFSKLTRNNF	7.225	6.683	-0.542
ACTATTAACCCCCGT	172	K	F	K172F	QMTFDSAFSKLTRNNF	7.577	6.587	-0.99
ATAAGTACGGATACC	172	K	F	K172F	QMTFDSAFSKLTRNNF	5.476	5.351	-0.125
TTCGACACAAGCGCT	172	K	F	K172F	QMTFDSAFSKLTRNNF	7.462	8.009	0.547
TTCGATCCGGAGCTA	172	K	F	K172F	QMTFDSAFSKLTRNNF	8.352	7.839	-0.513
AGGTGATCCCACAGA	172	K	F	K172F	QMTFDSAFSKLTRNNF	2.433	6.21	3.777
TAAGCTTTTTGTCAT	172	K	G	K172G	QMTFDSAGSKLTRNNF	3.694	5.635	1.941
TTTGTCACATCCTTC	172	K	G	K172G	QMTFDSAGSKLTRNNF	6.61	8.227	1.617
TACGTCATACTTTAC	172	K	G	K172G	QMTFDSAGSKLTRNNF	4.546	7.563	3.017
TAAATTCAAAGAAGT	172	K	G	K172G	QMTFDSAGSKLTRNNF	3.102	6.683	3.581
TAGTCAGCTCCATCG	172	K	G	K172G	QMTFDSAGSKLTRNNF	4.98	5.697	0.717
TTTACAGTGGAGACC	172	K	G	K172G	QMTFDSAGSKLTRNNF	7.859	9	1.141
GTACGCTAGCACCCG	172	K	G	K172G	QMTFDSAGSKLTRNNF	8.109	7.156	-0.953
TGTCAGCGGAGCAGG	172	K	G	K172G	QMTFDSAGSKLTRNNF	1.503	3.593	2.09
TTCTAGCGTCGAATA	172	K	G	K172G	QMTFDSAGSKLTRNNF	7.674	6.411	-1.263
ATCGTATTGAAAAAC	172	K	G	K172G	QMTFDSAGSKLTRNNF	3.247	6.683	3.436
ATCATCTGTCGGGCC	172	K	G	K172G	QMTFDSAGSKLTRNNF	7.786	7.58	-0.206
CTGCTGGGGTTCGTC	172	K	G	K172G	QMTFDSAGSKLTRNNF	7.894	7.676	-0.218
CAACACACTGCTGAC	172	K	G	K172G	QMTFDSAGSKLTRNNF	3.653	8.696	5.043
CTTTGCAAGGTCATC	172	K	G	K172G	QMTFDSAGSKLTRNNF	8.287	8.173	-0.114
GAGCCCGGCAAGCTT	172	K	G	K172G	QMTFDSAGSKLTRNNF	8.806	8.95	0.144
GAGGCGGCAACCTTC	172	K	G	K172G	QMTFDSAGSKLTRNNF	8.144	8.445	0.301
GAGTACGGTAGAGTT	172	K	G	K172G	QMTFDSAGSKLTRNNF	8.306	7.972	-0.334
GCAACGTTAGCAGGC	172	K	G	K172G	QMTFDSAGSKLTRNNF	7.883	7.596	-0.287
GCACCCCAAAGCCGT	172	K	G	K172G	QMTFDSAGSKLTRNNF	6.328	9.085	2.757
GCCGCTGCCTTTTAA	172	K	G	K172G	QMTFDSAGSKLTRNNF	1.957	4.784	2.827
ACAATACGCCTTTGA	172	K	G	K172G	QMTFDSAGSKLTRNNF	5.525	4.386	-1.139
AACAACTACATAAGT	172	K	G	K172G	QMTFDSAGSKLTRNNF	3.124	5.635	2.511
AGCAATTAGTAATAA	172	K	G	K172G	QMTFDSAGSKLTRNNF	7.089	8.426	1.337
AGCCAGAAATCCTAA	172	K	G	K172G	QMTFDSAGSKLTRNNF	8.653	8.91	0.257
CAACCTATTCATCCC	172	K	G	K172G	QMTFDSAGSKLTRNNF	8.138	8.28	0.142
ACCGACTCCTCCGAC	172	K	G	K172G	QMTFDSAGSKLTRNNF	2.634	7.529	4.895
CACTAATAACGCGCG	172	K	G	K172G	QMTFDSAGSKLTRNNF	8.254	7.613	-0.641
CATCTGATTAGATCC	172	K	G	K172G	QMTFDSAGSKLTRNNF	6.579	4.386	-2.193
CAATTACAACCCACA	172	K	G	K172G	QMTFDSAGSKLTRNNF	2.826	5.271	2.445
CACAACGAACGATCA	172	K	G	K172G	QMTFDSAGSKLTRNNF	6.996	7.997	1.001
CATTCCGAAACTAGC	172	K	G	K172G	QMTFDSAGSKLTRNNF	6.14	6.886	0.746
CTCTTACAGGTAGTG	172	K	G	K172G	QMTFDSAGSKLTRNNF	4.326	7.156	2.83
CCAAAGTGAAATTCC	172	K	G	K172G	QMTFDSAGSKLTRNNF	8.448	8.525	0.077
CGTCCTGCAGCCCGA	172	K	G	K172G	QMTFDSAGSKLTRNNF	6.212	7.494	1.282
CACACCCAAGTCCAT	172	K	G	K172G	QMTFDSAGSKLTRNNF	3.383	2.933	-0.45
CGCAACTTCCCTATC	172	K	G	K172G	QMTFDSAGSKLTRNNF	7.08	6.411	-0.669
AACAGGCGCAGCCCA	172	K	H	K172H	QMTFDSAHSKLTRNNF	9.668	9.798	0.13
GGCCGTCACTATTTC	172	K	H	K172H	QMTFDSAHSKLTRNNF	8.518	8.33	-0.188
ACTGCTGTTAACCGC	172	K	H	K172H	QMTFDSAHSKLTRNNF	6.376	7.825	1.449
CAAGATGTAACGGAG	172	K	H	K172H	QMTFDSAHSKLTRNNF	7.21	0	-7.21
CCATTTCTTCATCCT	172	K	H	K172H	QMTFDSAHSKLTRNNF	7.742	8.07	0.328
CCATAAACCTTAATT	172	K	H	K172H	QMTFDSAHSKLTRNNF	6.15	6.859	0.709
CATATGCCCACTCGA	172	K	H	K172H	QMTFDSAHSKLTRNNF	6.678	6.744	0.066
AACACTAGAACAGGA	172	K	I	K172I	QMTFDSAISKLTRNNF	1.254	7.305	6.051
GCTGGGATAGTGATG	172	K	I	K172I	QMTFDSAISKLTRNNF	2.949	6.026	3.077
TGACTAAGACTGCCA	172	K	I	K172I	QMTFDSAISKLTRNNF	7.611	8.445	0.834
AATAATATCTCCCGA	172	K	I	K172I	QMTFDSAISKLTRNNF	4.163	5.428	1.265
GAGATTGAATCCTCA	172	K	I	K172I	QMTFDSAISKLTRNNF	6.841	6.334	-0.507
TGATTCATCATTCCC	172	K	I	K172I	QMTFDSAISKLTRNNF	6.385	7.752	1.367
CGGAGCAATACCTGG	172	K	I	K172I	QMTFDSAISKLTRNNF	7.783	6.074	-1.709
ACTAACTAATCTTCT	172	K	I	K172I	QMTFDSAISKLTRNNF	8.554	9.607	1.053
CTCTCCCTATGCGAT	172	K	I	K172I	QMTFDSAISKLTRNNF	6.117	5.635	-0.482
CGCTTTTAGCGGGCC	172	K	I	K172I	QMTFDSAISKLTRNNF	7.975	8.184	0.209
CTAATATAGCTGTGC	172	K	I	K172I	QMTFDSAISKLTRNNF	6.008	6.448	0.44
ACACTGCCCATTCAA	172	K	I	K172I	QMTFDSAISKLTRNNF	6.996	5.569	-1.427
ACTTAATCCACTGAA	172	K	I	K172I	QMTFDSAISKLTRNNF	5.333	7.661	2.328
CCCAGCACAACCACG	172	K	I	K172I	QMTFDSAISKLTRNNF	9.576	9.809	0.233
CGCAAAACAGGTTGT	172	K	I	K172I	QMTFDSAISKLTRNNF	7.305	8.31	1.005
GCCAGGTTACAGAGT	172	K	L	K172L	QMTFDSALSKLTRNNF	8.553	9.182	0.629
CTTATCTCTTAAACA	172	K	L	K172L	QMTFDSALSKLTRNNF	6.575	8.31	1.735
CTACGACCCTAGTAA	172	K	L	K172L	QMTFDSALSKLTRNNF	5.525	7.325	1.8
CTGACTTCGTCCAGA	172	K	L	K172L	QMTFDSALSKLTRNNF	8.342	7.421	-0.921
CTGCAAACGGTTTCT	172	K	L	K172L	QMTFDSALSKLTRNNF	3.301	8.454	5.153
GGGGTGATGACCCTT	172	K	L	K172L	QMTFDSALSKLTRNNF	3.079	8.807	5.728
TAAACACCGTACGAG	172	K	L	K172L	QMTFDSALSKLTRNNF	3.079	7.676	4.597
TCATCCACCATACCG	172	K	L	K172L	QMTFDSALSKLTRNNF	4.98	0	-4.98
CCCGCTCAGCATGAT	172	K	L	K172L	QMTFDSALSKLTRNNF	3.573	6.373	2.8
CGAATAAGACCACTT	172	K	L	K172L	QMTFDSALSKLTRNNF	4.163	8.994	4.831
ATAAACGGTGGCACG	172	K	L	K172L	QMTFDSALSKLTRNNF	8.276	6.121	-2.155
ATGTGTGTTATATAT	172	K	L	K172L	QMTFDSALSKLTRNNF	0	0	0
AAGCTAGTGGTAAGC	172	K	L	K172L	QMTFDSALSKLTRNNF	8.244	8.472	0.228
ACCCGCCTATCATGA	172	K	L	K172L	QMTFDSALSKLTRNNF	8.878	7.645	-1.233
AGTGGTTTAGAGCCG	172	K	L	K172L	QMTFDSALSKLTRNNF	8.061	8.217	0.156
TGCTGATATACATTG	172	K	L	K172L	QMTFDSALSKLTRNNF	7.388	9.154	1.766
CACACGATACATAAA	172	K	L	K172L	QMTFDSALSKLTRNNF	7.472	7.933	0.461
CACCCAAACTCTGAA	172	K	L	K172L	QMTFDSALSKLTRNNF	2.306	6.074	3.768
CCACGCGATAAGCTA	172	K	L	K172L	QMTFDSALSKLTRNNF	7.419	10.39	2.971
CCCAAATAATAACGA	172	K	L	K172L	QMTFDSALSKLTRNNF	0.871	7.839	6.968
TGTGAGGGCAGCCAG	172	K	L	K172L	QMTFDSALSKLTRNNF	7.235	8.058	0.823
ATAATTTGCAACGCG	172	K	L	K172L	QMTFDSALSKLTRNNF	7.822	5.758	-2.064
ATATAAAATGCCCTA	172	K	L	K172L	QMTFDSALSKLTRNNF	3.788	6.519	2.731
ATACGTCAACGAAGG	172	K	L	K172L	QMTFDSALSKLTRNNF	7.231	7.529	0.298
CAACCCGCCACCAGG	172	K	M	K172M	QMTFDSAMSKLTRNNF	7.803	6.294	-1.509
CTGGCGTGGCAGTAC	172	K	M	K172M	QMTFDSAMSKLTRNNF	7.542	8.29	0.748
ACTGACAGTCACTCC	172	K	M	K172M	QMTFDSAMSKLTRNNF	7.337	7.476	0.139
GGACGCGCTCTGAAC	172	K	M	K172M	QMTFDSAMSKLTRNNF	7.419	6.99	-0.429
ACCCTATCCTACAGT	172	K	M	K172M	QMTFDSAMSKLTRNNF	7.139	5.351	-1.788
CAATATAACCTAGAA	172	K	N	K172N	QMTFDSANSKLTRNNF	2.433	8.269	5.836
CTTACCTGGCGGGTA	172	K	N	K172N	QMTFDSANSKLTRNNF	8.766	8.35	-0.416
TCGCGTCAACTGGTA	172	K	N	K172N	QMTFDSANSKLTRNNF	6.047	6.859	0.812
GGTAGTTGATGATAA	172	K	N	K172N	QMTFDSANSKLTRNNF	7.089	7.284	0.195
TTAGACGTTTAGTCA	172	K	N	K172N	QMTFDSANSKLTRNNF	6.269	7.494	1.225
AGGTCCTTATCCATC	172	K	N	K172N	QMTFDSANSKLTRNNF	1.688	5.5	3.812
TAACATGGCAGGGAA	172	K	N	K172N	QMTFDSANSKLTRNNF	5.926	6.252	0.326
AACGTGACCCCGTTC	172	K	N	K172N	QMTFDSANSKLTRNNF	7.053	7.692	0.639
ACGACAGAGGGGCAC	172	K	N	K172N	QMTFDSANSKLTRNNF	6.675	7.676	1.001
CTCAATCCAAACCGT	172	K	P	K172P	QMTFDSAPSKLTRNNF	5.849	7.133	1.284
GTAATAATCAAAAAA	172	K	P	K172P	QMTFDSAPSKLTRNNF	6.451	7.087	0.636
TAACTCCTCACACTA	172	K	P	K172P	QMTFDSAPSKLTRNNF	7.831	6.62	-1.211
CTACACTTAAGCAAA	172	K	P	K172P	QMTFDSAPSKLTRNNF	2.306	6.99	4.684
CCCTGGGGTATGCCG	172	K	P	K172P	QMTFDSAPSKLTRNNF	6.937	7.156	0.219
GGATTGTGCTCCACT	172	K	P	K172P	QMTFDSAPSKLTRNNF	2.977	4.531	1.554
TGACCAATCGAAAAC	172	K	P	K172P	QMTFDSAPSKLTRNNF	6.37	7.893	1.523
CCTACGGTATCATGC	172	K	P	K172P	QMTFDSAPSKLTRNNF	9.109	8.592	-0.517
AGAGAATATTAAACA	172	K	P	K172P	QMTFDSAPSKLTRNNF	7.911	5.095	-2.816
ACAGAGCCGCTATCC	172	K	P	K172P	QMTFDSAPSKLTRNNF	7.414	6.373	-1.041
GCACCGCTCCAATCC	172	K	Q	K172Q	QMTFDSAQSKLTRNNF	5.444	5.271	-0.173
CCTAGGGATGAAACC	172	K	Q	K172Q	QMTFDSAQSKLTRNNF	3.788	4.784	0.996
AGTTAATCCTGCACA	172	K	Q	K172Q	QMTFDSAQSKLTRNNF	5.291	5.635	0.344
CCGAACTTAGCGAAT	172	K	Q	K172Q	QMTFDSAQSKLTRNNF	8.513	8.884	0.371
ACTACAAATCGTCGG	172	K	Q	K172Q	QMTFDSAQSKLTRNNF	1.503	4.386	2.883
TACATGGGACCAATA	172	K	Q	K172Q	QMTFDSAQSKLTRNNF	6.282	6.886	0.604
TGTCCCCACGTGGCC	172	K	Q	K172Q	QMTFDSAQSKLTRNNF	1.688	5.697	4.009
TTGCACGGGAGAGAT	172	K	Q	K172Q	QMTFDSAQSKLTRNNF	8.333	9.073	0.74
ACAACCCGATGCCGG	172	K	Q	K172Q	QMTFDSAQSKLTRNNF	6.321	6.554	0.233
AACCGGAATAAGAAC	172	K	Q	K172Q	QMTFDSAQSKLTRNNF	6.999	7.661	0.662
GGAGATCATGGCGTT	172	K	Q	K172Q	QMTFDSAQSKLTRNNF	7.035	7.402	0.367
AACCGACATCTAGAT	172	K	R	K172R	QMTFDSARSKLTRNNF	7.396	7.946	0.55
AATGGTGATGAATGG	172	K	R	K172R	QMTFDSARSKLTRNNF	2.589	6.714	4.125
ACAGTTAAGCACTAC	172	K	R	K172R	QMTFDSARSKLTRNNF	6.241	5.925	-0.316
TGGGTCGGACGCTAC	172	K	R	K172R	QMTFDSARSKLTRNNF	7.463	8.835	1.372
TGGAGCTGGCGCCTG	172	K	R	K172R	QMTFDSARSKLTRNNF	8.392	8.814	0.422
TTAAACTACACCAAA	172	K	R	K172R	QMTFDSARSKLTRNNF	3.383	6.074	2.691
TTCCACTGGTCCCAA	172	K	R	K172R	QMTFDSARSKLTRNNF	6.934	8.105	1.171
ACCGGACCCAACATC	172	K	R	K172R	QMTFDSARSKLTRNNF	7.156	8.227	1.071
CATATTCTAACGTCA	172	K	R	K172R	QMTFDSARSKLTRNNF	6.243	8.696	2.453
CCGGAGTCCACTAAA	172	K	R	K172R	QMTFDSARSKLTRNNF	5.968	8.128	2.16
CGCGATTCATAACTA	172	K	R	K172R	QMTFDSARSKLTRNNF	8.189	8.778	0.589
GACTATGTATGGCGC	172	K	R	K172R	QMTFDSARSKLTRNNF	6.613	6.448	-0.165
GATTACTGACTCAGC	172	K	R	K172R	QMTFDSARSKLTRNNF	2.92	3.593	0.673
GCCTAGATATACGTA	172	K	R	K172R	QMTFDSARSKLTRNNF	2.54	6.484	3.944
GTCGATGTCAACTGG	172	K	R	K172R	QMTFDSARSKLTRNNF	2.717	5.976	3.259
TGCAGCTGATCTGTA	172	K	R	K172R	QMTFDSARSKLTRNNF	7.574	7.707	0.133
TTGAGCATCAATCTC	172	K	R	K172R	QMTFDSARSKLTRNNF	7.195	5.925	-1.27
TTTTGCGGATAAGGC	172	K	R	K172R	QMTFDSARSKLTRNNF	3.102	8.046	4.944
GCTATCTGTGGTGCG	172	K	R	K172R	QMTFDSARSKLTRNNF	6.842	4.386	-2.456
GGAACCTCATACCTT	172	K	R	K172R	QMTFDSARSKLTRNNF	1.254	4.784	3.53
GGAATCTAAATAGTC	172	K	R	K172R	QMTFDSARSKLTRNNF	2.233	6.744	4.511
CAAAGCCAACGAAAG	172	K	R	K172R	QMTFDSARSKLTRNNF	6.568	8.516	1.948
ACGGCCGGGTTCAGA	172	K	R	K172R	QMTFDSARSKLTRNNF	6.593	6.965	0.372
ACTCTTACTCCAATT	172	K	R	K172R	QMTFDSARSKLTRNNF	5.291	7.015	1.724
ACTTTTCAACACTGA	172	K	R	K172R	QMTFDSARSKLTRNNF	7.089	9.277	2.188
GGCGAACCGGAAACG	172	K	R	K172R	QMTFDSARSKLTRNNF	8.301	6.683	-1.618
GTATCCCAGTGTATA	172	K	R	K172R	QMTFDSARSKLTRNNF	8.349	8.435	0.086
TCGTAGTGTGGACGA	172	K	R	K172R	QMTFDSARSKLTRNNF	6.675	7.402	0.727
CACATTATCACGAAT	172	K	R	K172R	QMTFDSARSKLTRNNF	7.985	5.697	-2.288
ATTGATATTTGCAAC	172	K	R	K172R	QMTFDSARSKLTRNNF	5.249	6.252	1.003
ATCTCCTCCAAGTTG	172	K	R	K172R	QMTFDSARSKLTRNNF	8.81	9.061	0.251
CCAGTCATTGTGAAT	172	K	S	K172S	QMTFDSASSKLTRNNF	6.735	7.959	1.224
CCTAAAACGGATAAG	172	K	S	K172S	QMTFDSASSKLTRNNF	2.676	7.476	4.8
CCATCTAGGTGATCG	172	K	S	K172S	QMTFDSASSKLTRNNF	1.688	6.683	4.995
ATTCAATGGAGATCG	172	K	S	K172S	QMTFDSASSKLTRNNF	8.559	9.655	1.096
CAACTATGGCGATCT	172	K	S	K172S	QMTFDSASSKLTRNNF	6.438	7.613	1.175
CACAAGATAAACAAC	172	K	S	K172S	QMTFDSASSKLTRNNF	8.291	7.796	-0.495
CCTAGTCGACTGAAG	172	K	S	K172S	QMTFDSASSKLTRNNF	1.835	6.62	4.785
CCTCAGTCCGTCCGG	172	K	S	K172S	QMTFDSASSKLTRNNF	8.256	9.198	0.942
CCTTCGTAGCATGCG	172	K	S	K172S	QMTFDSASSKLTRNNF	5.623	7.852	2.229
CGCTATCTGCAATTG	172	K	S	K172S	QMTFDSASSKLTRNNF	6.438	7.458	1.02
CGTTAAAATAGTCCA	172	K	S	K172S	QMTFDSASSKLTRNNF	7.299	9.372	2.073
CTGTTGCCCGTCCAG	172	K	S	K172S	QMTFDSASSKLTRNNF	5.525	5.758	0.233
GCCTAGGCGACGACT	172	K	S	K172S	QMTFDSASSKLTRNNF	8.664	8.128	-0.536
ACCCTTCCGCCAGTA	172	K	S	K172S	QMTFDSASSKLTRNNF	7.896	7.222	-0.674
ATGAAAAGGGCTCTC	172	K	S	K172S	QMTFDSASSKLTRNNF	6.955	6.484	-0.471
AAGAGGATATAGTCC	172	K	S	K172S	QMTFDSASSKLTRNNF	5.127	6.831	1.704
AATACCTATTGGGGT	172	K	S	K172S	QMTFDSASSKLTRNNF	6.749	7.596	0.847
ACATCCGTCCATCCG	172	K	S	K172S	QMTFDSASSKLTRNNF	6.543	6.913	0.37
GCACTATCGAACCAC	172	K	S	K172S	QMTFDSASSKLTRNNF	7.655	6.652	-1.003
CTTGGAGCTACGTTT	172	K	S	K172S	QMTFDSASSKLTRNNF	6.996	3.836	-3.16
GACACCTACGCGCGG	172	K	S	K172S	QMTFDSASSKLTRNNF	8.314	7.596	-0.718
TATGATCCCTCCGCC	172	K	S	K172S	QMTFDSASSKLTRNNF	5.127	7.546	2.419
CCACCATCGTGATCG	172	K	T	K172T	QMTFDSATSKLTRNNF	7.204	7.11	-0.094
AGACCCAGCCTGATG	172	K	T	K172T	QMTFDSATSKLTRNNF	6.749	0	-6.749
TAAGTCCTTTACTTC	172	K	T	K172T	QMTFDSATSKLTRNNF	6.008	3.593	-2.415
ACTCCTATGCGGAAA	172	K	T	K172T	QMTFDSATSKLTRNNF	4.047	7.264	3.217
ATATGCCTAGGATAG	172	K	T	K172T	QMTFDSATSKLTRNNF	6.422	7.039	0.617
CTGATCGCAGAAACC	172	K	T	K172T	QMTFDSATSKLTRNNF	8.733	8.863	0.13
CAGCCGCATGGTACC	172	K	T	K172T	QMTFDSATSKLTRNNF	8.393	8.665	0.272
CTGCACAAAGACATG	172	K	T	K172T	QMTFDSATSKLTRNNF	4.795	2.933	-1.862
ACCGACTCTGATAGT	172	K	T	K172T	QMTFDSATSKLTRNNF	3.247	5.635	2.388
AAAAAGGGTGATCTC	172	K	T	K172T	QMTFDSATSKLTRNNF	7.202	7.767	0.565
AATTCGGGATGTCCG	172	K	T	K172T	QMTFDSATSKLTRNNF	6.792	6.62	-0.172
CATTGTTACGTTGCG	172	K	T	K172T	QMTFDSATSKLTRNNF	7.398	7.44	0.042
AAATAACGGTAGCGG	172	K	V	K172V	QMTFDSAVSKLTRNNF	6.021	5.351	-0.67
AAATGTAGCGCTCAT	172	K	V	K172V	QMTFDSAVSKLTRNNF	1.254	7.284	6.03
AAAGCTCCTCTGTTA	172	K	V	K172V	QMTFDSAVSKLTRNNF	7.462	7.972	0.51
AAAACATCCTCTTAT	172	K	V	K172V	QMTFDSAVSKLTRNNF	5.832	6.859	1.027
AACTTGCCGAATAGT	172	K	V	K172V	QMTFDSAVSKLTRNNF	3.585	6.714	3.129
AATAACTGCAACTGC	172	K	V	K172V	QMTFDSAVSKLTRNNF	7.098	6.913	-0.185
AATCAAACCTTACCG	172	K	V	K172V	QMTFDSAVSKLTRNNF	2.858	8.022	5.164
ACCCTACCCTGATCG	172	K	V	K172V	QMTFDSAVSKLTRNNF	7.025	7.722	0.697
ACCTCCTTAGACCAT	172	K	V	K172V	QMTFDSAVSKLTRNNF	2.858	5.271	2.413
ACTATCGGGGATCCT	172	K	V	K172V	QMTFDSAVSKLTRNNF	7.028	5.186	-1.842
AGCACGGGGGTTCTT	172	K	V	K172V	QMTFDSAVSKLTRNNF	6.705	7.264	0.559
AGTAGCCATGGCCCC	172	K	V	K172V	QMTFDSAVSKLTRNNF	7.783	8.07	0.287
ATTCCACAAGGACCA	172	K	V	K172V	QMTFDSAVSKLTRNNF	1.254	9.103	7.849
CTAGGTTACCCAATC	172	K	V	K172V	QMTFDSAVSKLTRNNF	5.598	8.058	2.46
CCGACCGCGCCGGAA	172	K	V	K172V	QMTFDSAVSKLTRNNF	7.267	8.07	0.803
CGACTCCCCCGCGCT	172	K	V	K172V	QMTFDSAVSKLTRNNF	8.547	8.956	0.409
CGCACGTCTGCGAAG	172	K	V	K172V	QMTFDSAVSKLTRNNF	6.438	5.697	-0.741
CGCCGGAGGTTAGCA	172	K	V	K172V	QMTFDSAVSKLTRNNF	6.933	5.428	-1.505
CTACTGGCCCATACG	172	K	V	K172V	QMTFDSAVSKLTRNNF	2.92	8.472	5.552
CTTTCCTATACTCTA	172	K	V	K172V	QMTFDSAVSKLTRNNF	6.295	7.596	1.301
GGATGCTACCCCGCA	172	K	V	K172V	QMTFDSAVSKLTRNNF	7.721	7.563	-0.158
TTAAACTCTCCCCTA	172	K	V	K172V	QMTFDSAVSKLTRNNF	6.765	5.5	-1.265
TAACGAGCTTCACTC	172	K	V	K172V	QMTFDSAVSKLTRNNF	4.546	6.554	2.008
TAGGTAGGGTTCCAC	172	K	V	K172V	QMTFDSAVSKLTRNNF	7.035	7.629	0.594
TATCCCCGCCGGGCC	172	K	V	K172V	QMTFDSAVSKLTRNNF	8.141	6.774	-1.367
GCGTTATCTTTAATG	172	K	V	K172V	QMTFDSAVSKLTRNNF	6.231	6.121	-0.11
GCTCTCACGGCTGTA	172	K	V	K172V	QMTFDSAVSKLTRNNF	6.889	7.458	0.569
GTCGAAGACATTTAG	172	K	V	K172V	QMTFDSAVSKLTRNNF	1.688	5.186	3.498
GACCTTCACTAGAGC	172	K	V	K172V	QMTFDSAVSKLTRNNF	8.352	8.756	0.404
GACGGTTCCAGGGGC	172	K	V	K172V	QMTFDSAVSKLTRNNF	4.98	7.907	2.927
GAGATCATAAAAAGG	172	K	V	K172V	QMTFDSAVSKLTRNNF	7.316	8.463	1.147
TCCGATCAAGTTCAC	172	K	V	K172V	QMTFDSAVSKLTRNNF	8.392	7.284	-1.108
GACGTAAGAAACCGA	172	K	V	K172V	QMTFDSAVSKLTRNNF	8.191	7.676	-0.515
TTCTAGTAACATACC	172	K	V	K172V	QMTFDSAVSKLTRNNF	8.126	7.839	-0.287
TATGATAACCGCAGG	172	K	W	K172W	QMTFDSAWSKLTRNNF	9.415	7.645	-1.77
GTGCGGCTTATCTCC	172	K	W	K172W	QMTFDSAWSKLTRNNF	2.061	7.11	5.049
GCCTCTCTCACGCCA	172	K	W	K172W	QMTFDSAWSKLTRNNF	6.464	7.613	1.149
CGCGAGCGGCGCTCT	172	K	W	K172W	QMTFDSAWSKLTRNNF	9.212	8.32	-0.892
CTATCAACACATTTC	172	K	W	K172W	QMTFDSAWSKLTRNNF	5.724	7.087	1.363
CCATCGGGTCACCTG	172	K	W	K172W	QMTFDSAWSKLTRNNF	8.487	7.796	-0.691
AACACCTAGGAGTGT	172	K	W	K172W	QMTFDSAWSKLTRNNF	8.295	7.529	-0.766
CGGAGGAAATAGATA	172	K	Y	K172Y	QMTFDSAYSKLTRNNF	3.335	7.2	3.865
CATGCATTGTTCAAA	172	K	Y	K172Y	QMTFDSAYSKLTRNNF	3.146	3.3	0.154
AAAACGCATGGACCG	172	K	Y	K172Y	QMTFDSAYSKLTRNNF	6.708	9.198	2.49
GTTACGGGGACAAAC	172	K	Y	K172Y	QMTFDSAYSKLTRNNF	8.529	7.722	-0.807
AATTTGCAGTATACG	173	S	STOP	S173*	QMTFDSAK*KLTRNNF	4.187	8.641	4.454
ACACATAGTATCAAA	173	S	STOP	S173*	QMTFDSAK*KLTRNNF	4.964	6.886	1.922
ATGAATACACGCTAA	173	S	STOP	S173*	QMTFDSAK*KLTRNNF	8.092	7.782	-0.31
CAAGTGAACTCGAAC	173	S	STOP	S173*	QMTFDSAK*KLTRNNF	9.013	5.697	-3.316
CATTTATCCTATAGC	173	S	STOP	S173*	QMTFDSAK*KLTRNNF	4.636	3.3	-1.336
CCCAACAAAACGCCA	173	S	STOP	S173*	QMTFDSAK*KLTRNNF	8.805	7.458	-1.347
CGCGTATAACTCCCT	173	S	STOP	S173*	QMTFDSAK*KLTRNNF	9.085	6.774	-2.311
CTCAATTTTCAATCC	173	S	STOP	S173*	QMTFDSAK*KLTRNNF	4.187	3.3	-0.887
GCACACAATAATACG	173	S	STOP	S173*	QMTFDSAK*KLTRNNF	9.887	7.997	-1.89
GCCATCCGCCCGCTG	173	S	STOP	S173*	QMTFDSAK*KLTRNNF	3.848	6.121	2.273
GCTCGTGGTCAATCA	173	S	STOP	S173*	QMTFDSAK*KLTRNNF	7.894	2.933	-4.961
GGACCCGCAAATTTG	173	S	STOP	S173*	QMTFDSAK*KLTRNNF	2.89	3.836	0.946
TAAAGATCACTTCCT	173	S	STOP	S173*	QMTFDSAK*KLTRNNF	7.997	6.166	-1.831
TAATCGAGCTTAACC	173	S	STOP	S173*	QMTFDSAK*KLTRNNF	6.643	2.44	-4.203
TGCTGGTAGAACAAG	173	S	STOP	S173*	QMTFDSAK*KLTRNNF	4.716	6.166	1.45
ACGGCGAATGATGGG	173	S	A	S173A	QMTFDSAKAKLTRNNF	7.451	3.593	-3.858
AGTTCGTATGGATCA	173	S	A	S173A	QMTFDSAKAKLTRNNF	6.803	5.095	-1.708
ATCAAATGCCGTCGG	173	S	A	S173A	QMTFDSAKAKLTRNNF	3.029	7.661	4.632
ATCCCCTTTTCAATA	173	S	A	S173A	QMTFDSAKAKLTRNNF	4.071	8.807	4.736
CAAGTTACCGATATT	173	S	A	S173A	QMTFDSAKAKLTRNNF	1.688	6.411	4.723
CCATCGAATCTACTG	173	S	A	S173A	QMTFDSAKAKLTRNNF	4.163	1.684	-2.479
GCATAGCAAGTAAGC	173	S	A	S173A	QMTFDSAKAKLTRNNF	7.071	7.402	0.331
AAAAGTCCGACCCGC	173	S	A	S173A	QMTFDSAKAKLTRNNF	5.88	7.494	1.614
AAGTAAGTTAAGCCC	173	S	A	S173A	QMTFDSAKAKLTRNNF	5.598	6.744	1.146
ACCCCTCACCTAACA	173	S	A	S173A	QMTFDSAKAKLTRNNF	5.88	7.325	1.445
CCCACTATAGTTAGG	173	S	A	S173A	QMTFDSAKAKLTRNNF	6.619	7.402	0.783
CCCGTGTCGCAAATA	173	S	A	S173A	QMTFDSAKAKLTRNNF	7.765	6.774	-0.991
CCGGGGAGCAAACCA	173	S	A	S173A	QMTFDSAKAKLTRNNF	8.275	9.635	1.36
CCTAAACTAACTATT	173	S	A	S173A	QMTFDSAKAKLTRNNF	6.955	8.034	1.079
GTACAGTGAGAAATC	173	S	A	S173A	QMTFDSAKAKLTRNNF	3.079	6.803	3.724
GTTGCGCTGTAAAGC	173	S	A	S173A	QMTFDSAKAKLTRNNF	6.828	8.034	1.206
TATTAAAGCGACTAT	173	S	A	S173A	QMTFDSAKAKLTRNNF	8.019	7.039	-0.98
TCCATATTTGCCATC	173	S	A	S173A	QMTFDSAKAKLTRNNF	7.628	7.907	0.279
TCTCCAACAGTTTGA	173	S	A	S173A	QMTFDSAKAKLTRNNF	4.145	7.893	3.748
TGGAAGATCTACTTA	173	S	A	S173A	QMTFDSAKAKLTRNNF	6.505	6.519	0.014
CATCGTAGAATATTG	173	S	C	S173C	QMTFDSAKCKLTRNNF	6.422	7.613	1.191
AATCAAGCACGGTAT	173	S	C	S173C	QMTFDSAKCKLTRNNF	2.89	6.21	3.32
AATAATGTCCTTCTC	173	S	C	S173C	QMTFDSAKCKLTRNNF	3.188	7.039	3.851
AACCGGCCAAGGCAA	173	S	C	S173C	QMTFDSAKCKLTRNNF	8.549	7.907	-0.642
CCCATCACCGATGGG	173	S	C	S173C	QMTFDSAKCKLTRNNF	3.788	6.294	2.506
TTTTTTCGGAGATTA	173	S	C	S173C	QMTFDSAKCKLTRNNF	8.185	7.563	-0.622
CCGCCCAATAAGTTA	173	S	C	S173C	QMTFDSAKCKLTRNNF	1.254	5.871	4.617
CCGCGCAGTGGAATT	173	S	C	S173C	QMTFDSAKCKLTRNNF	7.99	9.844	1.854
CGCTAAACCCGATTC	173	S	C	S173C	QMTFDSAKCKLTRNNF	1.254	4.999	3.745
TATCTGGGAAACACA	173	S	C	S173C	QMTFDSAKCKLTRNNF	6.735	6.554	-0.181
CTCAACAGTGTATGC	173	S	C	S173C	QMTFDSAKCKLTRNNF	7.337	7.494	0.157
CTGGGCTGGTGTGAG	173	S	C	S173C	QMTFDSAKCKLTRNNF	7.396	8.426	1.03
GACCTGACTTCCGAG	173	S	C	S173C	QMTFDSAKCKLTRNNF	6.438	6.683	0.245
TATCTTCCGCCGGCA	173	S	C	S173C	QMTFDSAKCKLTRNNF	5.042	6.554	1.512
TCCTCGCGTCGGTTA	173	S	C	S173C	QMTFDSAKCKLTRNNF	1.503	6.831	5.328
TTCACCTTTCGAGGG	173	S	C	S173C	QMTFDSAKCKLTRNNF	5.88	7.015	1.135
TATTGTGCTAACCTT	173	S	C	S173C	QMTFDSAKCKLTRNNF	8.826	8.481	-0.345
TCGCCTTAAACTTGG	173	S	C	S173C	QMTFDSAKCKLTRNNF	2.061	5.976	3.915
TGCCCTAAGCCGATA	173	S	C	S173C	QMTFDSAKCKLTRNNF	6.269	6.074	-0.195
TGAACGGGAGCTCAT	173	S	C	S173C	QMTFDSAKCKLTRNNF	8.215	8.058	-0.157
CTAGAGACTTTCTTA	173	S	D	S173D	QMTFDSAKDKLTRNNF	6.48	7.692	1.212
CCCCTGCTATATAGC	173	S	D	S173D	QMTFDSAKDKLTRNNF	8.944	9.687	0.743
CATGTCAGTCTTTGT	173	S	D	S173D	QMTFDSAKDKLTRNNF	8.07	7.959	-0.111
GCCCCCCCATCCCTT	173	S	D	S173D	QMTFDSAKDKLTRNNF	8.241	8.719	0.478
GCGGCCAAAACTTTC	173	S	D	S173D	QMTFDSAKDKLTRNNF	8.168	6.074	-2.094
GTGTAATATACAGAA	173	S	D	S173D	QMTFDSAKDKLTRNNF	6.52	8.046	1.526
TAAGCTGGCCAAACG	173	S	D	S173D	QMTFDSAKDKLTRNNF	4.795	7.087	2.292
ACTGAACCTACCAGA	173	S	E	S173E	QMTFDSAKEKLTRNNF	1.254	4.043	2.789
CGGTTGCGCGCAGAA	173	S	E	S173E	QMTFDSAKEKLTRNNF	3.642	5.569	1.927
AACGCTTCTCGAGAT	173	S	E	S173E	QMTFDSAKEKLTRNNF	4.98	4.225	-0.755
AAAAGAAGCCATAAA	173	S	E	S173E	QMTFDSAKEKLTRNNF	1.254	5.758	4.504
CCAATTGCCACGCAT	173	S	F	S173F	QMTFDSAKFKLTRNNF	7.225	7.752	0.527
CCACGAACTCACCGA	173	S	F	S173F	QMTFDSAKFKLTRNNF	6.459	6.886	0.427
CATATCAGTATTGTC	173	S	F	S173F	QMTFDSAKFKLTRNNF	8.266	7.692	-0.574
CCTTATACACGCAGG	173	S	F	S173F	QMTFDSAKFKLTRNNF	7.414	5.351	-2.063
[truncated: 2,921 more rows]

[truncated: 1 more sheets: FACS gating strategies]
