# Supplementary material for: Key residues in the VDAC2-BAK complex can be targeted to modulate apoptosis
Source: PLoS Biol. 2024 May 2;22(5):e3002617. doi: 10.1371/journal.pbio.3002617 (PMC11098506; doi:10.1371/journal.pbio.3002617)
Supplement: S2 Data — (ZIP) [file pbio.3002617.s007.zip]

Archive with 657 entries (650 files):
- FACS files_190324_ZY/
- FACS files_190324_ZY/Fig_4I/
- FACS files_190324_ZY/.DS_Store
- __MACOSX/FACS files_190324_ZY/._.DS_Store
- FACS files_190324_ZY/Fig_5B/
- FACS files_190324_ZY/Fig_5D/
- FACS files_190324_ZY/Fig_5C/
- FACS files_190324_ZY/Fig_5A/
- FACS files_190324_ZY/Fig_6A/
- FACS files_190324_ZY/Fig_4I/4I_2_A172L_high.fcs
- __MACOSX/FACS files_190324_ZY/Fig_4I/._4I_2_A172L_high.fcs
- FACS files_190324_ZY/Fig_4I/4I_1_A172I_untreated.fcs
- __MACOSX/FACS files_190324_ZY/Fig_4I/._4I_1_A172I_untreated.fcs
- FACS files_190324_ZY/Fig_4I/4I_2_A172I_untreated.fcs
- __MACOSX/FACS files_190324_ZY/Fig_4I/._4I_2_A172I_untreated.fcs
- FACS files_190324_ZY/Fig_4I/4I_3_A172I_untreated.fcs
- __MACOSX/FACS files_190324_ZY/Fig_4I/._4I_3_A172I_untreated.fcs
- FACS files_190324_ZY/Fig_4I/4I_1_A172W_low.fcs
- __MACOSX/FACS files_190324_ZY/Fig_4I/._4I_1_A172W_low.fcs
- FACS files_190324_ZY/Fig_4I/.DS_Store
- __MACOSX/FACS files_190324_ZY/Fig_4I/._.DS_Store
- FACS files_190324_ZY/Fig_4I/4I_1_Parental_low.fcs
- __MACOSX/FACS files_190324_ZY/Fig_4I/._4I_1_Parental_low.fcs
- FACS files_190324_ZY/Fig_4I/4I_2_A172W_low.fcs
- __MACOSX/FACS files_190324_ZY/Fig_4I/._4I_2_A172W_low.fcs
- FACS files_190324_ZY/Fig_4I/4I_1_WT_low.fcs
- __MACOSX/FACS files_190324_ZY/Fig_4I/._4I_1_WT_low.fcs
- FACS files_190324_ZY/Fig_4I/4I_2_WT_untreated.fcs
- __MACOSX/FACS files_190324_ZY/Fig_4I/._4I_2_WT_untreated.fcs
- FACS files_190324_ZY/Fig_4I/4I_3_A172L_high.fcs
- __MACOSX/FACS files_190324_ZY/Fig_4I/._4I_3_A172L_high.fcs
- FACS files_190324_ZY/Fig_4I/4I_3_A172L_low.fcs
- __MACOSX/FACS files_190324_ZY/Fig_4I/._4I_3_A172L_low.fcs
- FACS files_190324_ZY/Fig_4I/4I_1_A172L_high.fcs
- __MACOSX/FACS files_190324_ZY/Fig_4I/._4I_1_A172L_high.fcs
- FACS files_190324_ZY/Fig_4I/4I_3_WT_high.fcs
- __MACOSX/FACS files_190324_ZY/Fig_4I/._4I_3_WT_high.fcs
- FACS files_190324_ZY/Fig_4I/4I_2_A172I_low.fcs
- __MACOSX/FACS files_190324_ZY/Fig_4I/._4I_2_A172I_low.fcs
- FACS files_190324_ZY/Fig_4I/4I_1_A172I_low.fcs
- __MACOSX/FACS files_190324_ZY/Fig_4I/._4I_1_A172I_low.fcs
- FACS files_190324_ZY/Fig_4I/4I_3_WT_low.fcs
- __MACOSX/FACS files_190324_ZY/Fig_4I/._4I_3_WT_low.fcs
- FACS files_190324_ZY/Fig_4I/4I_3_WT_untreated.fcs
- __MACOSX/FACS files_190324_ZY/Fig_4I/._4I_3_WT_untreated.fcs
- FACS files_190324_ZY/Fig_4I/4I_3_Parental_untreated.fcs
- __MACOSX/FACS files_190324_ZY/Fig_4I/._4I_3_Parental_untreated.fcs
- FACS files_190324_ZY/Fig_4I/4I_1_A172W_untreated.fcs
- __MACOSX/FACS files_190324_ZY/Fig_4I/._4I_1_A172W_untreated.fcs
- FACS files_190324_ZY/Fig_4I/4I_1_WT_high.fcs
- __MACOSX/FACS files_190324_ZY/Fig_4I/._4I_1_WT_high.fcs
- FACS files_190324_ZY/Fig_4I/4I_3_A172W_untreated.fcs
- __MACOSX/FACS files_190324_ZY/Fig_4I/._4I_3_A172W_untreated.fcs
- FACS files_190324_ZY/Fig_4I/4I_1_A172L_low.fcs
- __MACOSX/FACS files_190324_ZY/Fig_4I/._4I_1_A172L_low.fcs
- FACS files_190324_ZY/Fig_4I/4I_3_Parental_high.fcs
- __MACOSX/FACS files_190324_ZY/Fig_4I/._4I_3_Parental_high.fcs
- FACS files_190324_ZY/Fig_4I/4I_1_A172I_high.fcs
- __MACOSX/FACS files_190324_ZY/Fig_4I/._4I_1_A172I_high.fcs
- FACS files_190324_ZY/Fig_4I/4I_2_A172W_untreated.fcs
- __MACOSX/FACS files_190324_ZY/Fig_4I/._4I_2_A172W_untreated.fcs
- FACS files_190324_ZY/Fig_4I/4I_2_A172L_low.fcs
- __MACOSX/FACS files_190324_ZY/Fig_4I/._4I_2_A172L_low.fcs
- FACS files_190324_ZY/Fig_4I/4I_1_A172W_high.fcs
- __MACOSX/FACS files_190324_ZY/Fig_4I/._4I_1_A172W_high.fcs
- FACS files_190324_ZY/Fig_4I/4I_3_A172I_low.fcs
- __MACOSX/FACS files_190324_ZY/Fig_4I/._4I_3_A172I_low.fcs
- FACS files_190324_ZY/Fig_4I/4I_3_Parental_low.fcs
- __MACOSX/FACS files_190324_ZY/Fig_4I/._4I_3_Parental_low.fcs
- FACS files_190324_ZY/Fig_4I/4I_2_Parental_high.fcs
- __MACOSX/FACS files_190324_ZY/Fig_4I/._4I_2_Parental_high.fcs
- FACS files_190324_ZY/Fig_4I/4I_3_A172W_low.fcs
- __MACOSX/FACS files_190324_ZY/Fig_4I/._4I_3_A172W_low.fcs
- FACS files_190324_ZY/Fig_4I/4I_1_Parental_untreated.fcs
- __MACOSX/FACS files_190324_ZY/Fig_4I/._4I_1_Parental_untreated.fcs
- FACS files_190324_ZY/Fig_4I/4I_3_A172W_high.fcs
- __MACOSX/FACS files_190324_ZY/Fig_4I/._4I_3_A172W_high.fcs
- FACS files_190324_ZY/Fig_4I/4I_2_A172I_high.fcs
- __MACOSX/FACS files_190324_ZY/Fig_4I/._4I_2_A172I_high.fcs
- FACS files_190324_ZY/Fig_4I/4I_1_Parental_high.fcs
- __MACOSX/FACS files_190324_ZY/Fig_4I/._4I_1_Parental_high.fcs
- FACS files_190324_ZY/Fig_4I/4I_2_WT_low.fcs
- __MACOSX/FACS files_190324_ZY/Fig_4I/._4I_2_WT_low.fcs
- FACS files_190324_ZY/Fig_4I/4I_1_WT_untreated.fcs
- __MACOSX/FACS files_190324_ZY/Fig_4I/._4I_1_WT_untreated.fcs
- FACS files_190324_ZY/Fig_4I/4I_3_A172I_high.fcs
- __MACOSX/FACS files_190324_ZY/Fig_4I/._4I_3_A172I_high.fcs
- FACS files_190324_ZY/Fig_4I/4I_2_A172W_high.fcs
- __MACOSX/FACS files_190324_ZY/Fig_4I/._4I_2_A172W_high.fcs
- FACS files_190324_ZY/Fig_4I/4I_1_A172L_untreated.fcs
- __MACOSX/FACS files_190324_ZY/Fig_4I/._4I_1_A172L_untreated.fcs
- FACS files_190324_ZY/Fig_4I/4I_2_WT_high.fcs
- __MACOSX/FACS files_190324_ZY/Fig_4I/._4I_2_WT_high.fcs
- FACS files_190324_ZY/Fig_4I/4I_2_Parental_low.fcs
- __MACOSX/FACS files_190324_ZY/Fig_4I/._4I_2_Parental_low.fcs
- FACS files_190324_ZY/Fig_4I/4I_2_A172L_untreated.fcs
- __MACOSX/FACS files_190324_ZY/Fig_4I/._4I_2_A172L_untreated.fcs
- FACS files_190324_ZY/Fig_4I/4I_3_A172L_untreated.fcs
- __MACOSX/FACS files_190324_ZY/Fig_4I/._4I_3_A172L_untreated.fcs
- FACS files_190324_ZY/Fig_4I/4I_2_Parental_untreated.fcs
- __MACOSX/FACS files_190324_ZY/Fig_4I/._4I_2_Parental_untreated.fcs
- FACS files_190324_ZY/Fig_5B/5B_2_treated_Parental.fcs
- __MACOSX/FACS files_190324_ZY/Fig_5B/._5B_2_treated_Parental.fcs
- FACS files_190324_ZY/Fig_5B/5B_3_treated_WT.fcs
- __MACOSX/FACS files_190324_ZY/Fig_5B/._5B_3_treated_WT.fcs
- FACS files_190324_ZY/Fig_5B/.DS_Store
- __MACOSX/FACS files_190324_ZY/Fig_5B/._.DS_Store
- FACS files_190324_ZY/Fig_5B/5B_2_treated_WT.fcs
- __MACOSX/FACS files_190324_ZY/Fig_5B/._5B_2_treated_WT.fcs
- FACS files_190324_ZY/Fig_5B/5B_1_treated_A172W.fcs
- __MACOSX/FACS files_190324_ZY/Fig_5B/._5B_1_treated_A172W.fcs
- FACS files_190324_ZY/Fig_5B/5B_2_untreated_WT.fcs
- __MACOSX/FACS files_190324_ZY/Fig_5B/._5B_2_untreated_WT.fcs
- FACS files_190324_ZY/Fig_5B/5B_2_treated_A172W.fcs
- __MACOSX/FACS files_190324_ZY/Fig_5B/._5B_2_treated_A172W.fcs
- FACS files_190324_ZY/Fig_5B/5B_3_treated_parental.fcs
- __MACOSX/FACS files_190324_ZY/Fig_5B/._5B_3_treated_parental.fcs
- FACS files_190324_ZY/Fig_5B/5B_3_untreated_A172W.fcs
- __MACOSX/FACS files_190324_ZY/Fig_5B/._5B_3_untreated_A172W.fcs
- FACS files_190324_ZY/Fig_5B/5B_1_treated_WT.fcs
- __MACOSX/FACS files_190324_ZY/Fig_5B/._5B_1_treated_WT.fcs
- FACS files_190324_ZY/Fig_5B/5B_2_untreated_A172W.fcs
- __MACOSX/FACS files_190324_ZY/Fig_5B/._5B_2_untreated_A172W.fcs
- FACS files_190324_ZY/Fig_5B/5B_3_treated_A172W.fcs
- __MACOSX/FACS files_190324_ZY/Fig_5B/._5B_3_treated_A172W.fcs
- FACS files_190324_ZY/Fig_5B/5B_1_untreated_A172W.fcs
- __MACOSX/FACS files_190324_ZY/Fig_5B/._5B_1_untreated_A172W.fcs
- FACS files_190324_ZY/Fig_5B/5B_3_untreated_WT.fcs
- __MACOSX/FACS files_190324_ZY/Fig_5B/._5B_3_untreated_WT.fcs
- FACS files_190324_ZY/Fig_5B/5B_1_untreated_A172L.fcs
- __MACOSX/FACS files_190324_ZY/Fig_5B/._5B_1_untreated_A172L.fcs
- FACS files_190324_ZY/Fig_5B/5B_2_treated_A172I.fcs
- __MACOSX/FACS files_190324_ZY/Fig_5B/._5B_2_treated_A172I.fcs
- FACS files_190324_ZY/Fig_5B/5B_3_untreated_A172L.fcs
- __MACOSX/FACS files_190324_ZY/Fig_5B/._5B_3_untreated_A172L.fcs
- FACS files_190324_ZY/Fig_5B/5B_2_untreated_A172L.fcs
- __MACOSX/FACS files_190324_ZY/Fig_5B/._5B_2_untreated_A172L.fcs
- FACS files_190324_ZY/Fig_5B/5B_2_untreated_Parental.fcs
- __MACOSX/FACS files_190324_ZY/Fig_5B/._5B_2_untreated_Parental.fcs
- FACS files_190324_ZY/Fig_5B/5B_3_treated_A172L.fcs
- __MACOSX/FACS files_190324_ZY/Fig_5B/._5B_3_treated_A172L.fcs
- FACS files_190324_ZY/Fig_5B/5B_3_untreated.fcs
- __MACOSX/FACS files_190324_ZY/Fig_5B/._5B_3_untreated.fcs
- FACS files_190324_ZY/Fig_5B/5B_2_untreated_A172I.fcs
- __MACOSX/FACS files_190324_ZY/Fig_5B/._5B_2_untreated_A172I.fcs
- FACS files_190324_ZY/Fig_5B/5B_1_Untreated_Parental.fcs
- __MACOSX/FACS files_190324_ZY/Fig_5B/._5B_1_Untreated_Parental.fcs
- FACS files_190324_ZY/Fig_5B/5B_3_treated_A172I.fcs
- __MACOSX/FACS files_190324_ZY/Fig_5B/._5B_3_treated_A172I.fcs
- FACS files_190324_ZY/Fig_5B/5B_1_untreated_A172I.fcs
- __MACOSX/FACS files_190324_ZY/Fig_5B/._5B_1_untreated_A172I.fcs
- FACS files_190324_ZY/Fig_5B/5B_2_treated_A172L.fcs
- __MACOSX/FACS files_190324_ZY/Fig_5B/._5B_2_treated_A172L.fcs
- FACS files_190324_ZY/Fig_5B/5B_1_treated_A172L.fcs
- __MACOSX/FACS files_190324_ZY/Fig_5B/._5B_1_treated_A172L.fcs
- FACS files_190324_ZY/Fig_5B/5B_1_untreated_WT.fcs
- __MACOSX/FACS files_190324_ZY/Fig_5B/._5B_1_untreated_WT.fcs
- FACS files_190324_ZY/Fig_5B/5B_3_untreated_parental.fcs
- __MACOSX/FACS files_190324_ZY/Fig_5B/._5B_3_untreated_parental.fcs
- FACS files_190324_ZY/Fig_5B/5B_1_treated_A172I.fcs
- __MACOSX/FACS files_190324_ZY/Fig_5B/._5B_1_treated_A172I.fcs
- FACS files_190324_ZY/Fig_5B/5B_1_treated_Parental.fcs
- __MACOSX/FACS files_190324_ZY/Fig_5B/._5B_1_treated_Parental.fcs
- FACS files_190324_ZY/Fig_5D/5D_2_Parental_001.fcs
- FACS files_190324_ZY/Fig_5D/5D_3_WT_002.fcs
- __MACOSX/FACS files_190324_ZY/Fig_5D/._5D_3_WT_002.fcs
- FACS files_190324_ZY/Fig_5D/5D_2_A172I_005.fcs
- __MACOSX/FACS files_190324_ZY/Fig_5D/._5D_2_A172I_005.fcs
- FACS files_190324_ZY/Fig_5D/5D_3_A172L_006.fcs
- __MACOSX/FACS files_190324_ZY/Fig_5D/._5D_3_A172L_006.fcs
- FACS files_190324_ZY/Fig_5D/5D_2_A172I_004.fcs
- __MACOSX/FACS files_190324_ZY/Fig_5D/._5D_2_A172I_004.fcs
- FACS files_190324_ZY/Fig_5D/5D_3_WT_003.fcs
- __MACOSX/FACS files_190324_ZY/Fig_5D/._5D_3_WT_003.fcs
- FACS files_190324_ZY/Fig_5D/5D_1_A172I_001.fcs
- __MACOSX/FACS files_190324_ZY/Fig_5D/._5D_1_A172I_001.fcs
- FACS files_190324_ZY/Fig_5D/5D_1_A172I_003.fcs
- __MACOSX/FACS files_190324_ZY/Fig_5D/._5D_1_A172I_003.fcs
- FACS files_190324_ZY/Fig_5D/5D_2_Parental_002.fcs
- FACS files_190324_ZY/Fig_5D/5D_3_WT_001.fcs
- __MACOSX/FACS files_190324_ZY/Fig_5D/._5D_3_WT_001.fcs
- FACS files_190324_ZY/Fig_5D/5D_2_A172I_006.fcs
- __MACOSX/FACS files_190324_ZY/Fig_5D/._5D_2_A172I_006.fcs
- FACS files_190324_ZY/Fig_5D/5D_3_A172L_005.fcs
- __MACOSX/FACS files_190324_ZY/Fig_5D/._5D_3_A172L_005.fcs
- FACS files_190324_ZY/Fig_5D/5D_3_A172L_004.fcs
- __MACOSX/FACS files_190324_ZY/Fig_5D/._5D_3_A172L_004.fcs
- FACS files_190324_ZY/Fig_5D/5D_2_Parental_003.fcs
- FACS files_190324_ZY/Fig_5D/5D_1_A172I_002.fcs
- __MACOSX/FACS files_190324_ZY/Fig_5D/._5D_1_A172I_002.fcs
- FACS files_190324_ZY/Fig_5D/5D_1_A172I_006.fcs
- __MACOSX/FACS files_190324_ZY/Fig_5D/._5D_1_A172I_006.fcs
- FACS files_190324_ZY/Fig_5D/5D_3_WT_004.fcs
- __MACOSX/FACS files_190324_ZY/Fig_5D/._5D_3_WT_004.fcs
- FACS files_190324_ZY/Fig_5D/5D_2_A172I_003.fcs
- __MACOSX/FACS files_190324_ZY/Fig_5D/._5D_2_A172I_003.fcs
- FACS files_190324_ZY/Fig_5D/.DS_Store
- __MACOSX/FACS files_190324_ZY/Fig_5D/._.DS_Store
- FACS files_190324_ZY/Fig_5D/5D_3_A172L_001.fcs
- __MACOSX/FACS files_190324_ZY/Fig_5D/._5D_3_A172L_001.fcs
- FACS files_190324_ZY/Fig_5D/5D_2_A172I_002.fcs
- __MACOSX/FACS files_190324_ZY/Fig_5D/._5D_2_A172I_002.fcs
- FACS files_190324_ZY/Fig_5D/5D_3_WT_005.fcs
- __MACOSX/FACS files_190324_ZY/Fig_5D/._5D_3_WT_005.fcs
- FACS files_190324_ZY/Fig_5D/5D_2_Parental_006.fcs
- FACS files_190324_ZY/Fig_5D/5D_1_A172I_005.fcs
- __MACOSX/FACS files_190324_ZY/Fig_5D/._5D_1_A172I_005.fcs
- FACS files_190324_ZY/Fig_5D/5D_2_Parental_004.fcs
- FACS files_190324_ZY/Fig_5D/5D_3_A172L_003.fcs
- __MACOSX/FACS files_190324_ZY/Fig_5D/._5D_3_A172L_003.fcs
- FACS files_190324_ZY/Fig_5D/5D_3_A172L_002.fcs
- __MACOSX/FACS files_190324_ZY/Fig_5D/._5D_3_A172L_002.fcs
- FACS files_190324_ZY/Fig_5D/5D_2_A172I_001.fcs
- __MACOSX/FACS files_190324_ZY/Fig_5D/._5D_2_A172I_001.fcs
- FACS files_190324_ZY/Fig_5D/5D_3_WT_006.fcs
- __MACOSX/FACS files_190324_ZY/Fig_5D/._5D_3_WT_006.fcs
- FACS files_190324_ZY/Fig_5D/5D_2_Parental_005.fcs
- FACS files_190324_ZY/Fig_5D/5D_1_A172I_004.fcs
- __MACOSX/FACS files_190324_ZY/Fig_5D/._5D_1_A172I_004.fcs
- FACS files_190324_ZY/Fig_5D/5D_1_A172W_005.fcs
- __MACOSX/FACS files_190324_ZY/Fig_5D/._5D_1_A172W_005.fcs
- FACS files_190324_ZY/Fig_5D/5D_1_WT_003.fcs
- __MACOSX/FACS files_190324_ZY/Fig_5D/._5D_1_WT_003.fcs
- FACS files_190324_ZY/Fig_5D/5D_2_A172W_001.fcs
- __MACOSX/FACS files_190324_ZY/Fig_5D/._5D_2_A172W_001.fcs
- FACS files_190324_ZY/Fig_5D/5D_1_WT_002.fcs
- __MACOSX/FACS files_190324_ZY/Fig_5D/._5D_1_WT_002.fcs
- FACS files_190324_ZY/Fig_5D/5D_1_A172W_004.fcs
- __MACOSX/FACS files_190324_ZY/Fig_5D/._5D_1_A172W_004.fcs
- FACS files_190324_ZY/Fig_5D/5D_3_Parental_001.fcs
- FACS files_190324_ZY/Fig_5D/5D_3_Parental_003.fcs
- FACS files_190324_ZY/Fig_5D/5D_1_A172W_006.fcs
- __MACOSX/FACS files_190324_ZY/Fig_5D/._5D_1_A172W_006.fcs
- FACS files_190324_ZY/Fig_5D/5D_2_A172W_003.fcs
- __MACOSX/FACS files_190324_ZY/Fig_5D/._5D_2_A172W_003.fcs
- FACS files_190324_ZY/Fig_5D/5D_2_A172W_002.fcs
- __MACOSX/FACS files_190324_ZY/Fig_5D/._5D_2_A172W_002.fcs
- FACS files_190324_ZY/Fig_5D/5D_1_WT_001.fcs
- __MACOSX/FACS files_190324_ZY/Fig_5D/._5D_1_WT_001.fcs
- FACS files_190324_ZY/Fig_5D/5D_3_Parental_002.fcs
- FACS files_190324_ZY/Fig_5D/5D_3_Parental_006.fcs
- FACS files_190324_ZY/Fig_5D/5D_1_A172W_003.fcs
- __MACOSX/FACS files_190324_ZY/Fig_5D/._5D_1_A172W_003.fcs
- FACS files_190324_ZY/Fig_5D/5D_1_WT_005.fcs
- __MACOSX/FACS files_190324_ZY/Fig_5D/._5D_1_WT_005.fcs
- FACS files_190324_ZY/Fig_5D/5D_2_A172W_006.fcs
- __MACOSX/FACS files_190324_ZY/Fig_5D/._5D_2_A172W_006.fcs
- FACS files_190324_ZY/Fig_5D/5D_1_WT_004.fcs
- __MACOSX/FACS files_190324_ZY/Fig_5D/._5D_1_WT_004.fcs
- FACS files_190324_ZY/Fig_5D/5D_1_A172W_002.fcs
- __MACOSX/FACS files_190324_ZY/Fig_5D/._5D_1_A172W_002.fcs
- FACS files_190324_ZY/Fig_5D/5D_3_Parental_005.fcs
- FACS files_190324_ZY/Fig_5D/5D_1_WT_006.fcs
- __MACOSX/FACS files_190324_ZY/Fig_5D/._5D_1_WT_006.fcs
- FACS files_190324_ZY/Fig_5D/5D_2_A172W_005.fcs
- __MACOSX/FACS files_190324_ZY/Fig_5D/._5D_2_A172W_005.fcs
- FACS files_190324_ZY/Fig_5D/5D_2_A172W_004.fcs
- __MACOSX/FACS files_190324_ZY/Fig_5D/._5D_2_A172W_004.fcs
- FACS files_190324_ZY/Fig_5D/5D_1_A172W_001.fcs
- __MACOSX/FACS files_190324_ZY/Fig_5D/._5D_1_A172W_001.fcs
- FACS files_190324_ZY/Fig_5D/5D_3_Parental_004.fcs
- FACS files_190324_ZY/Fig_5D/5D_2_WT_004.fcs
- __MACOSX/FACS files_190324_ZY/Fig_5D/._5D_2_WT_004.fcs
- FACS files_190324_ZY/Fig_5D/5D_2_WT_005.fcs
- __MACOSX/FACS files_190324_ZY/Fig_5D/._5D_2_WT_005.fcs
- FACS files_190324_ZY/Fig_5D/5D_3_A172W_006.fcs
- __MACOSX/FACS files_190324_ZY/Fig_5D/._5D_3_A172W_006.fcs
- FACS files_190324_ZY/Fig_5D/5D_3_A172W_004.fcs
- __MACOSX/FACS files_190324_ZY/Fig_5D/._5D_3_A172W_004.fcs
- FACS files_190324_ZY/Fig_5D/5D_3_A172W_005.fcs
- __MACOSX/FACS files_190324_ZY/Fig_5D/._5D_3_A172W_005.fcs
- FACS files_190324_ZY/Fig_5D/5D_2_WT_006.fcs
- __MACOSX/FACS files_190324_ZY/Fig_5D/._5D_2_WT_006.fcs
- FACS files_190324_ZY/Fig_5D/5D_2_WT_002.fcs
- __MACOSX/FACS files_190324_ZY/Fig_5D/._5D_2_WT_002.fcs
- FACS files_190324_ZY/Fig_5D/5D_3_A172W_001.fcs
- __MACOSX/FACS files_190324_ZY/Fig_5D/._5D_3_A172W_001.fcs
- FACS files_190324_ZY/Fig_5D/5D_2_WT_003.fcs
- __MACOSX/FACS files_190324_ZY/Fig_5D/._5D_2_WT_003.fcs
- FACS files_190324_ZY/Fig_5D/5D_3_A172W_002.fcs
- __MACOSX/FACS files_190324_ZY/Fig_5D/._5D_3_A172W_002.fcs
- FACS files_190324_ZY/Fig_5D/5D_2_WT_001.fcs
- __MACOSX/FACS files_190324_ZY/Fig_5D/._5D_2_WT_001.fcs
- FACS files_190324_ZY/Fig_5D/5D_3_A172W_003.fcs
- __MACOSX/FACS files_190324_ZY/Fig_5D/._5D_3_A172W_003.fcs
- FACS files_190324_ZY/Fig_5D/5D_3_A172I_002.fcs
- __MACOSX/FACS files_190324_ZY/Fig_5D/._5D_3_A172I_002.fcs
- FACS files_190324_ZY/Fig_5D/5D_1_Parental_002.fcs
- __MACOSX/FACS files_190324_ZY/Fig_5D/._5D_1_Parental_002.fcs
- FACS files_190324_ZY/Fig_5D/5D_2_A172L_001.fcs
- __MACOSX/FACS files_190324_ZY/Fig_5D/._5D_2_A172L_001.fcs
- FACS files_190324_ZY/Fig_5D/5D_1_A172L_004.fcs
- __MACOSX/FACS files_190324_ZY/Fig_5D/._5D_1_A172L_004.fcs
- FACS files_190324_ZY/Fig_5D/5D_1_A172L_005.fcs
- __MACOSX/FACS files_190324_ZY/Fig_5D/._5D_1_A172L_005.fcs
- FACS files_190324_ZY/Fig_5D/5D_1_Parental_003.fcs
- __MACOSX/FACS files_190324_ZY/Fig_5D/._5D_1_Parental_003.fcs
- FACS files_190324_ZY/Fig_5D/5D_3_A172I_003.fcs
- __MACOSX/FACS files_190324_ZY/Fig_5D/._5D_3_A172I_003.fcs
- FACS files_190324_ZY/Fig_5D/5D_3_A172I_001.fcs
[truncated: 357 more entries]
